# Supplementary material for: Wnt Signaling Rescues Amyloid Beta-Induced Gut Stem Cell Loss
Source: Cells. 2022 Jan 14;11(2):281. doi: 10.3390/cells11020281 (PMC8774390; doi:10.3390/cells11020281)
Supplement: Supplementary file 1 [file cells-11-00281-s001.zip]

Archive with 33 entries (29 files):
- cells-1460617 supplementary for 2nd review/
- cells-1460617 supplementary for 2nd review/Supplement/
- cells-1460617 supplementary for 2nd review/Supplement/Supplemental Figure S1.pdf
- cells-1460617 supplementary for 2nd review/Supplement/Supplemental Figure S2.pdf
- cells-1460617 supplementary for 2nd review/Supplement/SupplementalTableS1.xlsx
- cells-1460617 supplementary for 2nd review/Supplement/SupplementalTableS2.xlsx
- cells-1460617 supplementary for 2nd review/Supplement/SupplementalTableS3.xlsx
- cells-1460617 supplementary for 2nd review/Supplement/SupplementalTableS4 ABWnt.xlsx
- cells-1460617 supplementary for 2nd review/Supplement/SupplementalTableS5 Toll.xlsx
- cells-1460617 supplementary for 2nd review/Supplement/SupplementalTableS6 Psh.xlsx
- cells-1460617 supplementary for 2nd review/Supplement/Supplementary Materials.pdf
- cells-1460617 supplementary for 2nd review/Supplement/transparent_reporting.docx
- cells-1460617 supplementary for 2nd review/Supplement/Video 1.mov
- cells-1460617 supplementary for 2nd review/Supplement/Video 2.mov
- cells-1460617 supplementary for 2nd review/Supplement/Video 3.mov
- cells-1460617 supplementary for 2nd review/Supplement/Video 4.mov
- cells-1460617 supplementary for 2nd review/__MACOSX/
- cells-1460617 supplementary for 2nd review/__MACOSX/._Supplement
- cells-1460617 supplementary for 2nd review/__MACOSX/Supplement/
- cells-1460617 supplementary for 2nd review/__MACOSX/Supplement/._Supplemental Figure S1.pdf
- cells-1460617 supplementary for 2nd review/__MACOSX/Supplement/._Supplemental Figure S2.pdf
- cells-1460617 supplementary for 2nd review/__MACOSX/Supplement/._SupplementalTableS1.xlsx
- cells-1460617 supplementary for 2nd review/__MACOSX/Supplement/._SupplementalTableS2.xlsx
- cells-1460617 supplementary for 2nd review/__MACOSX/Supplement/._SupplementalTableS3.xlsx
- cells-1460617 supplementary for 2nd review/__MACOSX/Supplement/._SupplementalTableS4 ABWnt.xlsx
- cells-1460617 supplementary for 2nd review/__MACOSX/Supplement/._SupplementalTableS5 Toll.xlsx
- cells-1460617 supplementary for 2nd review/__MACOSX/Supplement/._SupplementalTableS6 Psh.xlsx
- cells-1460617 supplementary for 2nd review/__MACOSX/Supplement/._Supplementary Materials.docx
- cells-1460617 supplementary for 2nd review/__MACOSX/Supplement/._transparent_reporting.docx
- cells-1460617 supplementary for 2nd review/__MACOSX/Supplement/._Video 1.mov
- cells-1460617 supplementary for 2nd review/__MACOSX/Supplement/._Video 2.mov
- cells-1460617 supplementary for 2nd review/__MACOSX/Supplement/._Video 3.mov
- cells-1460617 supplementary for 2nd review/__MACOSX/Supplement/._Video 4.mov
