# Supplementary material for: Wnt Signaling Rescues Amyloid Beta-Induced Gut Stem Cell Loss
Source: Cells. 2022 Jan 14;11(2):281. doi: 10.3390/cells11020281 (PMC8774390; doi:10.3390/cells11020281)
Supplement: Supplementary file 1 [file cells-11-00281-s001.zip › cells-1460617 supplementary for 2nd review/Supplement/SupplementalTableS1.xlsx]

## Sheet: LRT
gene_id	Gene Symbol	gene_biotype	pvalue	padj	Cluster
FBgn0000045	Act79B	protein_coding	5.69565e-06	7.92491e-05	I
FBgn0000055	Adh	protein_coding	0.021041	0.0795589	I
FBgn0000056	Adhr	protein_coding	0.000739347	0.00530448	I
FBgn0000392	cup	protein_coding	0.0117549	0.0511976	I
FBgn0000406	Cyt-b5-r	protein_coding	0.000885496	0.00615604	I
FBgn0000477	DNaseII	protein_coding	2.17244e-05	0.000258229	I
FBgn0000504	dsx	protein_coding	0.00904178	0.0417004	I
FBgn0000533	ea	protein_coding	2.56241e-05	0.000294962	I
FBgn0000667	Actn	protein_coding	0.00764902	0.0365235	I
FBgn0001089	Gal	protein_coding	0.0116368	0.0508239	I
FBgn0001114	Glt	protein_coding	0.0135807	0.0574256	I
FBgn0001187	Hex-C	protein_coding	0.0279717	0.099006	I
FBgn0001323	knrl	protein_coding	0.0188133	0.0730394	I
FBgn0001612	Grip91	protein_coding	2.5984e-10	8.29553e-09	I
FBgn0001986	Mtr4	protein_coding	0.0128548	0.055088	I
FBgn0002354	l(3)87Df	protein_coding	0.00705915	0.0343894	I
FBgn0002531	Lcp1	protein_coding	0.00186143	0.0115056	I
FBgn0002570	Mal-A1	protein_coding	6.21125e-06	8.59382e-05	I
FBgn0002632	E(spl)m6-BFM	protein_coding	3.02441e-07	5.52516e-06	I
FBgn0002985	odd	protein_coding	1.98867e-06	3.07496e-05	I
FBgn0003067	Pepck1	protein_coding	0.00994059	0.0449628	I
FBgn0003257	r-l	protein_coding	4.00276e-06	5.78181e-05	I
FBgn0003423	slgA	protein_coding	7.18217e-07	1.22794e-05	I
FBgn0003462	Sod1	protein_coding	6.18693e-10	1.85514e-08	I
FBgn0003515	st	protein_coding	4.07164e-06	5.86751e-05	I
FBgn0003651	svp	protein_coding	1.32025e-05	0.000166764	I
FBgn0003866	tsh	protein_coding	0.0225724	0.083713	I
FBgn0004045	Yp1	protein_coding	0.00211054	0.0127499	I
FBgn0004047	Yp3	protein_coding	0.0194293	0.074725	I
FBgn0004055	uzip	protein_coding	0.0137349	0.0578791	I
FBgn0004513	Mdr65	protein_coding	0.000436258	0.0033914	I
FBgn0004607	zfh2	protein_coding	0.000138804	0.00128694	I
FBgn0004620	GluRIIA	protein_coding	5.25307e-05	0.000554834	I
FBgn0004901	Prat	protein_coding	9.97637e-05	0.000974424	I
FBgn0010226	GstS1	protein_coding	0.000819321	0.00576094	I
FBgn0010383	Cyp18a1	protein_coding	0.0148459	0.0616392	I
FBgn0010548	Aldh-III	protein_coding	0.00150061	0.00963771	I
FBgn0010549	l(2)03659	protein_coding	1.2305e-05	0.00015724	I
FBgn0010611	Hmgs	protein_coding	0.0189771	0.0734042	I
FBgn0011576	Cyp4d2	protein_coding	0.0042326	0.0227174	I
FBgn0013307	Odc1	protein_coding	0.0124328	0.0536289	I
FBgn0013750	Arf51F	protein_coding	0.0133756	0.0568506	I
FBgn0014000	Hf	protein_coding	1.96098e-05	0.000235915	I
FBgn0014031	Spat	protein_coding	0.00424798	0.0227752	I
FBgn0015011	AhcyL2	protein_coding	0.000529093	0.00397223	I
FBgn0015040	Cyp9c1	protein_coding	1.59289e-08	3.71486e-07	I
FBgn0015245	Hsp60A	protein_coding	0.000409349	0.00320749	I
FBgn0015393	NA	NA	0.000808382	0.00571393	I
FBgn0015550	tap	protein_coding	0.000466322	0.00358065	I
FBgn0015558	tty	protein_coding	0.00030197	0.00250752	I
FBgn0015663	Ugt36A1	protein_coding	0.0176962	0.0696898	I
FBgn0015925	csul	protein_coding	0.00139319	0.00906584	I
FBgn0016013	Faa	protein_coding	0.00129263	0.00852965	I
FBgn0016041	Tom40	protein_coding	9.86432e-07	1.63274e-05	I
FBgn0016122	Acer	protein_coding	0.000208761	0.00182033	I
FBgn0016123	Alp4	protein_coding	5.43146e-06	7.58943e-05	I
FBgn0016684	NaPi-T	protein_coding	6.63836e-05	0.00067933	I
FBgn0016694	Pdp1	protein_coding	0.000118953	0.00112618	I
FBgn0017448	CG2187	protein_coding	0.00953134	0.0435511	I
FBgn0019929	Ser7	protein_coding	0.0069961	0.0341328	I
FBgn0020521	pio	protein_coding	0.000296816	0.00246888	I
FBgn0021764	sdk	protein_coding	2.7539e-08	6.17436e-07	I
FBgn0021765	scu	protein_coding	0.0142874	0.059748	I
FBgn0022029	l(2)k01209	protein_coding	0.00164478	0.0104279	I
FBgn0022709	Adk1	protein_coding	0.00680641	0.0333724	I
FBgn0023023	CRMP	protein_coding	0.0148686	0.0616558	I
FBgn0023479	teq	protein_coding	0.0178311	0.070109	I
FBgn0024293	Spn43Ab	protein_coding	0.00946296	0.0433254	I
FBgn0024995	CG2680	protein_coding	0.000603061	0.00445632	I
FBgn0025595	AkhR	protein_coding	0.00466173	0.0246422	I
FBgn0025615	Torsin	protein_coding	0.00913837	0.0420869	I
FBgn0025641	DAAM	protein_coding	1.46711e-05	0.000182511	I
FBgn0025709	CNT2	protein_coding	3.79593e-06	5.54768e-05	I
FBgn0026077	Gasp	protein_coding	0.000175434	0.00157333	I
FBgn0026189	promL	protein_coding	8.67446e-06	0.000116264	I
FBgn0026268	antdh	protein_coding	0.000353076	0.00285266	I
FBgn0026314	Ugt35B1	protein_coding	0.000221687	0.00190877	I
FBgn0026562	SPARC	protein_coding	0.00307018	0.0174065	I
FBgn0026593	CG5707	protein_coding	0.00225234	0.0134418	I
FBgn0026602	Ady43A	protein_coding	0.000168004	0.00151912	I
FBgn0026721	fat-spondin	protein_coding	0.0102669	0.0459126	I
FBgn0026872	CG14777	protein_coding	0.00228024	0.0135673	I
FBgn0027330	l(1)G0020	protein_coding	0.00849817	0.0399592	I
FBgn0027498	CG2061	protein_coding	0.00920692	0.0423433	I
FBgn0027538	beta4GalNAcTA	protein_coding	0.0153443	0.0630713	I
FBgn0027560	Tps1	protein_coding	3.22398e-09	8.76159e-08	I
FBgn0027563	CG9631	protein_coding	0.00846894	0.0398788	I
FBgn0027580	PCB	protein_coding	0.00108489	0.00733872	I
FBgn0027586	CG5867	protein_coding	0.00120563	0.00803074	I
FBgn0027945	ppl	protein_coding	0.0116729	0.0509205	I
FBgn0028434	Ercc1	protein_coding	1.99386e-05	0.000239288	I
FBgn0028490	CG31705	protein_coding	2.12777e-06	3.26954e-05	I
FBgn0028499	CG7985	protein_coding	0.0139984	0.0587741	I
FBgn0028526	CG15293	protein_coding	0.0187524	0.0728711	I
FBgn0028543	NimB2	protein_coding	0.00204773	0.0124244	I
FBgn0028936	NimB5	protein_coding	0.00856303	0.0401876	I
FBgn0028988	Spn42Dd	protein_coding	4.16213e-08	9.04393e-07	I
FBgn0029161	slmo	protein_coding	0.00246534	0.0144851	I
FBgn0029504	CHES-1-like	protein_coding	0.0251807	0.0910304	I
FBgn0029765	CG16756	protein_coding	0.0185277	0.0723007	I
FBgn0029769	frma	protein_coding	0.0152288	0.0626227	I
FBgn0029813	AgmNAT	protein_coding	4.47553e-06	6.39871e-05	I
FBgn0029863	CG3823	protein_coding	4.86697e-06	6.86876e-05	I
FBgn0029922	CG14431	protein_coding	0.0141849	0.0594198	I
FBgn0030013	GIIIspla2	protein_coding	0.000286938	0.00239885	I
FBgn0030041	CG12116	protein_coding	2.50488e-05	0.000289351	I
FBgn0030148	CG3106	protein_coding	1.22914e-17	8.53906e-16	I
FBgn0030218	CG1628	protein_coding	7.48434e-06	0.000101698	I
FBgn0030251	CG2145	protein_coding	9.03098e-07	1.51001e-05	I
FBgn0030331	CG15221	protein_coding	0.00594547	0.0298636	I
FBgn0030334	Karl	protein_coding	4.41587e-17	2.88494e-15	I
FBgn0030425	Nep6	protein_coding	0.00116579	0.00780027	I
FBgn0030575	CG5321	protein_coding	6.31545e-05	0.000650333	I
FBgn0030592	CG9514	protein_coding	0.00569005	0.0288598	I
FBgn0030597	Eo	protein_coding	0.0258182	0.0928196	I
FBgn0030638	CG11655	protein_coding	0.0153761	0.0630971	I
FBgn0030687	RpIIIC160	protein_coding	0.0143052	0.0597971	I
FBgn0030816	CG16700	protein_coding	3.66615e-05	0.000406366	I
FBgn0030926	psh	protein_coding	0.00979824	0.0444617	I
FBgn0030998	CG14195	protein_coding	0.0212219	0.0799671	I
FBgn0031049	Sec61gamma	protein_coding	0.0170699	0.0678156	I
FBgn0031069	Pmp70	protein_coding	1.20631e-05	0.000154749	I
FBgn0031231	mRpL10	protein_coding	0.00333754	0.0186121	I
FBgn0031299	CG4629	protein_coding	0.0148909	0.061696	I
FBgn0031307	MFS3	protein_coding	0.000137997	0.00128187	I
FBgn0031360	CG31937	protein_coding	0.00875929	0.0408174	I
FBgn0031389	CG4259	protein_coding	0.00550525	0.0281153	I
FBgn0031449	CG31689	protein_coding	0.0186119	0.072457	I
FBgn0031461	daw	protein_coding	0.00549518	0.0280881	I
FBgn0031505	ND-B14.5B	protein_coding	0.00410943	0.0222011	I
FBgn0031517	CG15406	protein_coding	8.49305e-11	2.9193e-09	I
FBgn0031518	CG3277	protein_coding	0.00310473	0.0175608	I
FBgn0031522	CG3285	protein_coding	4.88276e-08	1.04714e-06	I
FBgn0031538	CG3246	protein_coding	0.00126463	0.00838414	I
FBgn0031547	Sr-CIV	protein_coding	2.40011e-05	0.000278882	I
FBgn0031548	CG8852	protein_coding	0.000665326	0.00485821	I
FBgn0031632	CG15628	protein_coding	0.00803172	0.0381662	I
FBgn0031633	Fnta	protein_coding	0.000824291	0.00578764	I
FBgn0031645	CG3036	protein_coding	3.16657e-10	9.8855e-09	I
FBgn0031688	Cyp28d2	protein_coding	2.68351e-06	4.02322e-05	I
FBgn0031689	Cyp28d1	protein_coding	0.0199819	0.0764035	I
FBgn0031700	CG14022	protein_coding	0.00492372	0.0256997	I
FBgn0031737	obst-E	protein_coding	0.0282137	0.0995452	I
FBgn0031800	CG9497	protein_coding	0.00762668	0.0364698	I
FBgn0031815	frj	protein_coding	6.98752e-07	1.19673e-05	I
FBgn0031935	CG13793	protein_coding	3.41363e-07	6.17899e-06	I
FBgn0031959	spz3	protein_coding	0.0229523	0.0847398	I
FBgn0032026	CG7627	protein_coding	3.58692e-65	2.21156e-62	I
FBgn0032222	CG5037	protein_coding	2.81188e-05	0.000320684	I
FBgn0032297	CG17124	protein_coding	5.19719e-08	1.10022e-06	I
FBgn0032322	CG16743	protein_coding	0.0185489	0.0723509	I
FBgn0032402	PLCXD	protein_coding	0.0237961	0.0870729	I
FBgn0032420	CG6583	protein_coding	1.71181e-07	3.26635e-06	I
FBgn0032515	loqs	protein_coding	0.0158514	0.0644577	I
FBgn0032644	CG5131	protein_coding	0.00525192	0.027074	I
FBgn0032663	CG15153	protein_coding	6.50324e-16	3.9221e-14	I
FBgn0032706	Irk3	protein_coding	3.57539e-06	5.24869e-05	I
FBgn0032715	CG17597	protein_coding	0.0084807	0.0398961	I
FBgn0032720	mRpL13	protein_coding	0.00718631	0.0348368	I
FBgn0032774	CG17549	protein_coding	2.81122e-05	0.000320684	I
FBgn0032908	CG9270	protein_coding	4.56416e-08	9.87401e-07	I
FBgn0032925	CG9246	protein_coding	0.0247575	0.0898576	I
FBgn0033047	CG7882	protein_coding	0.00101388	0.00693612	I
FBgn0033089	CG17266	protein_coding	0.0066841	0.0329364	I
FBgn0033100	CG3420	protein_coding	0.00612824	0.0306102	I
FBgn0033115	Spn42De	protein_coding	9.70786e-169	2.3942e-165	I
FBgn0033170	sPLA2	protein_coding	0.0136445	0.0576459	I
FBgn0033234	MFS12	protein_coding	0.000109761	0.00105023	I
FBgn0033246	ACC	protein_coding	0.0240959	0.0879487	I
FBgn0033252	CG12769	protein_coding	5.91106e-11	2.11277e-09	I
FBgn0033321	CG8738	protein_coding	0.0103019	0.0460469	I
FBgn0033387	CG8008	protein_coding	0.014882	0.0616855	I
FBgn0033397	Cyp4p3	protein_coding	2.47586e-05	0.000286671	I
FBgn0033428	Urod	protein_coding	3.59069e-05	0.000398898	I
FBgn0033520	Prx2540-1	protein_coding	0.000138413	0.00128452	I
FBgn0033564	Pex6	protein_coding	0.00191369	0.0117697	I
FBgn0033584	CG7737	protein_coding	0.0161999	0.0654108	I
FBgn0033683	CG18343	protein_coding	0.00026912	0.00226525	I
FBgn0033808	CG4627	protein_coding	0.00199233	0.0121925	I
FBgn0033812	Pex13	protein_coding	0.00877311	0.0408432	I
FBgn0033836	CG18278	protein_coding	0.00525287	0.027074	I
FBgn0033949	Had2	protein_coding	0.00243137	0.0143197	I
FBgn0033961	ND-B15	protein_coding	0.0124304	0.0536289	I
FBgn0033968	hui	protein_coding	0.00995498	0.044966	I
FBgn0033989	CG7639	protein_coding	0.00119957	0.00799581	I
FBgn0034021	CG8180	protein_coding	0.000691459	0.00502671	I
FBgn0034057	CG8314	protein_coding	0.000218235	0.0018885	I
FBgn0034087	clu	protein_coding	0.00362994	0.0199495	I
FBgn0034145	CG5065	protein_coding	0.00193083	0.0118677	I
FBgn0034197	Cda9	protein_coding	2.06114e-20	1.69443e-18	I
FBgn0034229	CG4847	protein_coding	0.0224506	0.0833539	I
FBgn0034232	CG4866	protein_coding	0.00178398	0.0111315	I
FBgn0034247	CG6484	protein_coding	0.00802766	0.0381652	I
FBgn0034253	CG10936	protein_coding	1.58556e-12	6.98285e-11	I
FBgn0034262	swi2	protein_coding	0.0268056	0.0955682	I
FBgn0034330	BomS4	protein_coding	0.00743533	0.0357746	I
FBgn0034331	BomBc2	protein_coding	1.71677e-05	0.000209344	I
FBgn0034354	GstE11	protein_coding	0.0127767	0.0548248	I
FBgn0034405	Jheh2	protein_coding	0.0269894	0.0961886	I
FBgn0034422	CG7137	protein_coding	0.00350901	0.0194256	I
FBgn0034479	CG8654	protein_coding	2.23079e-08	5.09416e-07	I
FBgn0034484	CG11044	protein_coding	0.0182039	0.0713758	I
FBgn0034489	ppk6	protein_coding	0.0168136	0.06726	I
FBgn0034490	CG9864	protein_coding	0.00269752	0.0155711	I
FBgn0034497	Mpcp1	protein_coding	2.64216e-06	3.97331e-05	I
FBgn0034500	CG11200	protein_coding	0.000304473	0.00252193	I
FBgn0034564	CG9344	protein_coding	0.000745259	0.00533525	I
FBgn0034664	CG4377	protein_coding	2.33526e-05	0.000274255	I
FBgn0034782	CG12490	protein_coding	2.01693e-07	3.75415e-06	I
FBgn0034879	Rrp4	protein_coding	0.00530808	0.0272731	I
FBgn0034920	CG5597	protein_coding	0.000483234	0.00369543	I
FBgn0034985	CG3328	protein_coding	0.00822064	0.0389139	I
FBgn0035064	TyrRS-m	protein_coding	0.0193862	0.0746177	I
FBgn0035090	CG2736	protein_coding	0.00495312	0.0258122	I
FBgn0035158	CG13895	protein_coding	2.56168e-06	3.85817e-05	I
FBgn0035211	CG2211	protein_coding	0.00539487	0.0276183	I
FBgn0035247	metl	protein_coding	0.000110356	0.00105389	I
FBgn0035252	CG7970	protein_coding	3.4709e-08	7.69447e-07	I
FBgn0035264	Oseg4	protein_coding	2.37417e-05	0.000278066	I
FBgn0035265	PIG-Wb	protein_coding	0.0159995	0.0649085	I
FBgn0035355	CG16985	protein_coding	4.96086e-10	1.51046e-08	I
FBgn0035383	CPT2	protein_coding	0.00883441	0.0409779	I
FBgn0035413	CG14958	protein_coding	0.00247802	0.0145423	I
FBgn0035524	CG11583	protein_coding	0.0087475	0.040801	I
FBgn0035538	DopEcR	protein_coding	0.00289132	0.0165159	I
FBgn0035558	CG11357	protein_coding	0.0104992	0.0467392	I
FBgn0035575	CG7509	protein_coding	0.00916919	0.0421894	I
FBgn0035722	CG10075	protein_coding	0.00308015	0.017453	I
FBgn0035734	CG14823	protein_coding	0.000542412	0.00405986	I
FBgn0035844	CG13676	protein_coding	0.00015431	0.00140574	I
FBgn0035933	CG13309	protein_coding	2.30618e-11	8.71667e-10	I
FBgn0035999	CG3552	protein_coding	6.6508e-07	1.14303e-05	I
FBgn0036030	Prps	protein_coding	0.0216208	0.0810987	I
FBgn0036121	CG6310	protein_coding	0.00382648	0.02089	I
FBgn0036133	CG7638	protein_coding	0.000322154	0.00263738	I
FBgn0036157	CG7560	protein_coding	0.0214047	0.0805024	I
FBgn0036230	CG11570	protein_coding	0.0131996	0.0562253	I
FBgn0036449	bmm	protein_coding	0.00634551	0.0315517	I
FBgn0036463	Reck	protein_coding	0.000171595	0.00154451	I
FBgn0036484	Pex3	protein_coding	7.94877e-06	0.000107417	I
FBgn0036547	CG17032	protein_coding	0.00512245	0.0265036	I
FBgn0036552	CG17028	protein_coding	0.000153946	0.00140488	I
FBgn0036648	CG4098	protein_coding	0.0142616	0.0596654	I
FBgn0036698	CG7724	protein_coding	0.0211325	0.0797825	I
FBgn0036749	CG7460	protein_coding	0.000397487	0.00312945	I
FBgn0036752	Adgf-A	protein_coding	1.07396e-05	0.000139586	I
FBgn0036756	Cln3	protein_coding	0.0212047	0.0799634	I
FBgn0036790	AstC-R1	protein_coding	0.00406345	0.0220131	I
FBgn0036838	CG3808	protein_coding	0.0264935	0.0945923	I
FBgn0036848	Naxd	protein_coding	0.00470053	0.0247442	I
FBgn0036875	CG9449	protein_coding	0.000630863	0.00464092	I
FBgn0036947	obst-F	protein_coding	1.20259e-05	0.000154473	I
FBgn0036985	zye	protein_coding	0.0175358	0.0692518	I
FBgn0037019	Pex16	protein_coding	0.00508851	0.0263784	I
FBgn0037020	Pex14	protein_coding	4.93097e-08	1.05385e-06	I
FBgn0037100	CapaR	protein_coding	0.0168653	0.0673315	I
FBgn0037144	CG7458	protein_coding	0.000319259	0.00262021	I
FBgn0037174	CG14457	protein_coding	9.66335e-09	2.36548e-07	I
FBgn0037199	EMC4	protein_coding	0.0053062	0.0272731	I
FBgn0037238	CG1090	protein_coding	1.78374e-11	6.82039e-10	I
FBgn0037248	srl	protein_coding	0.016031	0.0650003	I
FBgn0037251	CG9804	protein_coding	0.00994976	0.044966	I
FBgn0037298	Sccpdh1	protein_coding	6.1132e-05	0.000634141	I
FBgn0037427	Osi17	protein_coding	0.00252586	0.0147704	I
FBgn0037433	CG17919	protein_coding	0.0112353	0.0493923	I
FBgn0037519	CG3014	protein_coding	0.0209184	0.0792776	I
FBgn0037614	TMEM216	protein_coding	0.000203943	0.00178676	I
FBgn0037621	M1BP	protein_coding	0.00600243	0.0300884	I
FBgn0037873	SdhC	protein_coding	0.000355777	0.00286512	I
FBgn0037879	scpr-C	protein_coding	0.00135184	0.00884341	I
FBgn0037891	CG5214	protein_coding	2.13277e-05	0.000254719	I
FBgn0038017	CG4115	protein_coding	0.00880418	0.0409329	I
FBgn0038020	GstD9	protein_coding	7.47722e-12	2.95051e-10	I
FBgn0038302	CG4210	protein_coding	0.0124902	0.0538061	I
FBgn0038307	mRpS10	protein_coding	5.34672e-05	0.000562917	I
FBgn0038387	blp	protein_coding	0.00593545	0.0298284	I
FBgn0038389	CG5516	protein_coding	0.0159808	0.0648768	I
FBgn0038407	CG6126	protein_coding	8.34355e-10	2.44241e-08	I
FBgn0038422	CG14880	protein_coding	2.39606e-05	0.000278882	I
FBgn0038429	CG14882	protein_coding	0.0273545	0.0970692	I
FBgn0038610	CG7675	protein_coding	0.000676061	0.0049293	I
FBgn0038679	CG6040	protein_coding	8.97618e-05	0.000889056	I
FBgn0038923	mRpL35	protein_coding	0.0226118	0.0838276	I
FBgn0038947	Sar1	protein_coding	8.82534e-05	0.000876032	I
FBgn0038975	Nrx-1	protein_coding	0.0134968	0.0571441	I
FBgn0038983	CG5326	protein_coding	1.57153e-05	0.000194032	I
FBgn0039024	Nepl15	protein_coding	0.0171027	0.0678673	I
FBgn0039049	CG6726	protein_coding	0.00069212	0.00502683	I
FBgn0039050	CG17110	protein_coding	0.00574381	0.0290578	I
FBgn0039152	Root	protein_coding	7.65767e-05	0.000769276	I
FBgn0039153	GatB	protein_coding	0.00177417	0.0110844	I
FBgn0039183	Dis3	protein_coding	0.00103727	0.00707165	I
FBgn0039241	CG11089	protein_coding	0.0280161	0.0990606	I
FBgn0039311	CG10513	protein_coding	0.00260788	0.0151245	I
FBgn0039312	CG10514	protein_coding	0.00715647	0.0347263	I
FBgn0039323	CG10559	protein_coding	0.0155101	0.0634885	I
FBgn0039324	CG10553	protein_coding	4.35115e-06	6.22991e-05	I
FBgn0039325	CG10560	protein_coding	0.00368076	0.020195	I
FBgn0039417	CG6073	protein_coding	0.000100247	0.000977213	I
FBgn0039485	CG17189	protein_coding	0.010069	0.0453357	I
FBgn0039537	CG5590	protein_coding	1.85955e-11	7.08282e-10	I
FBgn0039627	CG11837	protein_coding	0.00818048	0.0387424	I
FBgn0039629	CG11842	protein_coding	4.37996e-05	0.000476387	I
FBgn0039642	CG11882	protein_coding	0.0120251	0.0523013	I
FBgn0039737	CG7920	protein_coding	0.00741553	0.0357024	I
FBgn0039798	CG11313	protein_coding	0.000163907	0.00148583	I
FBgn0039846	PNPase	protein_coding	0.00171617	0.0107903	I
FBgn0039849	CG11334	protein_coding	0.00997118	0.0449774	I
FBgn0039873	Smvt	protein_coding	0.0184705	0.0721593	I
FBgn0039927	CG11155	protein_coding	0.0106013	0.0471515	I
FBgn0039945	CG17159	protein_coding	0.00195778	0.0120109	I
FBgn0040096	lectin-33A	protein_coding	0.00184903	0.0114577	I
FBgn0040321	GNBP3	protein_coding	0.00037415	0.00297181	I
FBgn0040609	CG3348	protein_coding	0.00903223	0.0416758	I
FBgn0040650	CG15456	protein_coding	0.0138548	0.0583345	I
FBgn0040732	CG16926	protein_coding	0.00224882	0.0134289	I
FBgn0040735	BomT2	protein_coding	0.001173	0.00782928	I
FBgn0040778	CG17977	protein_coding	0.0150442	0.0621745	I
FBgn0040813	NA	NA	0.00375475	0.0205667	I
FBgn0040827	CG13315	protein_coding	3.1474e-10	9.85684e-09	I
FBgn0040832	CG8012	protein_coding	0.0189847	0.0734042	I
FBgn0040843	CG15213	protein_coding	0.0174219	0.06894	I
FBgn0040907	mRpL33	protein_coding	9.99276e-14	5.00399e-12	I
FBgn0040931	CG9034	protein_coding	2.20436e-05	0.000261057	I
FBgn0040942	CG12643	protein_coding	2.52144e-11	9.49389e-10	I
FBgn0041588	eIF2D	protein_coding	0.00842659	0.0397173	I
FBgn0042112	mRpL36	protein_coding	1.9756e-05	0.000237384	I
FBgn0044050	Ilp3	protein_coding	2.54325e-18	1.84479e-16	I
FBgn0046114	Gclm	protein_coding	0.0233851	0.0859196	I
FBgn0050016	CG30016	protein_coding	4.75677e-12	1.94712e-10	I
FBgn0050035	Tret1-1	protein_coding	0.0179594	0.0705012	I
FBgn0050049	CG30049	protein_coding	6.79734e-06	9.33924e-05	I
FBgn0050277	Oatp58Da	protein_coding	0.000798762	0.00566077	I
FBgn0050285	CG30285	protein_coding	0.00843454	0.0397358	I
FBgn0050343	Tsen15	protein_coding	0.00592994	0.0298284	I
FBgn0050381	PIG-X	protein_coding	5.08706e-05	0.000541357	I
FBgn0051097	CG31097	protein_coding	9.64229e-05	0.000943663	I
FBgn0051098	CG31098	protein_coding	0.0015235	0.00976565	I
FBgn0051106	CG31106	protein_coding	0.000143825	0.00132477	I
FBgn0051126	CG31126	protein_coding	0.0114639	0.0502627	I
FBgn0051259	CG31259	protein_coding	2.70971e-05	0.000310829	I
FBgn0051272	CG31272	protein_coding	1.34211e-09	3.86005e-08	I
FBgn0051288	CG31288	protein_coding	0.00975472	0.0443458	I
FBgn0051373	CG31373	protein_coding	1.80391e-07	3.40912e-06	I
FBgn0051778	CG31778	protein_coding	0.00602955	0.0301773	I
FBgn0051826	CG31826	protein_coding	0.00390867	0.0212916	I
FBgn0052103	SCaMC	protein_coding	0.00875325	0.0408085	I
FBgn0052187	CG32187	protein_coding	1.46676e-08	3.44513e-07	I
FBgn0052191	CG32191	protein_coding	0.00137811	0.00897366	I
FBgn0052250	PMP34	protein_coding	6.18407e-05	0.000639474	I
FBgn0052379	CG32379	protein_coding	1.12198e-08	2.71283e-07	I
FBgn0052448	CG32448	protein_coding	5.57844e-05	0.000583577	I
FBgn0052521	CG32521	protein_coding	6.19274e-05	0.000639701	I
FBgn0052573	CG32573	protein_coding	0.000255148	0.0021587	I
FBgn0052645	CG32645	protein_coding	0.00319834	0.0179782	I
FBgn0052667	ssp7	protein_coding	6.3065e-05	0.000650091	I
FBgn0052695	CG32695	protein_coding	9.88135e-09	2.41286e-07	I
FBgn0053080	CG33080	protein_coding	0.00154361	0.00987531	I
FBgn0053087	LRP1	protein_coding	0.00760293	0.0363739	I
FBgn0053129	CG33129	protein_coding	0.0124737	0.0537631	I
FBgn0053258	CG33258	protein_coding	0.000314797	0.00259438	I
FBgn0053281	CG33281	protein_coding	0.000809036	0.00571393	I
FBgn0053296	CG33296	protein_coding	0.00880484	0.0409329	I
FBgn0053340	CG33340	protein_coding	0.0236655	0.0866273	I
FBgn0053493	CG33493	protein_coding	0.014534	0.0605225	I
FBgn0053506	CG33506	protein_coding	4.61435e-05	0.000498037	I
FBgn0053509	CG33509	protein_coding	6.41953e-07	1.10521e-05	I
FBgn0053511	CG33511	protein_coding	0.0144384	0.0602261	I
FBgn0053965	CG33965	protein_coding	0.017726	0.0697628	I
FBgn0054054	CG34054	protein_coding	1.92132e-05	0.000232277	I
FBgn0058354	CR40354	pseudogene	0.000101217	0.000984724	I
FBgn0061356	CG18003	protein_coding	0.000149331	0.00137037	I
FBgn0066101	LpR1	protein_coding	1.77744e-09	5.0242e-08	I
FBgn0085313	CG34284	protein_coding	2.58944e-22	2.60662e-20	I
FBgn0085339	CG34310	protein_coding	0.027801	0.0985473	I
FBgn0085395	Shawl	protein_coding	1.74522e-21	1.59413e-19	I
FBgn0085409	smal	protein_coding	0.00738123	0.0355894	I
FBgn0085453	Mthfs	protein_coding	0.0250264	0.0906668	I
FBgn0085474	CG34445	protein_coding	0.00711957	0.0346324	I
FBgn0086680	vvl	protein_coding	2.64877e-06	3.97719e-05	I
FBgn0086704	stops	protein_coding	6.37969e-05	0.00065558	I
FBgn0086711	mol	protein_coding	0.00267113	0.0154278	I
FBgn0086912	mbm	protein_coding	0.0223634	0.083188	I
FBgn0087002	apolpp	protein_coding	0.000898047	0.00623012	I
FBgn0250867	CG42238	protein_coding	0.00288937	0.0165143	I
FBgn0250874	ttm50	protein_coding	0.000359079	0.00288462	I
FBgn0259098	CG42246	protein_coding	4.41419e-05	0.000479162	I
FBgn0259101	CG42249	protein_coding	9.34784e-05	0.000919406	I
FBgn0259209	Mlp60A	protein_coding	0.000449704	0.00347675	I
FBgn0259219	CG42319	protein_coding	0.00312612	0.0176324	I
FBgn0259224	CG42324	protein_coding	5.11849e-12	2.08653e-10	I
FBgn0259236	comm3	protein_coding	1.49386e-10	4.89599e-09	I
FBgn0259704	Nsun5	protein_coding	0.0229085	0.0846729	I
FBgn0259714	DIP-epsilon	protein_coding	0.000889578	0.00618006	I
FBgn0259715	CG42369	protein_coding	0.00028743	0.0023989	I
FBgn0259716	Nepl6	protein_coding	0.0183991	0.0719408	I
FBgn0259896	NimC1	protein_coding	0.00582202	0.0293597	I
FBgn0259993	lncRNA:CR42491	ncRNA	0.0170237	0.0677171	I
FBgn0260011	NimC4	protein_coding	1.37897e-06	2.20478e-05	I
FBgn0260430	CG42525	protein_coding	7.99288e-08	1.63496e-06	I
FBgn0260484	HIP	protein_coding	9.21122e-05	0.000909597	I
FBgn0260874	Ir76a	protein_coding	1.29078e-14	6.99644e-13	I
FBgn0260942	bond	protein_coding	0.000531378	0.00398635	I
FBgn0261555	CG42673	protein_coding	0.00347429	0.019255	I
FBgn0261673	nemy	protein_coding	0.0111694	0.0492122	I
FBgn0261791	SNRPG	protein_coding	0.0258483	0.0928674	I
FBgn0261930	vnd	protein_coding	0.000540034	0.00404757	I
FBgn0262357	CG43055	protein_coding	1.15288e-07	2.30225e-06	I
FBgn0262738	norpA	protein_coding	0.0177573	0.069847	I
FBgn0263046	CG43341	protein_coding	0.0114446	0.0502005	I
FBgn0263607	l(3)72Dp	protein_coding	0.0144612	0.0602703	I
FBgn0263608	l(3)72Dr	protein_coding	0.00109675	0.00740547	I
FBgn0263659	lncRNA:CR43650	ncRNA	2.17219e-09	6.03624e-08	I
FBgn0263705	Myo10A	protein_coding	0.0137088	0.0577987	I
FBgn0263706	CG43658	protein_coding	0.00575432	0.029096	I
FBgn0263916	Ent2	protein_coding	2.24753e-05	0.000265531	I
FBgn0264328	asRNA:CR43787	ncRNA	1.42456e-05	0.000177665	I
FBgn0264341	CG43797	protein_coding	5.17369e-08	1.0976e-06	I
FBgn0264448	asRNA:CR43866	ncRNA	0.0101104	0.0454599	I
FBgn0264494	CG17646	protein_coding	0.00010954	0.00104913	I
FBgn0264607	CaMKII	protein_coding	0.0121589	0.0527247	I
FBgn0264699	CG43968	protein_coding	5.02717e-07	8.85589e-06	I
FBgn0264711	CG43980	protein_coding	8.45581e-06	0.000113647	I
FBgn0264907	CG44098	protein_coding	0.0050979	0.0263993	I
FBgn0265191	Gyg	protein_coding	0.00563842	0.0286421	I
FBgn0266042	asRNA:CR44807	ncRNA	0.0215401	0.0809189	I
FBgn0266117	asRNA:CR44843	ncRNA	0.0218989	0.081761	I
FBgn0266418	wake	protein_coding	0.0147059	0.0611611	I
FBgn0266445	CG45075	protein_coding	1.21341e-05	0.000155458	I
FBgn0266488	CG45087	protein_coding	0.00994059	0.0449628	I
FBgn0266569	CG42259	protein_coding	0.000208464	0.00181991	I
FBgn0266581	pit	protein_coding	0.0140009	0.0587741	I
FBgn0266599	Hsc70-4	protein_coding	0.00678574	0.0332876	I
FBgn0267164	asRNA:CR45604	ncRNA	0.0151929	0.0625708	I
FBgn0267180	asRNA:CR45620	ncRNA	0.0140603	0.0589732	I
FBgn0267252	Ggamma30A	protein_coding	1.10864e-06	1.8088e-05	I
FBgn0267617	asRNA:CR45955	ncRNA	0.0143513	0.0599135	I
FBgn0268063	ltl	protein_coding	0.00367999	0.020195	I
FBgn0284230	CG46314	protein_coding	0.00869002	0.0406097	I
FBgn0286198	LKRSDH	protein_coding	0.0245415	0.0891392	I
FBgn0000017	Abl	protein_coding	0.0072689	0.0351681	II
FBgn0000253	Cam	protein_coding	0.00478762	0.0250588	II
FBgn0000307	chif	protein_coding	0.0244477	0.0888639	II
FBgn0000395	cv-2	protein_coding	0.000350573	0.00283682	II
FBgn0000527	e	protein_coding	0.0283396	0.0999177	II
FBgn0001108	DCTN1-p150	protein_coding	0.026046	0.0933662	II
FBgn0001149	GstD1	protein_coding	6.63214e-11	2.32873e-09	II
FBgn0002524	lace	protein_coding	0.000439511	0.003414	II
FBgn0002641	mal	protein_coding	0.00242218	0.0142867	II
FBgn0003071	Pfk	protein_coding	0.0241179	0.0879894	II
FBgn0003118	pnt	protein_coding	0.00262979	0.0152247	II
FBgn0003165	pum	protein_coding	0.000606141	0.00447573	II
FBgn0003345	sd	protein_coding	0.0214761	0.0807399	II
FBgn0004435	Galphaq	protein_coding	0.0248086	0.0899769	II
FBgn0005612	Sox14	protein_coding	0.0134174	0.0569791	II
FBgn0005631	robo1	protein_coding	0.000403266	0.00316485	II
FBgn0010038	GstD2	protein_coding	0.0283715	0.0999409	II
FBgn0010039	GstD3	protein_coding	1.16968e-08	2.80751e-07	II
FBgn0010358	deltaTry	protein_coding	1.78242e-07	3.37497e-06	II
FBgn0010359	gammaTry	protein_coding	9.15509e-08	1.85072e-06	II
FBgn0010379	Akt1	protein_coding	0.0224587	0.0833539	II
FBgn0010387	Acbp2	protein_coding	0.000572753	0.00425788	II
FBgn0011739	wts	protein_coding	7.0925e-05	0.000719091	II
FBgn0011837	Tis11	protein_coding	0.00535873	0.0274565	II
FBgn0013272	Gp150	protein_coding	0.0131049	0.0559652	II
FBgn0013343	Syx1A	protein_coding	0.0211787	0.079896	II
FBgn0013770	Cp1	protein_coding	0.0164881	0.0661738	II
FBgn0014073	Tie	protein_coding	0.000771866	0.00549885	II
FBgn0015279	Pi3K92E	protein_coding	0.0155219	0.0635106	II
FBgn0015320	Ubc2	protein_coding	0.00582433	0.0293597	II
FBgn0015589	Apc	protein_coding	0.0198884	0.0761348	II
FBgn0015772	Nak	protein_coding	1.22923e-07	2.42527e-06	II
FBgn0016672	Ipp	protein_coding	0.000527129	0.00396351	II
FBgn0019890	Smg5	protein_coding	0.0154346	0.0632055	II
FBgn0019972	Drice	protein_coding	0.0188071	0.0730394	II
FBgn0020304	drongo	protein_coding	0.00256683	0.0149303	II
FBgn0020626	Osbp	protein_coding	0.00427448	0.0228924	II
FBgn0021872	Xbp1	protein_coding	0.0170186	0.0677171	II
FBgn0022700	Cht4	protein_coding	0.0023061	0.0136964	II
FBgn0023001	melt	protein_coding	3.35627e-07	6.08633e-06	II
FBgn0023095	caps	protein_coding	0.012549	0.0539888	II
FBgn0025808	Rad17	protein_coding	0.00692539	0.0338213	II
FBgn0026262	bip2	protein_coding	0.0134808	0.0571262	II
FBgn0026441	ear	protein_coding	0.0279906	0.099006	II
FBgn0027341	NA	NA	1.50963e-09	4.3042e-08	II
FBgn0027342	fz4	protein_coding	0.00769012	0.0366949	II
FBgn0027492	wdb	protein_coding	1.52397e-05	0.000188868	II
FBgn0027505	Rab3-GAP	protein_coding	0.0123921	0.0535706	II
FBgn0027594	drpr	protein_coding	0.0238266	0.0871522	II
FBgn0027596	Kank	protein_coding	0.0197485	0.0756874	II
FBgn0027620	Acf	protein_coding	1.2285e-18	9.04415e-17	II
FBgn0027660	blot	protein_coding	0.0253692	0.0915723	II
FBgn0028740	CG6362	protein_coding	0.0088607	0.041038	II
FBgn0028836	CSN7	protein_coding	0.0241617	0.0881166	II
FBgn0029006	Smurf	protein_coding	2.41738e-05	0.000280558	II
FBgn0029676	HIP-R	protein_coding	2.77197e-34	5.69697e-32	II
FBgn0029835	CG5921	protein_coding	0.00147301	0.00949136	II
FBgn0030026	sni	protein_coding	1.63701e-05	0.000200859	II
FBgn0030141	Gga	protein_coding	0.00163269	0.0103647	II
FBgn0030189	CG2909	protein_coding	0.00681308	0.0333885	II
FBgn0030245	CG1637	protein_coding	5.20262e-05	0.000550094	II
FBgn0030396	CG2556	protein_coding	0.00130962	0.008636	II
FBgn0030421	Agpat1	protein_coding	0.000205346	0.00179746	II
FBgn0030482	CG1673	protein_coding	4.46432e-11	1.61914e-09	II
FBgn0030514	CG9941	protein_coding	0.00893841	0.0413203	II
FBgn0030521	CtsB1	protein_coding	1.0377e-06	1.70048e-05	II
FBgn0030569	CG9411	protein_coding	0.0217515	0.0814957	II
FBgn0030640	CG6294	protein_coding	0.0242222	0.088272	II
FBgn0030693	CG8974	protein_coding	0.00325461	0.0182217	II
FBgn0030701	CG16952	protein_coding	2.59595e-212	2.56091e-208	II
FBgn0030748	Traf-like	protein_coding	0.0282791	0.0997403	II
FBgn0030839	CG5613	protein_coding	0.0270678	0.0963985	II
FBgn0030847	CG12991	protein_coding	0.0112189	0.0493491	II
FBgn0030955	CG6891	protein_coding	0.0145204	0.0604914	II
FBgn0030984	tgy	protein_coding	2.17263e-05	0.000258229	II
FBgn0031089	CG9572	protein_coding	0.0152042	0.0625738	II
FBgn0031090	Rab35	protein_coding	0.000206777	0.00180678	II
FBgn0031174	CG1486	protein_coding	0.0202125	0.0771061	II
FBgn0031317	Charon	protein_coding	0.0017997	0.0112013	II
FBgn0031450	Hrs	protein_coding	0.0160018	0.0649085	II
FBgn0031474	CG2991	protein_coding	0.000583835	0.00432398	II
FBgn0031490	CG17264	protein_coding	0.00185531	0.0114891	II
FBgn0031650	CG14044	protein_coding	0.000189699	0.0016829	II
FBgn0031726	Cyp6a16	protein_coding	7.90416e-07	1.34208e-05	II
FBgn0031745	rau	protein_coding	0.0102211	0.0457996	II
FBgn0031842	NA	NA	0.0281672	0.0994523	II
FBgn0031969	pes	protein_coding	0.00132226	0.00868449	II
FBgn0031988	CG8668	protein_coding	0.000575149	0.00427248	II
FBgn0031990	PAPLA1	protein_coding	0.00700341	0.0341516	II
FBgn0032208	Ufd4	protein_coding	0.00884134	0.0409779	II
FBgn0032381	Mal-B1	protein_coding	0.0114792	0.0503076	II
FBgn0032414	CG17211	protein_coding	0.00090109	0.00624496	II
FBgn0032422	atilla	protein_coding	0.0189213	0.0733143	II
FBgn0032474	DnaJ-H	protein_coding	0.0114396	0.0502005	II
FBgn0032485	CG9426	protein_coding	0.00272053	0.0156764	II
FBgn0032586	Tpr2	protein_coding	0.00595008	0.0298715	II
FBgn0032699	CG10383	protein_coding	2.97476e-05	0.00033731	II
FBgn0032717	CG10600	protein_coding	0.00134662	0.00882096	II
FBgn0032938	CG8671	protein_coding	0.000420299	0.00328546	II
FBgn0033062	Ars2	protein_coding	1.02492e-05	0.000134096	II
FBgn0033177	CG11141	protein_coding	9.23256e-05	0.000910792	II
FBgn0033205	CG2064	protein_coding	0.000217384	0.00188279	II
FBgn0033236	CG14764	protein_coding	0.0221351	0.082557	II
FBgn0033476	oys	protein_coding	4.97734e-05	0.000531977	II
FBgn0033519	CG11825	protein_coding	0.000775363	0.00551873	II
FBgn0033592	CG13215	protein_coding	2.79353e-06	4.18181e-05	II
FBgn0033698	CG8858	protein_coding	0.00219778	0.013196	II
FBgn0033713	CG8841	protein_coding	0.023149	0.0852107	II
FBgn0033748	vis	protein_coding	1.16296e-05	0.000150165	II
FBgn0033750	CG13151	protein_coding	0.00179455	0.0111834	II
FBgn0033769	CG8768	protein_coding	1.28492e-07	2.52505e-06	II
FBgn0033875	CG6357	protein_coding	3.27515e-06	4.85125e-05	II
FBgn0033926	Arc1	protein_coding	9.05718e-13	4.11747e-11	II
FBgn0033945	CG12868	protein_coding	0.000577702	0.00428821	II
FBgn0033978	Cyp6a23	protein_coding	2.88176e-06	4.30736e-05	II
FBgn0034063	CG8389	protein_coding	0.0208326	0.0789828	II
FBgn0034086	CG8441	protein_coding	0.0125117	0.053875	II
FBgn0034184	CG9646	protein_coding	4.00302e-06	5.78181e-05	II
FBgn0034187	CG6967	protein_coding	0.0283765	0.0999409	II
FBgn0034293	CG14495	protein_coding	0.00115688	0.00775483	II
FBgn0034294	Muc55B	protein_coding	6.71063e-05	0.000684595	II
FBgn0034296	CG10912	protein_coding	0.00056	0.00417251	II
FBgn0034313	CG5726	protein_coding	0.000651682	0.00477271	II
FBgn0034400	CG15099	protein_coding	0.0169593	0.0675428	II
FBgn0034480	CG16898	protein_coding	0.00613289	0.0306179	II
FBgn0034527	CG9945	protein_coding	0.019376	0.0746073	II
FBgn0034573	CG3295	protein_coding	0.0223621	0.083188	II
FBgn0034585	Rbpn-5	protein_coding	0.00161837	0.0102998	II
FBgn0034697	GM130	protein_coding	0.0131441	0.056084	II
FBgn0034730	ppk12	protein_coding	0.00443324	0.023589	II
FBgn0034871	CG3906	protein_coding	0.0227441	0.0841718	II
FBgn0034894	sigmar	protein_coding	0.000222314	0.00191039	II
FBgn0035001	Slik	protein_coding	0.00201078	0.012275	II
FBgn0035023	ITP	protein_coding	0.00404167	0.0219192	II
FBgn0035249	CG17249	protein_coding	0.0201571	0.0769542	II
FBgn0035294	Mfap1	protein_coding	0.00714707	0.0346977	II
FBgn0035346	CG1146	protein_coding	0.000553561	0.00412765	II
FBgn0035375	Pgant6	protein_coding	0.0109872	0.0485614	II
FBgn0035412	CG14957	protein_coding	3.999e-09	1.06049e-07	II
FBgn0035444	CG12012	protein_coding	0.00415784	0.0223892	II
FBgn0035533	Cip4	protein_coding	0.00357892	0.0197351	II
FBgn0035557	CG11353	protein_coding	0.00390393	0.0212775	II
FBgn0035589	CHMP2B	protein_coding	0.0132	0.0562253	II
FBgn0035636	Cralbp	protein_coding	0.00203917	0.0124022	II
FBgn0035715	Ist1	protein_coding	0.0118035	0.0513638	II
FBgn0035825	CG8111	protein_coding	0.00196938	0.0120595	II
FBgn0035995	CG3529	protein_coding	0.0244108	0.0887757	II
FBgn0036022	CG8329	protein_coding	1.39613e-09	4.00373e-08	II
FBgn0036053	iPLA2-VIA	protein_coding	0.0260125	0.0932802	II
FBgn0036058	CG6707	protein_coding	0.0234934	0.0861965	II
FBgn0036141	wls	protein_coding	0.00139895	0.0090803	II
FBgn0036180	Duba	protein_coding	0.00317999	0.0178954	II
FBgn0036196	CG11658	protein_coding	0.0189206	0.0733143	II
FBgn0036225	CG5883	protein_coding	0.00616678	0.0307715	II
FBgn0036290	CG10638	protein_coding	0.0073086	0.0353082	II
FBgn0036324	CG12520	protein_coding	0.00840127	0.0396169	II
FBgn0036363	CG10140	protein_coding	0.00194386	0.0119404	II
FBgn0036419	CG13482	protein_coding	0.00587692	0.0295946	II
FBgn0036519	CG7650	protein_coding	0.00647209	0.0320679	II
FBgn0036727	SecCl	protein_coding	0.00755043	0.0361929	II
FBgn0036801	MYPT-75D	protein_coding	9.21736e-06	0.000122053	II
FBgn0036929	CG7668	protein_coding	0.0250834	0.0908066	II
FBgn0036951	CG7017	protein_coding	0.000744509	0.00533375	II
FBgn0036993	CG5910	protein_coding	0.00753075	0.0361337	II
FBgn0037007	CG5059	protein_coding	0.0243103	0.0885277	II
FBgn0037117	CG11248	protein_coding	0.00631988	0.0314559	II
FBgn0037134	CG7407	protein_coding	0.0155433	0.0635715	II
FBgn0037551	Arl8	protein_coding	0.000341946	0.00277973	II
FBgn0037555	Ada2b	protein_coding	0.000364083	0.0029106	II
FBgn0037556	CG9636	protein_coding	0.000177063	0.00158649	II
FBgn0037647	RagA-B	protein_coding	0.0159661	0.0648703	II
FBgn0037750	Whamy	protein_coding	0.00670249	0.032994	II
FBgn0037850	CG14695	protein_coding	2.18239e-05	0.000259077	II
FBgn0037979	GCC185	protein_coding	0.00650203	0.0321839	II
FBgn0038034	Cyp9f3	protein_coding	1.7037e-21	1.58059e-19	II
FBgn0038098	CG7381	protein_coding	7.613e-05	0.000765897	II
FBgn0038126	CG8483	protein_coding	6.97584e-12	2.77486e-10	II
FBgn0038180	Cht5	protein_coding	5.24613e-06	7.35129e-05	II
FBgn0038260	CG14855	protein_coding	0.00971703	0.0442356	II
FBgn0038530	AttD	protein_coding	0.00683591	0.0334671	II
FBgn0038535	alt	protein_coding	0.014053	0.0589674	II
FBgn0038842	hdly	protein_coding	0.00063951	0.00469053	II
FBgn0039058	VhaAC39-2	protein_coding	1.1093e-06	1.8088e-05	II
FBgn0039068	CG13827	protein_coding	0.000237547	0.00203243	II
FBgn0039165	CG6204	protein_coding	0.0217941	0.0815935	II
FBgn0039304	CG10425	protein_coding	5.34323e-05	0.000562917	II
FBgn0039316	CG11893	protein_coding	1.82623e-74	1.38583e-71	II
FBgn0039326	CG10562	protein_coding	0.00312277	0.0176237	II
FBgn0039341	CG5112	protein_coding	5.31666e-05	0.000560951	II
FBgn0039453	CG6403	protein_coding	6.2607e-05	0.000646044	II
FBgn0039454	CG14247	protein_coding	0.00400479	0.0217431	II
FBgn0039476	CG6271	protein_coding	4.4372e-12	1.82387e-10	II
FBgn0039593	Sid	protein_coding	0.000106146	0.00102159	II
FBgn0039596	CG10000	protein_coding	7.19047e-09	1.80035e-07	II
FBgn0039625	beta4GalNAcTB	protein_coding	2.04494e-05	0.000244822	II
FBgn0039714	Zip99C	protein_coding	0.00683319	0.0334671	II
FBgn0039776	PH4alphaEFB	protein_coding	0.000917738	0.00633764	II
FBgn0039804	CG15544	protein_coding	2.85246e-26	3.51743e-24	II
FBgn0039851	mey	protein_coding	0.000412898	0.00323016	II
FBgn0039875	sip3	protein_coding	0.00253318	0.0148016	II
FBgn0039908	Asator	protein_coding	0.00652179	0.0322171	II
FBgn0040271	Sulf1	protein_coding	0.0164517	0.0661351	II
FBgn0041582	tamo	protein_coding	0.00445241	0.0236654	II
FBgn0041604	dlp	protein_coding	0.0112008	0.0493075	II
FBgn0043362	bchs	protein_coding	0.00339232	0.0188749	II
FBgn0044452	Atg2	protein_coding	0.00531966	0.0273183	II
FBgn0045761	CHKov1	protein_coding	0.0025362	0.0148045	II
FBgn0046302	CG10650	protein_coding	0.0060324	0.0301773	II
FBgn0050151	CG30151	protein_coding	3.5825e-07	6.47278e-06	II
FBgn0050293	Cht12	protein_coding	0.000658851	0.00481806	II
FBgn0050372	Asap	protein_coding	0.014373	0.0599785	II
FBgn0050392	CG30392	protein_coding	1.25051e-07	2.46233e-06	II
FBgn0051038	CG31038	protein_coding	3.41059e-05	0.0003819	II
FBgn0051041	CG31041	protein_coding	0.0278699	0.0987205	II
FBgn0051158	Efa6	protein_coding	0.0218288	0.0816925	II
FBgn0051176	CG31176	protein_coding	0.0154167	0.0631625	II
FBgn0051216	Naam	protein_coding	0.00281986	0.0161921	II
FBgn0051233	CG31233	protein_coding	1.08219e-26	1.38647e-24	II
FBgn0051410	Npc2e	protein_coding	0.00362389	0.0199274	II
FBgn0052054	CG32054	protein_coding	0.000467063	0.00358287	II
FBgn0052056	scramb1	protein_coding	0.00865644	0.0404719	II
FBgn0052296	Mrtf	protein_coding	0.0107487	0.0476993	II
FBgn0052581	CG32581	protein_coding	4.0911e-21	3.57157e-19	II
FBgn0052676	stx	protein_coding	0.0281916	0.0995027	II
FBgn0053182	Kdm4B	protein_coding	0.0232799	0.0855966	II
FBgn0053468	CG33468	protein_coding	0.000372974	0.00296486	II
FBgn0053958	CG33958	protein_coding	0.00837791	0.0395445	II
FBgn0053983	obst-H	protein_coding	0.00270323	0.015595	II
FBgn0054005	CG34005	protein_coding	0.0193244	0.0744377	II
FBgn0058470	CG40470	protein_coding	0.0185233	0.0723007	II
FBgn0064766	CG7600	protein_coding	8.38033e-05	0.000835915	II
FBgn0083985	CG34149	protein_coding	0.0279869	0.099006	II
FBgn0085227	CG34198	protein_coding	5.65202e-05	0.000590036	II
FBgn0085732	CR40190	pseudogene	3.7833e-07	6.79822e-06	II
FBgn0086656	shrb	protein_coding	0.0121215	0.05262	II
FBgn0087035	AGO2	protein_coding	2.45919e-05	0.000285076	II
FBgn0250869	CG42240	protein_coding	0.0205795	0.0781694	II
FBgn0259699	CG42353	protein_coding	0.02099	0.0794739	II
FBgn0259708	CG42362	protein_coding	0.00474779	0.0249237	II
FBgn0259709	CG42363	protein_coding	0.00474779	0.0249237	II
FBgn0259711	CG42365	protein_coding	5.70305e-08	1.19959e-06	II
FBgn0259734	Nost	protein_coding	0.0209943	0.0794739	II
FBgn0260000	CG17570	protein_coding	6.64722e-05	0.000679532	II
FBgn0260005	wtrw	protein_coding	0.00884359	0.0409779	II
FBgn0260393	CG17147	protein_coding	3.39253e-06	5.01008e-05	II
FBgn0260462	CG12163	protein_coding	0.00469921	0.0247442	II
FBgn0260866	dnr1	protein_coding	0.0205863	0.0781694	II
FBgn0261675	Npc1b	protein_coding	3.50227e-05	0.000389953	II
FBgn0261681	CG42728	protein_coding	0.00677408	0.0332593	II
FBgn0261842	pre-mod(mdg4)-AE	protein_coding	8.33903e-31	1.37107e-28	II
FBgn0261988	Gprk2	protein_coding	0.0112956	0.0496352	II
FBgn0262127	kibra	protein_coding	0.0027957	0.0160626	II
FBgn0262867	Ptr	protein_coding	1.2028e-08	2.88e-07	II
FBgn0262993	lncRNA:CR43301	ncRNA	0.00118408	0.00789789	II
FBgn0263241	Mocs1	protein_coding	4.03963e-11	1.48145e-09	II
FBgn0263258	chas	protein_coding	1.18209e-09	3.42981e-08	II
FBgn0263747	CG43672	protein_coding	0.0108928	0.0481872	II
FBgn0264006	dysc	protein_coding	5.83037e-06	8.10093e-05	II
FBgn0264490	Eip93F	protein_coding	0.00422916	0.0227113	II
FBgn0264982	lncRNA:CR44133	ncRNA	0.0032714	0.018295	II
FBgn0265266	CG13639	protein_coding	0.019039	0.0735107	II
FBgn0265301	lncRNA:CR44274	ncRNA	2.05964e-08	4.74728e-07	II
FBgn0265419	lncRNA:CR44331	ncRNA	0.0198429	0.0760196	II
FBgn0266410	CG45050	protein_coding	0.000170438	0.0015355	II
FBgn0266487	CG45086	protein_coding	0.00472553	0.0248361	II
FBgn0266632	asRNA:CR45139	ncRNA	2.03902e-07	3.78101e-06	II
FBgn0266720	Snap24	protein_coding	0.00406805	0.022026	II
FBgn0267195	lncRNA:CR45635	ncRNA	2.4774e-08	5.6054e-07	II
FBgn0267378	sau	protein_coding	0.00105334	0.00716141	II
FBgn0267487	Ptp61F	protein_coding	0.00858232	0.040259	II
FBgn0267849	Syx7	protein_coding	0.000138988	0.00128744	II
FBgn0283499	InR	protein_coding	0.0018924	0.0116814	II
FBgn0283509	Phm	protein_coding	0.01483	0.061599	II
FBgn0000015	Abd-B	protein_coding	0.00301464	0.0171409	III
FBgn0000078	Amy-d	protein_coding	1.24317e-06	2.00718e-05	III
FBgn0000100	RpLP0	protein_coding	0.0125855	0.0540749	III
FBgn0000108	Appl	protein_coding	1.44609e-08	3.40469e-07	III
FBgn0000181	bic	protein_coding	0.012585	0.0540749	III
FBgn0000339	cni	protein_coding	0.0116382	0.0508239	III
FBgn0000426	SmF	protein_coding	0.0103555	0.0462041	III
FBgn0000479	dnc	protein_coding	0.0266764	0.0951763	III
FBgn0000559	eEF2	protein_coding	0.000810518	0.00571942	III
FBgn0000611	exd	protein_coding	0.00883228	0.0409779	III
FBgn0001220	Hsc70-5	protein_coding	0.000800861	0.00567157	III
FBgn0001296	kar	protein_coding	4.21225e-10	1.29451e-08	III
FBgn0001942	eIF4A	protein_coding	6.79638e-05	0.000691912	III
FBgn0002021	l(2)37Bb	protein_coding	0.00496379	0.0258405	III
FBgn0002031	l(2)37Cc	protein_coding	0.000828009	0.00580961	III
FBgn0002121	l(2)gl	protein_coding	1.96745e-12	8.62617e-11	III
FBgn0002174	CG5504	protein_coding	0.00996699	0.0449774	III
FBgn0002522	lab	protein_coding	1.12281e-09	3.26742e-08	III
FBgn0002579	RpL36	protein_coding	0.000358099	0.00287909	III
FBgn0002590	RpS5a	protein_coding	1.27123e-05	0.000161816	III
FBgn0002593	RpLP1	protein_coding	0.00255386	0.0148724	III
FBgn0002622	RpS3	protein_coding	0.00203476	0.012383	III
FBgn0002626	RpL32	protein_coding	2.38698e-05	0.00027834	III
FBgn0002715	mei-S332	protein_coding	0.0251939	0.0910304	III
FBgn0002772	Mlc1	protein_coding	2.379e-05	0.000278066	III
FBgn0002773	Mlc2	protein_coding	4.36895e-05	0.000475714	III
FBgn0002780	mod	protein_coding	0.0240752	0.0879487	III
FBgn0002789	Mp20	protein_coding	0.0199753	0.0764035	III
FBgn0003002	opa	protein_coding	0.00910125	0.0419355	III
FBgn0003062	Fib	protein_coding	0.000820775	0.00576705	III
FBgn0003091	Pkc53E	protein_coding	1.99779e-07	3.73262e-06	III
FBgn0003116	pn	protein_coding	0.00106441	0.00722673	III
FBgn0003149	Prm	protein_coding	0.017033	0.0677254	III
FBgn0003189	r	protein_coding	4.47319e-05	0.000484391	III
FBgn0003279	RpL4	protein_coding	0.0207066	0.0785655	III
FBgn0003301	rut	protein_coding	0.0213882	0.080471	III
FBgn0003360	sesB	protein_coding	0.000904924	0.00626462	III
FBgn0003390	shf	protein_coding	1.72429e-31	2.98423e-29	III
FBgn0003517	sta	protein_coding	0.000317678	0.00261375	III
FBgn0003714	tko	protein_coding	0.00152597	0.0097751	III
FBgn0003885	alphaTub84D	protein_coding	0.0253248	0.0914455	III
FBgn0003941	RpL40	protein_coding	0.000282811	0.00236837	III
FBgn0003942	RpS27A	protein_coding	0.00239218	0.0141311	III
FBgn0003997	hid	protein_coding	2.28156e-14	1.21009e-12	III
FBgn0004117	Tm2	protein_coding	0.0125437	0.0539888	III
FBgn0004169	up	protein_coding	0.0058181	0.0293583	III
FBgn0004403	RpS14a	protein_coding	0.000361517	0.00289713	III
FBgn0004428	LysE	protein_coding	4.43104e-05	0.000480354	III
FBgn0004465	Su(P)	protein_coding	0.00158938	0.0101418	III
FBgn0004552	Akh	protein_coding	0.000830862	0.00582135	III
FBgn0004611	Plc21C	protein_coding	0.0143306	0.0598777	III
FBgn0004867	RpS2	protein_coding	6.14044e-09	1.56931e-07	III
FBgn0004888	Scsalpha1	protein_coding	0.0146088	0.0608084	III
FBgn0005278	Sam-S	protein_coding	0.00146059	0.00942361	III
FBgn0005533	RpS17	protein_coding	0.00642111	0.0318633	III
FBgn0005593	RpL7	protein_coding	0.000369276	0.00294393	III
FBgn0005636	nvy	protein_coding	0.0171018	0.0678673	III
FBgn0005677	dac	protein_coding	0.0114059	0.0500753	III
FBgn0010053	Jheh1	protein_coding	4.22969e-05	0.000462593	III
FBgn0010078	RpL23	protein_coding	0.0109656	0.0484873	III
FBgn0010198	RpS15Aa	protein_coding	0.00218752	0.0131504	III
FBgn0010213	Sod2	protein_coding	0.000130031	0.00121935	III
FBgn0010217	ATPsynbeta	protein_coding	0.000495625	0.00376103	III
FBgn0010263	Rbp9	protein_coding	0.000212837	0.0018499	III
FBgn0010265	RpS13	protein_coding	0.00493658	0.0257532	III
FBgn0010350	Cds	protein_coding	0.0231428	0.0852107	III
FBgn0010408	RpS9	protein_coding	8.94444e-06	0.000119239	III
FBgn0010409	RpL18A	protein_coding	6.58602e-05	0.000675376	III
FBgn0010411	RpS18	protein_coding	0.000129525	0.00121692	III
FBgn0010412	RpS19a	protein_coding	0.000792861	0.00562703	III
FBgn0010424	TpnC73F	protein_coding	2.04508e-09	5.74777e-08	III
FBgn0010482	l(2)01289	protein_coding	0.000363405	0.0029099	III
FBgn0010551	Phb2	protein_coding	0.00810162	0.0384428	III
FBgn0010612	ATPsynG	protein_coding	9.18373e-06	0.000121771	III
FBgn0010808	Chchd3	protein_coding	0.00146672	0.00945698	III
FBgn0011211	blw	protein_coding	0.000470317	0.00360503	III
FBgn0011272	RpL13	protein_coding	0.00259395	0.0150526	III
FBgn0011274	Dif	protein_coding	0.0223053	0.0830973	III
FBgn0011284	RpS4	protein_coding	9.65691e-07	1.6038e-05	III
FBgn0011296	l(2)efl	protein_coding	5.37657e-07	9.4377e-06	III
FBgn0011361	ND-ACP	protein_coding	0.000196642	0.00173668	III
FBgn0011455	ND-SGDH	protein_coding	0.00308214	0.0174543	III
FBgn0011584	Trp1	protein_coding	0.00991079	0.0448898	III
FBgn0011592	fra	protein_coding	0.000707501	0.00512069	III
FBgn0011638	La	protein_coding	0.0229517	0.0847398	III
FBgn0011666	msi	protein_coding	0.0135292	0.0572569	III
FBgn0011768	Fdh	protein_coding	8.13743e-07	1.37694e-05	III
FBgn0011769	Fdx1	protein_coding	0.00430586	0.0230128	III
FBgn0011787	mRpL12	protein_coding	0.00411862	0.0222144	III
FBgn0011817	nmo	protein_coding	0.0202811	0.0773081	III
FBgn0013269	Fkbp39	protein_coding	3.70498e-05	0.00040975	III
FBgn0013325	RpL11	protein_coding	0.000119657	0.00113175	III
FBgn0013676	mt:CoIII	protein_coding	0.0231325	0.0852107	III
FBgn0013680	mt:ND2	protein_coding	0.0262046	0.0938325	III
FBgn0013763	Idgf6	protein_coding	1.46684e-20	1.216e-18	III
FBgn0013773	Cyp6a22	protein_coding	0.0150303	0.0621636	III
FBgn0013981	His4r	protein_coding	0.0116656	0.0509205	III
FBgn0014026	RpL7A	protein_coding	0.00049638	0.00376386	III
FBgn0014143	croc	protein_coding	0.00517853	0.0267467	III
FBgn0014189	Hel25E	protein_coding	0.00344557	0.0191173	III
FBgn0014391	sun	protein_coding	0.0036155	0.0198923	III
FBgn0014455	Ahcy	protein_coding	0.0102298	0.0458088	III
FBgn0014863	Mlp84B	protein_coding	0.000500112	0.00378344	III
FBgn0015031	cype	protein_coding	0.000209065	0.00182033	III
FBgn0015034	Cyp4e1	protein_coding	0.00750889	0.0360882	III
FBgn0015268	Nap1	protein_coding	0.00191094	0.0117601	III
FBgn0015288	RpL22	protein_coding	0.00411165	0.0222011	III
FBgn0015316	Try29F	protein_coding	0.0203013	0.0773251	III
FBgn0015338	CG5861	protein_coding	0.00576185	0.0291192	III
FBgn0015380	drl	protein_coding	1.21966e-07	2.41122e-06	III
FBgn0015521	RpS21	protein_coding	0.00297482	0.0169438	III
FBgn0015522	olf186-M	protein_coding	1.54751e-14	8.3422e-13	III
FBgn0015570	alpha-Est2	protein_coding	0.000277532	0.0023281	III
FBgn0015756	RpL9	protein_coding	4.41519e-05	0.000479162	III
FBgn0015834	eIF3i	protein_coding	0.00752196	0.0361091	III
FBgn0015903	apt	protein_coding	4.33138e-12	1.78783e-10	III
FBgn0016078	wun	protein_coding	0.0270525	0.0963787	III
FBgn0016119	ATPsynCF6	protein_coding	2.20865e-06	3.37281e-05	III
FBgn0016120	ATPsynD	protein_coding	0.000128025	0.00120397	III
FBgn0016691	ATPsynO	protein_coding	2.12365e-06	3.26831e-05	III
FBgn0016726	RpL29	protein_coding	8.90273e-07	1.49109e-05	III
FBgn0017545	RpS3A	protein_coding	6.73651e-10	2.00168e-08	III
FBgn0017561	Ork1	protein_coding	1.40096e-29	2.15945e-27	III
FBgn0017579	RpL14	protein_coding	0.00926353	0.0425441	III
FBgn0019644	ATPsynB	protein_coding	1.3847e-05	0.000173351	III
FBgn0019830	colt	protein_coding	0.0204432	0.0777457	III
FBgn0019936	RpS20	protein_coding	3.83624e-06	5.59004e-05	III
FBgn0019957	ND-42	protein_coding	0.00148998	0.00957569	III
FBgn0019960	Mitofilin	protein_coding	0.00169858	0.0107117	III
FBgn0019985	mGluR	protein_coding	0.00629724	0.031359	III
FBgn0020018	Ppox	protein_coding	0.00121751	0.00809894	III
FBgn0020235	ATPsyngamma	protein_coding	0.00288426	0.0165042	III
FBgn0020258	ppk	protein_coding	2.53962e-07	4.65676e-06	III
FBgn0020545	kraken	protein_coding	0.000150431	0.0013779	III
FBgn0020618	Rack1	protein_coding	0.00465052	0.0246123	III
FBgn0020764	Alas	protein_coding	0.012159	0.0527247	III
FBgn0020910	RpL3	protein_coding	0.00170875	0.0107574	III
FBgn0021944	Coprox	protein_coding	0.00457327	0.0242555	III
FBgn0022959	yps	protein_coding	0.00785342	0.037409	III
FBgn0023170	RpL39	protein_coding	1.31516e-05	0.000166333	III
FBgn0023496	Lip1	protein_coding	9.68839e-08	1.95053e-06	III
FBgn0023525	CG3191	protein_coding	0.01066	0.0473699	III
FBgn0023530	CG3740	protein_coding	9.10342e-05	0.000900434	III
FBgn0023549	Mct1	protein_coding	0.0111324	0.0491152	III
FBgn0024183	vig	protein_coding	0.0228139	0.0843867	III
FBgn0024556	mEFTu1	protein_coding	0.00173233	0.0108711	III
FBgn0024733	RpL10	protein_coding	4.09385e-06	5.88715e-05	III
FBgn0024947	NTPase	protein_coding	0.0192502	0.0742098	III
FBgn0025336	CG4882	protein_coding	1.59706e-07	3.07342e-06	III
FBgn0025352	Mtpbeta	protein_coding	0.0161941	0.0654108	III
FBgn0025582	eIF3e	protein_coding	0.00733655	0.0354085	III
FBgn0025620	CG13360	protein_coding	0.000380859	0.00301539	III
FBgn0025683	CG3164	protein_coding	0.000356527	0.00286879	III
FBgn0025836	RhoGAP1A	protein_coding	0.0174937	0.0691406	III
FBgn0025837	CG17636	protein_coding	5.58783e-14	2.90126e-12	III
FBgn0026061	Mipp1	protein_coding	0.000159681	0.00145184	III
FBgn0026196	nop5	protein_coding	0.0030405	0.0172581	III
FBgn0026250	eIF1A	protein_coding	0.000139807	0.00129381	III
FBgn0026261	bonsai	protein_coding	5.14561e-06	7.22069e-05	III
FBgn0026315	Ugt35A1	protein_coding	7.55681e-05	0.00076147	III
FBgn0026479	Drp1	protein_coding	9.58535e-05	0.000939955	III
FBgn0026565	Ass	protein_coding	1.42511e-10	4.68625e-09	III
FBgn0026570	CG5704	protein_coding	0.0154177	0.0631625	III
FBgn0026592	Fie	protein_coding	6.57663e-05	0.000675114	III
FBgn0026879	CG13364	protein_coding	0.00213239	0.0128582	III
FBgn0027080	TyrRS	protein_coding	0.00495195	0.0258122	III
FBgn0027085	LeuRS-m	protein_coding	3.22052e-07	5.8617e-06	III
FBgn0027106	Inx7	protein_coding	0.00536048	0.0274565	III
FBgn0027108	Inx2	protein_coding	0.00337605	0.0188056	III
FBgn0027338	Kap-alpha3	protein_coding	0.0156734	0.0639446	III
FBgn0027359	Tim8	protein_coding	0.00251399	0.0147097	III
FBgn0027608	CG2082	protein_coding	5.44223e-11	1.9594e-09	III
FBgn0027615	OXA1L	protein_coding	0.00288129	0.0164968	III
FBgn0027657	glob1	protein_coding	0.0226714	0.0839539	III
FBgn0027779	VhaSFD	protein_coding	0.0129401	0.0553813	III
FBgn0027872	rdgBbeta	protein_coding	0.000295229	0.00245775	III
FBgn0028342	ATPsyndelta	protein_coding	0.00156162	0.00998404	III
FBgn0028394	CG17834	protein_coding	0.0215628	0.0809735	III
FBgn0028408	Drep2	protein_coding	0.000661769	0.00483582	III
FBgn0028479	Mtpalpha	protein_coding	0.000944071	0.00649914	III
FBgn0028482	bdl	protein_coding	1.62391e-05	0.000199749	III
FBgn0028561	sut3	protein_coding	4.69116e-06	6.65875e-05	III
FBgn0028697	RpL15	protein_coding	0.00258754	0.0150242	III
FBgn0028886	CG15279	protein_coding	0.00401434	0.021783	III
FBgn0029133	REG	protein_coding	0.000196616	0.00173668	III
FBgn0029148	NHP2	protein_coding	0.00840094	0.0396169	III
FBgn0029529	CG13365	protein_coding	0.0223829	0.0832293	III
FBgn0029639	CG14419	protein_coding	0.00221425	0.0132805	III
FBgn0029665	CG14270	protein_coding	0.000634456	0.00466039	III
FBgn0029723	Proc-R	protein_coding	0.000353476	0.00285355	III
FBgn0029785	RpL35	protein_coding	0.000221183	0.00190732	III
FBgn0029795	CG15773	protein_coding	3.70189e-25	4.3999e-23	III
FBgn0029831	CG5966	protein_coding	0.00499695	0.0259857	III
FBgn0029836	CG5928	protein_coding	0.000118315	0.00112121	III
FBgn0029868	ND-B16.6	protein_coding	0.013948	0.0586268	III
FBgn0029897	RpL17	protein_coding	1.94993e-05	0.00023516	III
FBgn0030048	CG12112	protein_coding	1.96634e-13	9.65071e-12	III
FBgn0030086	CCT2	protein_coding	0.01716	0.0680176	III
FBgn0030092	fh	protein_coding	0.00550906	0.0281153	III
FBgn0030098	CG12057	protein_coding	0.0013174	0.00866412	III
FBgn0030136	RpS28b	protein_coding	0.000265319	0.00223707	III
FBgn0030261	CG15203	protein_coding	0.000185827	0.00165152	III
FBgn0030272	CG15201	protein_coding	3.89109e-06	5.66063e-05	III
FBgn0030292	CG11752	protein_coding	0.00674181	0.033171	III
FBgn0030300	Sk1	protein_coding	0.026339	0.0941768	III
FBgn0030332	CG9360	protein_coding	2.77125e-17	1.85975e-15	III
FBgn0030351	CG1840	protein_coding	0.0279413	0.0989381	III
FBgn0030433	mRpL49	protein_coding	6.23494e-07	1.07719e-05	III
FBgn0030510	CG12177	protein_coding	4.2922e-05	0.000468391	III
FBgn0030552	mRpL38	protein_coding	0.000110196	0.00105337	III
FBgn0030572	mRpS25	protein_coding	0.00174027	0.0109001	III
FBgn0030608	Lsd-2	protein_coding	0.0202109	0.0771061	III
FBgn0030616	RpL37a	protein_coding	0.000755591	0.00539747	III
FBgn0030679	CG8206	protein_coding	0.0087217	0.0407192	III
FBgn0030683	Mvd	protein_coding	0.000136925	0.00127311	III
FBgn0030686	mRpL3	protein_coding	0.000121195	0.0011441	III
FBgn0030692	mRpS30	protein_coding	4.84231e-06	6.84375e-05	III
FBgn0030718	ND-20	protein_coding	0.00080916	0.00571393	III
FBgn0030733	UQCR-14	protein_coding	0.00295531	0.0168424	III
FBgn0030756	CG9903	protein_coding	0.0234954	0.0861965	III
FBgn0030803	CG4880	protein_coding	4.03157e-05	0.000442889	III
FBgn0030836	CG8664	protein_coding	2.42877e-08	5.5207e-07	III
FBgn0030837	CG8661	protein_coding	1.83892e-23	1.97184e-21	III
FBgn0030859	CG12990	protein_coding	9.44277e-19	7.00398e-17	III
FBgn0030887	CG6867	protein_coding	5.58752e-33	1.0808e-30	III
FBgn0030897	Frq1	protein_coding	0.00945882	0.0433254	III
FBgn0030946	CG6659	protein_coding	8.54137e-06	0.00011464	III
FBgn0031021	ND-18	protein_coding	0.00480838	0.0251376	III
FBgn0031143	CG1532	protein_coding	1.14726e-08	2.76718e-07	III
FBgn0031217	CG11377	protein_coding	0.0165912	0.0665603	III
FBgn0031228	ND-15	protein_coding	0.00202338	0.0123366	III
FBgn0031245	CG3625	protein_coding	4.77849e-13	2.24475e-11	III
FBgn0031357	mRpL48	protein_coding	0.00431842	0.0230526	III
FBgn0031401	papi	protein_coding	0.00324964	0.0182043	III
FBgn0031436	ND-B17.2	protein_coding	0.00135663	0.00885713	III
FBgn0031497	SerRS	protein_coding	0.00102109	0.00697577	III
FBgn0031514	OtopLb	protein_coding	0.000235748	0.00202055	III
FBgn0031602	CG15431	protein_coding	2.12043e-08	4.86465e-07	III
FBgn0031604	Elp3	protein_coding	0.0159769	0.0648768	III
FBgn0031636	CG12194	protein_coding	3.87474e-28	5.46062e-26	III
FBgn0031639	mRpS2	protein_coding	0.0161913	0.0654108	III
FBgn0031649	hoe2	protein_coding	0.00273986	0.0157694	III
FBgn0031663	CG8891	protein_coding	0.015174	0.0625276	III
FBgn0031693	Cyp4ac1	protein_coding	0.000168836	0.00152385	III
FBgn0031694	Cyp4ac2	protein_coding	0.000201731	0.00176896	III
FBgn0031713	Coq6	protein_coding	0.00887725	0.0410953	III
FBgn0031732	CG11149	protein_coding	0.000250286	0.00212302	III
FBgn0031771	ND-51	protein_coding	0.0221885	0.0827241	III
FBgn0031830	COX5B	protein_coding	0.00317909	0.0178954	III
FBgn0031869	CG18304	protein_coding	0.0170759	0.0678156	III
FBgn0031881	MME1	protein_coding	3.50206e-05	0.000389953	III
FBgn0031887	Ugt307A1	protein_coding	0.00211491	0.0127621	III
FBgn0031936	CG13794	protein_coding	4.90537e-05	0.000525423	III
FBgn0031939	CG13796	protein_coding	0.00518746	0.0267788	III
FBgn0031980	RpL36A	protein_coding	0.00516687	0.0267004	III
FBgn0031998	SLC5A11	protein_coding	0.0177289	0.0697628	III
FBgn0032029	CG17292	protein_coding	1.23387e-14	6.76229e-13	III
FBgn0032040	CG13386	protein_coding	0.0257934	0.0927936	III
FBgn0032049	Bace	protein_coding	7.93985e-08	1.62841e-06	III
FBgn0032050	CG13096	protein_coding	0.0236307	0.0865318	III
FBgn0032053	mRpL51	protein_coding	0.00285786	0.0163816	III
FBgn0032076	Argl	protein_coding	0.00279225	0.0160522	III
FBgn0032085	CG9555	protein_coding	2.46162e-14	1.2986e-12	III
FBgn0032131	CG3841	protein_coding	1.58366e-10	5.17311e-09	III
FBgn0032166	CG4619	protein_coding	0.00160354	0.0102255	III
FBgn0032195	CG4908	protein_coding	0.00135293	0.00884471	III
FBgn0032198	eEF1delta	protein_coding	0.00334315	0.0186329	III
FBgn0032205	CG4957	protein_coding	0.0243299	0.0885663	III
FBgn0032217	CG4972	protein_coding	0.000100933	0.000982929	III
FBgn0032247	CG5188	protein_coding	0.00327373	0.0182977	III
FBgn0032264	Lip4	protein_coding	1.76912e-13	8.72618e-12	III
FBgn0032346	Csl4	protein_coding	0.00128369	0.0084877	III
FBgn0032404	RpL7-like	protein_coding	0.00559999	0.0285056	III
FBgn0032407	Pex19	protein_coding	2.19139e-05	0.000259832	III
FBgn0032433	Oatp33Ea	protein_coding	0.00249543	0.0146184	III
FBgn0032470	Ttc30	protein_coding	0.0111056	0.0490185	III
FBgn0032482	Pect	protein_coding	0.00324694	0.0182043	III
FBgn0032487	Ski6	protein_coding	0.0224248	0.0832908	III
FBgn0032511	ND-B22	protein_coding	0.000108252	0.00103882	III
FBgn0032518	RpL24	protein_coding	0.00467258	0.0246761	III
FBgn0032549	CG4650	protein_coding	0.00224761	0.0134289	III
FBgn0032618	CG31743	protein_coding	2.52939e-09	6.98949e-08	III
FBgn0032620	CG12288	protein_coding	0.000339836	0.00276836	III
FBgn0032665	CG15152	protein_coding	0.000422067	0.00329667	III
FBgn0032670	CG5783	protein_coding	0.0021482	0.0129377	III
FBgn0032733	CG15170	protein_coding	4.25619e-21	3.6831e-19	III
FBgn0032734	CG15169	protein_coding	0.000782108	0.00555872	III
FBgn0032752	CG10702	protein_coding	0.0024846	0.0145636	III
FBgn0032775	CG17544	protein_coding	1.17605e-20	9.83202e-19	III
FBgn0032779	Alp12	protein_coding	1.41391e-21	1.3284e-19	III
FBgn0032780	CG13085	protein_coding	0.00166093	0.0105127	III
FBgn0032840	sNPF	protein_coding	2.97905e-05	0.000337409	III
FBgn0032910	CG9265	protein_coding	6.41771e-13	2.97234e-11	III
FBgn0032913	CG9259	protein_coding	0.000232261	0.00199413	III
FBgn0032987	RpL21	protein_coding	0.00163697	0.010385	III
FBgn0033085	CG15908	protein_coding	2.51588e-08	5.67943e-07	III
FBgn0033086	CG9410	protein_coding	0.0176881	0.0696857	III
FBgn0033093	CG3270	protein_coding	0.0225342	0.0836028	III
FBgn0033097	Zip42C.2	protein_coding	0.000525003	0.00395054	III
FBgn0033128	Tsp42Eg	protein_coding	5.29277e-08	1.11806e-06	III
FBgn0033153	Gadd45	protein_coding	4.84511e-07	8.56578e-06	III
FBgn0033204	CG2065	protein_coding	1.50922e-06	2.3975e-05	III
FBgn0033216	CG1946	protein_coding	3.09845e-13	1.47663e-11	III
FBgn0033226	puml	protein_coding	1.06195e-05	0.000138208	III
FBgn0033257	sand	protein_coding	0.00204786	0.0124244	III
FBgn0033292	Cyp4ad1	protein_coding	1.62628e-06	2.57103e-05	III
FBgn0033296	Mal-A7	protein_coding	0.00200298	0.0122425	III
FBgn0033297	Mal-A8	protein_coding	1.40801e-07	2.73966e-06	III
FBgn0033357	Tom7	protein_coding	0.00342138	0.0190045	III
FBgn0033375	CG8078	protein_coding	0.00014718	0.00135441	III
FBgn0033391	CG8026	protein_coding	0.00184792	0.0114577	III
FBgn0033446	CG1648	protein_coding	0.0217191	0.0814053	III
FBgn0033448	hebe	protein_coding	0.0039622	0.0215237	III
FBgn0033471	CG12134	protein_coding	0.00688247	0.0336617	III
FBgn0033480	mRpL42	protein_coding	0.000969902	0.00665374	III
FBgn0033482	CG1371	protein_coding	0.000499173	0.00377924	III
FBgn0033494	KCNQ	protein_coding	1.27711e-19	9.99898e-18	III
FBgn0033547	CG12935	protein_coding	0.028164	0.0994523	III
FBgn0033548	CG7637	protein_coding	2.80758e-05	0.000320684	III
FBgn0033570	ND-B14	protein_coding	0.0258504	0.0928674	III
FBgn0033686	Hen1	protein_coding	0.017456	0.0690195	III
FBgn0033690	EndoG	protein_coding	0.00712781	0.0346383	III
FBgn0033699	RpS11	protein_coding	0.000274805	0.00230916	III
FBgn0033710	CG17739	protein_coding	5.0623e-05	0.000539304	III
FBgn0033763	CG8646	protein_coding	0.000402337	0.00316007	III
FBgn0033774	CG12374	protein_coding	2.50879e-06	3.78428e-05	III
FBgn0033778	Balat	protein_coding	2.39773e-39	6.57044e-37	III
FBgn0033782	sug	protein_coding	0.016278	0.0656242	III
FBgn0033792	CG13325	protein_coding	5.63206e-12	2.27706e-10	III
FBgn0033816	CG4679	protein_coding	0.000199027	0.0017546	III
FBgn0033867	Cpr50Ca	protein_coding	1.16931e-06	1.89725e-05	III
FBgn0033891	CG8067	protein_coding	0.000272771	0.00229402	III
FBgn0033902	eIF3m	protein_coding	0.000654607	0.00479057	III
FBgn0033904	CG18327	protein_coding	0.00145951	0.00942361	III
FBgn0033907	mRpS16	protein_coding	2.86311e-11	1.07394e-09	III
FBgn0033912	RpS23	protein_coding	0.00128058	0.0084728	III
FBgn0033917	SmydA-1	protein_coding	0.0163945	0.0659593	III
FBgn0033918	CG8531	protein_coding	0.000238913	0.00204235	III
FBgn0034053	Cyp4aa1	protein_coding	0.00123276	0.00818386	III
FBgn0034085	Ptp52F	protein_coding	7.01013e-14	3.60182e-12	III
FBgn0034094	Tsf3	protein_coding	0.00500853	0.0260322	III
FBgn0034137	CG4945	protein_coding	0.0204795	0.0778236	III
FBgn0034160	CG5550	protein_coding	1.11095e-32	2.10761e-30	III
FBgn0034215	Mtap	protein_coding	4.64998e-08	1.00377e-06	III
FBgn0034225	veil	protein_coding	3.50092e-20	2.78521e-18	III
FBgn0034237	eIF3b	protein_coding	0.0183566	0.0718602	III
FBgn0034245	UQCR-6.4	protein_coding	1.1273e-10	3.78258e-09	III
FBgn0034249	RhoGAP54D	protein_coding	1.7167e-06	2.6967e-05	III
FBgn0034259	P32	protein_coding	3.72461e-12	1.57068e-10	III
FBgn0034267	CG4984	protein_coding	0.000318991	0.00262019	III
FBgn0034290	CG5773	protein_coding	3.90601e-12	1.63274e-10	III
FBgn0034291	CG5770	protein_coding	2.37544e-36	5.32585e-34	III
FBgn0034292	CG5767	protein_coding	2.10428e-21	1.90447e-19	III
FBgn0034361	mRpS28	protein_coding	0.0101335	0.0454986	III
FBgn0034362	CG5323	protein_coding	0.00157803	0.0100778	III
FBgn0034432	CG7461	protein_coding	0.00246067	0.0144663	III
FBgn0034436	CG11961	protein_coding	2.1374e-09	5.95634e-08	III
FBgn0034485	CG11099	protein_coding	0.00222379	0.0133114	III
FBgn0034507	CG11192	protein_coding	8.57324e-11	2.93663e-09	III
FBgn0034517	Cpr57A	protein_coding	0.00312221	0.0176237	III
FBgn0034552	CG17999	protein_coding	0.000184571	0.0016448	III
FBgn0034553	CG9993	protein_coding	2.98614e-08	6.66476e-07	III
FBgn0034576	ND-B14.7	protein_coding	0.00236129	0.0139737	III
FBgn0034606	ASPP	protein_coding	0.0197315	0.0756516	III
FBgn0034642	CG15674	protein_coding	6.87395e-10	2.03638e-08	III
FBgn0034663	CG4363	protein_coding	3.69996e-10	1.1478e-08	III
FBgn0034693	CG11073	protein_coding	0.000318811	0.00262019	III
FBgn0034736	gas	protein_coding	1.57028e-13	7.78434e-12	III
FBgn0034743	RpS16	protein_coding	1.50897e-07	2.91882e-06	III
FBgn0034755	CG3746	protein_coding	0.00833294	0.0393888	III
FBgn0034783	CG9825	protein_coding	0.0211266	0.0797825	III
FBgn0034784	CG9826	protein_coding	1.34534e-07	2.63329e-06	III
FBgn0034793	asrij	protein_coding	0.000350594	0.00283682	III
FBgn0034802	CNBP	protein_coding	9.25427e-08	1.86694e-06	III
FBgn0034808	CG9896	protein_coding	0.00177987	0.011113	III
FBgn0034877	levy	protein_coding	0.000497346	0.00376829	III
FBgn0034883	Eglp2	protein_coding	9.45761e-05	0.000928351	III
FBgn0034885	Eglp4	protein_coding	0.0136015	0.0574887	III
FBgn0034919	CG5569	protein_coding	0.0229295	0.0847191	III
FBgn0034940	CG16787	protein_coding	0.016678	0.066816	III
FBgn0034968	RpL12	protein_coding	0.000380662	0.00301539	III
FBgn0034986	mRpS17	protein_coding	6.15771e-05	0.000638087	III
FBgn0034999	Fatp3	protein_coding	1.60282e-05	0.000197401	III
FBgn0035032	ATPsynF	protein_coding	0.00639058	0.0317409	III
FBgn0035039	Adck1	protein_coding	1.2139e-08	2.89955e-07	III
FBgn0035040	CG4741	protein_coding	7.16351e-21	6.09207e-19	III
FBgn0035042	CG3640	protein_coding	0.0249509	0.0904596	III
FBgn0035046	ND-19	protein_coding	5.25155e-11	1.89768e-09	III
FBgn0035122	mRpL17	protein_coding	0.000502093	0.00379551	III
FBgn0035131	mthl9	protein_coding	1.76634e-08	4.10966e-07	III
FBgn0035160	hng3	protein_coding	0.000718807	0.00519489	III
FBgn0035186	CG13912	protein_coding	2.56559e-24	2.90914e-22	III
FBgn0035272	mRpL46	protein_coding	0.00189342	0.0116814	III
FBgn0035309	CG15879	protein_coding	0.000445651	0.00345353	III
FBgn0035335	mRpL23	protein_coding	0.0012123	0.00806976	III
FBgn0035356	CG16986	protein_coding	3.80286e-40	1.07186e-37	III
FBgn0035422	RpL28	protein_coding	0.0147511	0.061323	III
FBgn0035464	PIG-B	protein_coding	0.000614874	0.00453344	III
FBgn0035473	mge	protein_coding	0.0259998	0.0932713	III
FBgn0035495	CG14989	protein_coding	1.26577e-22	1.2873e-20	III
FBgn0035534	mRpS6	protein_coding	0.00196621	0.0120476	III
FBgn0035578	CG13707	protein_coding	0.0216463	0.0811632	III
FBgn0035600	Cyt-c1	protein_coding	0.00571577	0.0289754	III
FBgn0035612	frm	protein_coding	1.58701e-19	1.23274e-17	III
FBgn0035630	CG10576	protein_coding	0.000632682	0.00465082	III
FBgn0035632	Ppat-Dpck	protein_coding	0.00889511	0.0411587	III
FBgn0035697	CG10163	protein_coding	4.19744e-09	1.11013e-07	III
FBgn0035710	SP1173	protein_coding	1.00244e-06	1.65646e-05	III
FBgn0035753	RpL18	protein_coding	0.00113788	0.00766221	III
FBgn0035798	frac	protein_coding	0.00253811	0.0148065	III
FBgn0035802	Pura	protein_coding	0.0132965	0.0565386	III
FBgn0035811	Mcad	protein_coding	0.00436875	0.0232835	III
FBgn0035901	Pus7	protein_coding	0.00474979	0.0249237	III
FBgn0035942	ValRS-m	protein_coding	0.0231064	0.0851811	III
FBgn0035976	PGRP-LC	protein_coding	0.02474	0.0898269	III
FBgn0035998	CG3437	protein_coding	0.000918042	0.00633764	III
FBgn0036043	Ae2	protein_coding	1.47375e-05	0.000183105	III
FBgn0036101	NijA	protein_coding	1.691e-06	2.6648e-05	III
FBgn0036116	CG7888	protein_coding	7.0888e-06	9.69918e-05	III
FBgn0036117	CG6321	protein_coding	0.0125806	0.0540749	III
FBgn0036211	CG5946	protein_coding	0.00320584	0.01801	III
FBgn0036213	RpL10Ab	protein_coding	2.37874e-05	0.000278066	III
FBgn0036258	eIF3l	protein_coding	0.0164851	0.0661738	III
FBgn0036271	Pbgs	protein_coding	0.000155885	0.00141864	III
FBgn0036319	Ent3	protein_coding	0.00131899	0.00866875	III
FBgn0036331	CR14117	pseudogene	2.21936e-05	0.000262518	III
FBgn0036334	CG11267	protein_coding	0.000116248	0.00110587	III
FBgn0036335	mRpL20	protein_coding	1.64586e-05	0.000201694	III
FBgn0036454	CG17839	protein_coding	0.00348986	0.0193304	III
FBgn0036462	mRpL39	protein_coding	2.40919e-13	1.17077e-11	III
FBgn0036488	CG6878	protein_coding	0.000594087	0.0043966	III
FBgn0036529	Pgant8	protein_coding	0.000116592	0.00110807	III
FBgn0036663	CG9674	protein_coding	0.00108628	0.00733984	III
FBgn0036726	QIL1	protein_coding	0.0197172	0.0756465	III
FBgn0036728	UQCR-Q	protein_coding	0.0223601	0.083188	III
FBgn0036731	CG6333	protein_coding	2.37011e-05	0.000278015	III
FBgn0036738	CG7542	protein_coding	2.93376e-06	4.37846e-05	III
FBgn0036773	CG13698	protein_coding	0.0201013	0.0768005	III
FBgn0036774	mRpS26	protein_coding	0.0113925	0.0500386	III
FBgn0036778	Cyp312a1	protein_coding	0.000191278	0.00169538	III
FBgn0036821	CG3961	protein_coding	0.000129937	0.00121935	III
FBgn0036825	RpL26	protein_coding	0.00878832	0.0408947	III
FBgn0036835	CG14075	protein_coding	0.00300804	0.0171231	III
FBgn0036850	Gem2	protein_coding	0.00651806	0.0322171	III
FBgn0036853	mRpL21	protein_coding	6.71907e-07	1.15276e-05	III
FBgn0036862	Gbs-76A	protein_coding	4.93541e-08	1.05385e-06	III
FBgn0036877	CG9452	protein_coding	3.12804e-09	8.52435e-08	III
FBgn0036892	Lon	protein_coding	0.0238646	0.0872587	III
FBgn0036899	tey	protein_coding	2.56377e-07	4.69233e-06	III
FBgn0036956	CG13813	protein_coding	4.39262e-09	1.15248e-07	III
FBgn0036975	CG5618	protein_coding	0.0010766	0.00728939	III
FBgn0036986	CG5282	protein_coding	2.6972e-13	1.30431e-11	III
FBgn0036990	mRpL15	protein_coding	0.00495795	0.0258237	III
FBgn0037001	ND-39	protein_coding	0.000101391	0.00098544	III
FBgn0037070	CG11309	protein_coding	8.97934e-06	0.000119543	III
FBgn0037090	Est-Q	protein_coding	0.0064258	0.0318706	III
FBgn0037140	SLC22A	protein_coding	0.000152524	0.0013932	III
FBgn0037153	olf413	protein_coding	0.000201021	0.00176587	III
FBgn0037176	CG14456	protein_coding	2.48037e-05	0.000286856	III
FBgn0037185	CG11367	protein_coding	0.00262832	0.0152247	III
FBgn0037213	CG12581	protein_coding	0.000102501	0.000990372	III
FBgn0037232	Suv3	protein_coding	0.00221454	0.0132805	III
FBgn0037328	RpL35A	protein_coding	0.00502802	0.0261198	III
FBgn0037330	mRpL44	protein_coding	2.39603e-06	3.63085e-05	III
FBgn0037351	RpL13A	protein_coding	0.00604997	0.0302498	III
FBgn0037354	CG12171	protein_coding	0.00355396	0.0196215	III
FBgn0037408	NPFR	protein_coding	0.000764857	0.00545576	III
FBgn0037447	Neurochondrin	protein_coding	5.09662e-05	0.00054179	III
FBgn0037469	Dpck	protein_coding	0.0089894	0.0415365	III
FBgn0037485	CG14606	protein_coding	7.19801e-13	3.2876e-11	III
FBgn0037492	CG10050	protein_coding	0.0256605	0.092421	III
FBgn0037530	EMC1	protein_coding	0.000105557	0.00101691	III
FBgn0037534	ELOVL	protein_coding	0.00633102	0.0314955	III
FBgn0037535	PIG-H	protein_coding	0.00973721	0.0442866	III
FBgn0037566	mRpL1	protein_coding	5.6653e-07	9.92686e-06	III
FBgn0037601	Cyp313b1	protein_coding	6.70765e-13	3.0921e-11	III
FBgn0037608	mRpL19	protein_coding	1.20238e-05	0.000154473	III
FBgn0037612	CG8112	protein_coding	2.01989e-05	0.000242117	III
FBgn0037630	Ir85a	protein_coding	0.000490515	0.00373086	III
FBgn0037646	CAHbeta	protein_coding	0.000880955	0.00612879	III
FBgn0037684	Srr	protein_coding	0.00466365	0.0246422	III
FBgn0037686	RpL34b	protein_coding	0.00293093	0.0167228	III
FBgn0037721	CG9427	protein_coding	0.00552917	0.0282033	III
FBgn0037723	SpdS	protein_coding	4.1539e-06	5.96481e-05	III
FBgn0037753	CG12947	protein_coding	0.0195399	0.0750628	III
FBgn0037777	CG11722	protein_coding	0.00368597	0.0202124	III
FBgn0037788	CAH7	protein_coding	0.0169231	0.0674537	III
FBgn0037822	CG14683	protein_coding	0.00234409	0.0138969	III
FBgn0037845	CG14694	protein_coding	0.000101936	0.000988172	III
FBgn0037846	CG6574	protein_coding	0.0160526	0.0650344	III
FBgn0037874	Tctp	protein_coding	0.0258016	0.0927936	III
FBgn0037912	sea	protein_coding	0.0265172	0.0946428	III
FBgn0037996	CG4830	protein_coding	2.36377e-06	3.58748e-05	III
FBgn0038029	GstD11	protein_coding	0.0164102	0.0659952	III
FBgn0038032	CG10096	protein_coding	1.93734e-10	6.26738e-09	III
FBgn0038033	CG10097	protein_coding	0.000241187	0.00205822	III
FBgn0038051	CG17207	protein_coding	0.00710398	0.0345736	III
FBgn0038056	CG5961	protein_coding	0.00182029	0.0113152	III
FBgn0038106	CG7488	protein_coding	0.0221967	0.0827241	III
FBgn0038135	CG8773	protein_coding	0.00205323	0.0124494	III
FBgn0038147	CCHa2	protein_coding	2.02533e-07	3.76269e-06	III
FBgn0038181	CG9297	protein_coding	0.0046963	0.0247442	III
FBgn0038198	Npc2b	protein_coding	7.85154e-08	1.61365e-06	III
FBgn0038224	ATPsynE	protein_coding	0.00558623	0.0284502	III
FBgn0038234	mRpL11	protein_coding	0.00859025	0.040277	III
FBgn0038271	UQCR-C1	protein_coding	0.0195634	0.0751239	III
FBgn0038306	Art3	protein_coding	0.0272131	0.0967763	III
FBgn0038349	AOX3	protein_coding	7.80793e-05	0.000781982	III
FBgn0038388	CG4287	protein_coding	0.0235591	0.0863337	III
FBgn0038415	CG17929	protein_coding	1.65966e-07	3.17298e-06	III
FBgn0038467	AdSL	protein_coding	0.0096531	0.0439702	III
FBgn0038474	mRpS11	protein_coding	0.00104356	0.00710471	III
FBgn0038484	CG5246	protein_coding	1.13654e-10	3.80066e-09	III
FBgn0038485	CG5255	protein_coding	0.000424401	0.00330966	III
FBgn0038519	Prx3	protein_coding	0.00049136	0.00373154	III
FBgn0038570	Prx5	protein_coding	0.0123484	0.0534053	III
FBgn0038601	CG18600	protein_coding	0.00377488	0.020654	III
FBgn0038606	CG15803	protein_coding	0.0149245	0.0618095	III
FBgn0038613	Vha100-4	protein_coding	8.1833e-08	1.6645e-06	III
FBgn0038649	CG7718	protein_coding	0.000410268	0.00321214	III
FBgn0038678	mRpL55	protein_coding	1.74706e-06	2.73568e-05	III
FBgn0038683	CG11779	protein_coding	0.000102248	0.000989867	III
FBgn0038731	CG11659	protein_coding	2.0549e-06	3.16744e-05	III
FBgn0038740	CG4562	protein_coding	1.25876e-06	2.02903e-05	III
FBgn0038753	CG4459	protein_coding	7.89418e-09	1.95669e-07	III
FBgn0038755	Hs6st	protein_coding	0.00712724	0.0346383	III
FBgn0038756	CG4783	protein_coding	0.000486271	0.0037129	III
FBgn0038803	CG5191	protein_coding	0.00378741	0.0207111	III
FBgn0038805	TFAM	protein_coding	0.000180467	0.00161406	III
FBgn0038834	RpS30	protein_coding	0.00173465	0.0108788	III
FBgn0038853	RhoGAP93B	protein_coding	0.0120621	0.0523968	III
FBgn0038861	CG7009	protein_coding	0.0198808	0.0761348	III
FBgn0038878	CG3301	protein_coding	0.0179067	0.0703223	III
FBgn0038897	CG5849	protein_coding	0.00478273	0.0250588	III
FBgn0038925	Cchl	protein_coding	0.00618549	0.0308493	III
FBgn0038938	CG7084	protein_coding	0.00131264	0.00864431	III
FBgn0038961	CG13850	protein_coding	8.20414e-09	2.02335e-07	III
FBgn0038964	Nop56	protein_coding	0.00163272	0.0103647	III
FBgn0038973	Pebp1	protein_coding	6.39053e-10	1.91038e-08	III
FBgn0038989	CG6937	protein_coding	0.0090127	0.0416052	III
FBgn0039091	CG10182	protein_coding	1.91918e-05	0.000232277	III
FBgn0039092	CG16723	protein_coding	5.79361e-31	9.85414e-29	III
FBgn0039111	PTPMT1	protein_coding	0.018994	0.0734042	III
FBgn0039112	SdhD	protein_coding	0.00239167	0.0141311	III
FBgn0039114	Lsd-1	protein_coding	9.76837e-07	1.61958e-05	III
FBgn0039203	CG13618	protein_coding	0.000183439	0.00163619	III
FBgn0039223	CG5805	protein_coding	0.00139909	0.0090803	III
FBgn0039252	CG11771	protein_coding	3.481e-06	5.132e-05	III
FBgn0039297	CG11852	protein_coding	8.77768e-06	0.000117174	III
FBgn0039299	CG11854	protein_coding	0.0175236	0.0692313	III
FBgn0039300	RpS27	protein_coding	0.000215673	0.00187125	III
FBgn0039308	CG11889	protein_coding	1.97989e-08	4.57414e-07	III
FBgn0039310	CG11878	protein_coding	0.00948287	0.0433825	III
FBgn0039342	CG5107	protein_coding	4.25368e-08	9.22254e-07	III
FBgn0039343	CG5111	protein_coding	0.00161937	0.0102998	III
FBgn0039356	CG5039	protein_coding	0.0162052	0.0654108	III
FBgn0039357	CG4743	protein_coding	0.000972161	0.0066646	III
FBgn0039358	CG5028	protein_coding	1.83466e-07	3.46059e-06	III
FBgn0039359	RpL27	protein_coding	0.00230377	0.0136964	III
FBgn0039360	CLS	protein_coding	1.11456e-05	0.000144293	III
FBgn0039396	CCAP-R	protein_coding	0.0132383	0.0563397	III
FBgn0039406	RpL34a	protein_coding	0.000169105	0.00152488	III
FBgn0039407	CG14544	protein_coding	0.00764149	0.0365052	III
FBgn0039419	CG12290	protein_coding	0.00478823	0.0250588	III
FBgn0039459	IntS12	protein_coding	3.99495e-08	8.69982e-07	III
FBgn0039471	CG6295	protein_coding	1.4252e-08	3.36355e-07	III
FBgn0039472	CG17192	protein_coding	1.85205e-06	2.88178e-05	III
FBgn0039519	Cyp6a18	protein_coding	5.572e-08	1.17453e-06	III
FBgn0039525	CG5646	protein_coding	0.0191461	0.0738663	III
FBgn0039555	mRpS22	protein_coding	0.00703672	0.0342971	III
FBgn0039581	Moca-cyp	protein_coding	0.0164879	0.0661738	III
FBgn0039628	CG11841	protein_coding	6.49137e-10	1.93466e-08	III
FBgn0039713	RpS8	protein_coding	0.00936546	0.0429522	III
FBgn0039736	CG7912	protein_coding	6.61713e-23	6.94447e-21	III
FBgn0039747	AdoR	protein_coding	0.000807462	0.00571393	III
FBgn0039757	RpS7	protein_coding	0.00381505	0.0208391	III
FBgn0039761	CG18404	protein_coding	0.000367208	0.0029332	III
FBgn0039801	Npc2h	protein_coding	3.77248e-06	5.5216e-05	III
FBgn0039830	ATPsynC	protein_coding	0.00104118	0.0070934	III
FBgn0039831	CG12054	protein_coding	0.00137009	0.00893909	III
FBgn0039835	mRpL32	protein_coding	1.30981e-05	0.00016587	III
FBgn0039840	pHCl-2	protein_coding	5.08397e-08	1.08089e-06	III
FBgn0039856	CG1774	protein_coding	6.93471e-11	2.42592e-09	III
FBgn0039857	RpL6	protein_coding	0.00847627	0.0398943	III
FBgn0039909	ND-49	protein_coding	0.000751928	0.00537519	III
FBgn0039929	CG11076	protein_coding	0.0120296	0.0523013	III
FBgn0039930	CG11077	protein_coding	0.00113925	0.00766621	III
FBgn0039965	Coa7	protein_coding	0.0155612	0.0635951	III
FBgn0040007	RpL38	protein_coding	4.62877e-06	6.57966e-05	III
FBgn0040104	lectin-24A	protein_coding	7.20162e-11	2.51039e-09	III
FBgn0040259	Ugt302C1	protein_coding	2.33932e-08	5.32964e-07	III
FBgn0040260	Ugt37D1	protein_coding	0.0175584	0.0692856	III
FBgn0040322	GNBP2	protein_coding	0.00339128	0.0188749	III
FBgn0040323	GNBP1	protein_coding	0.0121892	0.0528052	III
FBgn0040342	CG3706	protein_coding	0.00222508	0.0133114	III
FBgn0040364	CG11378	protein_coding	0.000134968	0.00125728	III
FBgn0040389	mRpL14	protein_coding	0.00508634	0.0263784	III
FBgn0040395	Unc-76	protein_coding	0.000141693	0.00130973	III
FBgn0040398	CG14629	protein_coding	0.00799859	0.0380454	III
FBgn0040507	ACXD	protein_coding	4.13259e-11	1.50435e-09	III
FBgn0040529	COX7A	protein_coding	0.000314189	0.00259153	III
FBgn0040575	CG15922	protein_coding	0.0149642	0.061948	III
FBgn0040666	CG12848	protein_coding	0.0130521	0.0557883	III
FBgn0040773	COX7C	protein_coding	4.86618e-05	0.00052236	III
FBgn0040793	CG7630	protein_coding	6.13598e-06	8.50161e-05	III
FBgn0040899	CG17776	protein_coding	0.0168376	0.0672688	III
FBgn0040964	CG18661	protein_coding	0.0100912	0.0454143	III
FBgn0041605	cpx	protein_coding	0.00558493	0.0284502	III
FBgn0041629	Hexo2	protein_coding	0.00691285	0.0337768	III
FBgn0042104	CG18747	protein_coding	0.000408819	0.00320588	III
FBgn0042178	Apl	protein_coding	1.18362e-10	3.94472e-09	III
FBgn0042185	MCU	protein_coding	0.00133795	0.00877004	III
FBgn0043043	Desat2	protein_coding	5.79079e-09	1.4838e-07	III
FBgn0043792	CG30427	protein_coding	7.61627e-05	0.000765897	III
FBgn0043841	vir-1	protein_coding	9.32183e-05	0.000917763	III
FBgn0044030	mRpS14	protein_coding	0.00135473	0.00885063	III
FBgn0045800	Uhg1	ncRNA	2.22461e-14	1.18626e-12	III
FBgn0046113	GluRIIC	protein_coding	0.00698256	0.0340836	III
FBgn0046214	vig2	protein_coding	0.017309	0.0685755	III
FBgn0046763	CG17278	protein_coding	0.00437974	0.0233295	III
FBgn0050090	CG30090	protein_coding	0.0168428	0.0672688	III
FBgn0050104	NT5E-2	protein_coding	0.000817185	0.00575002	III
FBgn0050195	CG30195	protein_coding	0.00263319	0.0152355	III
FBgn0050272	MFS1	protein_coding	4.88549e-06	6.88505e-05	III
FBgn0050339	CG30339	protein_coding	0.00166242	0.0105127	III
FBgn0050340	CG30340	protein_coding	0.0100502	0.0452924	III
FBgn0050357	CG30357	protein_coding	0.0142451	0.0596216	III
FBgn0050394	CG30394	protein_coding	0.000489328	0.00372707	III
FBgn0050479	CG30479	protein_coding	4.11593e-13	1.9521e-11	III
FBgn0051044	lncRNA:CR31044	ncRNA	0.0122371	0.0529703	III
FBgn0051100	CG31100	protein_coding	0.000206588	0.00180673	III
FBgn0051103	CG31103	protein_coding	0.0171613	0.0680176	III
FBgn0051159	mRRF2	protein_coding	0.0197125	0.0756465	III
FBgn0051229	CG31229	protein_coding	0.0224154	0.0832908	III
FBgn0051371	CG31371	protein_coding	0.00584235	0.0294355	III
FBgn0051446	CG31446	protein_coding	5.23585e-22	5.11403e-20	III
FBgn0051547	NKCC	protein_coding	0.00161498	0.0102919	III
FBgn0051663	CG31663	protein_coding	1.80719e-05	0.000220098	III
FBgn0051674	CG31674	protein_coding	0.00264468	0.0152929	III
FBgn0051713	Apf	protein_coding	0.00850468	0.0399708	III
FBgn0051719	RluA-1	protein_coding	0.00562351	0.0286106	III
FBgn0051739	AspRS-m	protein_coding	0.0102631	0.0459126	III
FBgn0051781	lncRNA:CR31781	ncRNA	0.00355633	0.0196215	III
FBgn0051955	CG31955	protein_coding	1.91958e-06	2.97279e-05	III
FBgn0051997	CG31997	protein_coding	9.55609e-06	0.000125862	III
FBgn0052230	ND-MLRQ	protein_coding	0.007947	0.0378364	III
FBgn0052267	CG32267	protein_coding	6.17437e-05	0.000639141	III
FBgn0052278	CG32278	protein_coding	0.00162237	0.0103123	III
FBgn0052281	CG32281	protein_coding	0.00351477	0.0194466	III
FBgn0052451	SPoCk	protein_coding	0.0264322	0.0944417	III
FBgn0052512	CG32512	protein_coding	0.0101271	0.0454936	III
FBgn0052564	CG32564	protein_coding	0.00550631	0.0281153	III
FBgn0052626	AMPdeam	protein_coding	0.000423946	0.00330873	III
FBgn0052681	CG32681	protein_coding	0.00574037	0.0290578	III
FBgn0052686	CG32686	protein_coding	0.0201272	0.0768698	III
FBgn0052751	CG32751	protein_coding	4.25699e-05	0.000465063	III
FBgn0053002	mRpL27	protein_coding	4.00094e-06	5.78181e-05	III
FBgn0053105	p24-2	protein_coding	0.0136741	0.0577462	III
FBgn0053155	CG33155	protein_coding	0.0128825	0.0551827	III
FBgn0053178	CG33178	protein_coding	1.3867e-07	2.70351e-06	III
FBgn0053282	CG33282	protein_coding	4.46226e-19	3.36032e-17	III
FBgn0062978	CG31808	protein_coding	0.000324323	0.00265294	III
FBgn0063491	GstE9	protein_coding	0.0103508	0.0462038	III
FBgn0063499	GstE10	protein_coding	1.20696e-09	3.48149e-08	III
FBgn0064225	RpL5	protein_coding	7.65493e-06	0.000103731	III
FBgn0066084	RpL41	protein_coding	8.286e-06	0.000111516	III
FBgn0069923	CG41128	protein_coding	2.16714e-05	0.000258199	III
FBgn0083120	Uhg8	ncRNA	0.0033204	0.018527	III
FBgn0083124	Uhg4	ncRNA	3.43793e-05	0.000384526	III
FBgn0083167	Neb-cGP	protein_coding	2.39987e-05	0.000278882	III
FBgn0083956	CG34120	protein_coding	0.000247405	0.00210038	III
FBgn0083968	CG34132	protein_coding	0.0183804	0.0718964	III
FBgn0083983	mRpL34	protein_coding	8.74032e-07	1.46888e-05	III
FBgn0085229	CG34200	protein_coding	0.000302588	0.00251054	III
FBgn0085330	CG34301	protein_coding	1.71438e-21	1.58059e-19	III
FBgn0085346	Rpp14a	protein_coding	0.0168078	0.06726	III
FBgn0085358	Diedel3	protein_coding	2.26951e-19	1.74911e-17	III
FBgn0085384	CG34355	protein_coding	0.0263724	0.0942622	III
FBgn0085404	CG34375	protein_coding	0.0192071	0.0740728	III
FBgn0085432	pan	protein_coding	5.71765e-07	1.00008e-05	III
FBgn0085468	ND-MWFE	protein_coding	7.84701e-07	1.33467e-05	III
FBgn0085484	Pdxk	protein_coding	0.000287318	0.0023989	III
FBgn0086408	stl	protein_coding	0.00179029	0.0111638	III
FBgn0086472	RpS25	protein_coding	0.000221932	0.00190877	III
FBgn0086710	RpL30	protein_coding	1.95966e-05	0.000235915	III
FBgn0250838	roh	protein_coding	0.0163628	0.0658584	III
FBgn0259167	CG42272	protein_coding	0.000913917	0.006318	III
FBgn0259221	ATP8A	protein_coding	5.66355e-05	0.000590602	III
FBgn0259229	CG42329	protein_coding	0.0051234	0.0265036	III
FBgn0259682	Jabba	protein_coding	3.68244e-05	0.000407713	III
FBgn0259822	Ca-beta	protein_coding	0.00471336	0.0247967	III
FBgn0259834	out	protein_coding	4.10447e-12	1.70128e-10	III
FBgn0259937	Nop60B	protein_coding	0.00854998	0.0401454	III
FBgn0259992	CG42489	protein_coding	5.8355e-05	0.00060789	III
FBgn0259998	CG17571	protein_coding	1.15339e-06	1.87759e-05	III
FBgn0260004	Snmp1	protein_coding	0.0124072	0.0535722	III
FBgn0260008	UQCR-11	protein_coding	0.00111248	0.00750147	III
FBgn0260027	CG42495	protein_coding	0.000182853	0.00163243	III
FBgn0260458	PGRP-LD	protein_coding	0.0271995	0.0967626	III
FBgn0260468	CG7950	protein_coding	0.000236572	0.00202585	III
FBgn0260479	CG31904	protein_coding	0.00890458	0.0411832	III
FBgn0260720	asRNA:CR42547	ncRNA	0.000369101	0.00294393	III
FBgn0260750	Mulk	protein_coding	0.000505172	0.00381003	III
FBgn0261285	Ppcs	protein_coding	0.0170395	0.0677254	III
FBgn0261380	mRpL37	protein_coding	6.36821e-06	8.76954e-05	III
FBgn0261439	SdhA	protein_coding	0.0164849	0.0661738	III
FBgn0261592	RpS6	protein_coding	0.00148966	0.00957569	III
FBgn0261596	RpS24	protein_coding	0.0140773	0.0590193	III
FBgn0261597	RpS26	protein_coding	0.000150799	0.00137875	III
FBgn0261599	RpS29	protein_coding	2.9645e-05	0.000336533	III
FBgn0261602	RpL8	protein_coding	0.00475886	0.0249581	III
FBgn0261608	RpL37A	protein_coding	4.34126e-05	0.000473221	III
FBgn0261609	eIF2alpha	protein_coding	0.0245032	0.0890329	III
FBgn0261611	CG42700	protein_coding	3.77588e-07	6.79727e-06	III
FBgn0261794	kcc	protein_coding	6.63328e-11	2.32873e-09	III
FBgn0261862	whd	protein_coding	0.00302832	0.0171988	III
FBgn0262022	CG42833	protein_coding	4.26688e-07	7.61172e-06	III
FBgn0262108	lncRNA:CR42861	ncRNA	0.00954217	0.0435624	III
FBgn0262467	Scox	protein_coding	0.00709528	0.0345483	III
FBgn0262476	CG43066	protein_coding	6.31673e-15	3.58129e-13	III
FBgn0262509	nrm	protein_coding	0.01371	0.0577987	III
FBgn0262562	CG43102	protein_coding	0.011744	0.0511952	III
FBgn0262570	CG43110	protein_coding	5.31004e-10	1.60686e-08	III
FBgn0262624	Tmhs	protein_coding	0.00227485	0.0135488	III
FBgn0262843	CG43207	protein_coding	0.0046793	0.0246984	III
FBgn0263005	CG43313	protein_coding	0.00117061	0.00781859	III
FBgn0263006	SERCA	protein_coding	0.00864892	0.0404559	III
FBgn0263080	CG43348	protein_coding	0.00407296	0.0220322	III
FBgn0263081	CG43349	protein_coding	5.42926e-61	2.81893e-58	III
FBgn0263133	mEFG1	protein_coding	0.00758282	0.0363106	III
FBgn0263200	Galt	protein_coding	1.07545e-17	7.57807e-16	III
FBgn0263251	vnc	protein_coding	0.000676888	0.00493168	III
FBgn0263256	CG43394	protein_coding	3.85426e-16	2.37639e-14	III
FBgn0263377	asRNA:CR43429	ncRNA	0.0186646	0.0726051	III
FBgn0263380	lncRNA:CR43432	ncRNA	0.0208267	0.0789828	III
FBgn0263408	asRNA:CR43454	ncRNA	3.95357e-05	0.00043529	III
FBgn0263413	lncRNA:CR43459	ncRNA	0.00752122	0.0361091	III
FBgn0263445	asRNA:CR43468	ncRNA	4.98996e-07	8.80607e-06	III
FBgn0263446	asRNA:CR43469	ncRNA	0.000480156	0.00367474	III
FBgn0263830	CG40486	protein_coding	0.00469	0.0247284	III
FBgn0263863	mRpL45	protein_coding	0.00363769	0.019981	III
FBgn0263911	COX8	protein_coding	1.8595e-07	3.50077e-06	III
FBgn0264087	Slob	protein_coding	0.000148839	0.00136713	III
FBgn0264296	CG43774	protein_coding	0.000580655	0.00430689	III
FBgn0264489	CG43897	protein_coding	0.00471553	0.0247967	III
FBgn0264550	lncRNA:CR43929	ncRNA	0.0042817	0.0229186	III
FBgn0264556	Gr39a	protein_coding	0.00170148	0.0107184	III
FBgn0264605	CG43954	protein_coding	6.18334e-09	1.57444e-07	III
FBgn0264817	pre-lola-G	protein_coding	0.0219027	0.081761	III
FBgn0264894	CG44085	protein_coding	0.00509548	0.0263993	III
FBgn0264922	smt3	protein_coding	0.000150803	0.00137875	III
FBgn0264950	asRNA:CR44119	ncRNA	0.0139121	0.0585507	III
FBgn0265068	asRNA:CR44179	ncRNA	0.0179058	0.0703223	III
FBgn0265081	asRNA:CR44192	ncRNA	0.0234305	0.0860542	III
FBgn0265180	CG44245	protein_coding	0.00107611	0.00728939	III
FBgn0265356	tn	protein_coding	0.0121242	0.05262	III
FBgn0265369	lncRNA:CR44310	ncRNA	1.66666e-10	5.42628e-09	III
FBgn0265447	lncRNA:CR44347	ncRNA	0.0223319	0.0831652	III
FBgn0265851	lncRNA:CR44640	ncRNA	0.0046832	0.0247058	III
FBgn0265998	Doa	protein_coding	1.07806e-05	0.000139934	III
FBgn0266446	CG45076	protein_coding	8.73131e-06	0.000116713	III
FBgn0266486	CG45085	protein_coding	0.000861591	0.00600678	III
FBgn0266490	CG45089	protein_coding	0.0189007	0.0732921	III
FBgn0266492	SclB	protein_coding	0.0197225	0.0756465	III
FBgn0266582	ND-30	protein_coding	1.41971e-05	0.000177284	III
FBgn0266626	asRNA:CR45133	ncRNA	8.26684e-15	4.57457e-13	III
FBgn0266694	lncRNA:CR45184	ncRNA	0.00781177	0.0372466	III
FBgn0266907	asRNA:CR45367	ncRNA	0.00203457	0.012383	III
FBgn0266981	lncRNA:CR45432	ncRNA	0.0203951	0.0776225	III
FBgn0267792	rgr	protein_coding	1.42122e-09	4.06387e-08	III
FBgn0267995	asRNA:CR46262	ncRNA	3.52098e-09	9.40798e-08	III
FBgn0283450	Glo1	protein_coding	6.32826e-05	0.000650973	III
FBgn0283471	wupA	protein_coding	0.00124984	0.00829163	III
FBgn0283525	l(2)10685	protein_coding	0.00180367	0.0112189	III
FBgn0284256	bsf	protein_coding	1.07347e-07	2.14803e-06	III
FBgn0284408	trol	protein_coding	0.00874234	0.0407962	III
FBgn0284435	tyn	protein_coding	5.17675e-05	0.000548535	III
FBgn0285910	VhaAC39-1	protein_coding	0.00416245	0.0224018	III
FBgn0285947	RpS10b	protein_coding	0.000460937	0.00354691	III
FBgn0285948	RpL27A	protein_coding	0.000928473	0.00640069	III
FBgn0285949	RpL31	protein_coding	0.000464674	0.00357288	III
FBgn0285950	RpL19	protein_coding	0.000735467	0.00528433	III
FBgn0285951	mRpS34	protein_coding	0.000348616	0.00282588	III
FBgn0285952	eEF5	protein_coding	8.30205e-08	1.68449e-06	III
FBgn0286213	RpS12	protein_coding	0.000369447	0.00294393	III
FBgn0000079	Amy-p	protein_coding	2.55595e-77	2.29222e-74	IV
FBgn0000251	cad	protein_coding	6.07372e-06	8.42718e-05	IV
FBgn0000524	dx	protein_coding	0.00245849	0.0144621	IV
FBgn0000566	Eip55E	protein_coding	3.2575e-08	7.23766e-07	IV
FBgn0000575	emc	protein_coding	3.67996e-06	5.39417e-05	IV
FBgn0000640	Fbp2	protein_coding	0.0168201	0.06726	IV
FBgn0001085	fz	protein_coding	0.000636491	0.00467187	IV
FBgn0001092	Gapdh2	protein_coding	0.000135279	0.00125899	IV
FBgn0001124	Got1	protein_coding	2.0611e-09	5.77635e-08	IV
FBgn0001125	Got2	protein_coding	0.000200778	0.00176531	IV
FBgn0001186	Hex-A	protein_coding	0.000692495	0.00502683	IV
FBgn0001222	Hsf	protein_coding	0.00319301	0.0179584	IV
FBgn0001235	hth	protein_coding	1.22871e-08	2.92784e-07	IV
FBgn0001257	ImpL2	protein_coding	0.000342444	0.00278042	IV
FBgn0001285	Jon44E	protein_coding	4.58033e-13	2.16196e-11	IV
FBgn0001965	Sos	protein_coding	0.00210344	0.0127225	IV
FBgn0002023	Lim3	protein_coding	3.14825e-05	0.000354134	IV
FBgn0002563	Lsp1beta	protein_coding	0.00872017	0.0407192	IV
FBgn0002571	Mal-A3	protein_coding	5.15152e-09	1.33736e-07	IV
FBgn0002578	Kaz-m1	protein_coding	0.00126732	0.00839633	IV
FBgn0002781	mod(mdg4)	protein_coding	0.0241921	0.0881947	IV
FBgn0002905	DNApol-theta	protein_coding	0.00033695	0.00275004	IV
FBgn0002931	net	protein_coding	0.00530122	0.0272731	IV
FBgn0002973	numb	protein_coding	6.90936e-08	1.43497e-06	IV
FBgn0003074	Pgi	protein_coding	0.0244144	0.0887757	IV
FBgn0003326	sca	protein_coding	5.87088e-05	0.000610931	IV
FBgn0003356	Jon99Cii	protein_coding	1.89159e-05	0.000229527	IV
FBgn0003357	Jon99Ciii	protein_coding	0.000488103	0.003724	IV
FBgn0003382	sha	protein_coding	0.00527193	0.0271438	IV
FBgn0003388	shd	protein_coding	8.50196e-16	4.99237e-14	IV
FBgn0003410	sina	protein_coding	0.0226266	0.0838509	IV
FBgn0003429	slo	protein_coding	2.57216e-08	5.78003e-07	IV
FBgn0003463	sog	protein_coding	2.87839e-10	9.10107e-09	IV
FBgn0003479	spn-A	protein_coding	0.0134457	0.0570501	IV
FBgn0003892	ptc	protein_coding	0.000540359	0.00404757	IV
FBgn0004240	DptA	protein_coding	4.30426e-07	7.66453e-06	IV
FBgn0004390	RasGAP1	protein_coding	0.000283445	0.00237166	IV
FBgn0004629	Cys	protein_coding	0.00675874	0.0332212	IV
FBgn0004644	hh	protein_coding	0.0125928	0.0540828	IV
FBgn0004839	otk	protein_coding	9.79908e-27	1.27195e-24	IV
FBgn0004852	Ac76E	protein_coding	1.55781e-09	4.42877e-08	IV
FBgn0004855	RpII15	protein_coding	0.0255748	0.0922131	IV
FBgn0004910	Eip63F-1	protein_coding	0.00184222	0.0114371	IV
FBgn0005649	Rox8	protein_coding	0.000254628	0.002158	IV
FBgn0005771	noc	protein_coding	6.15867e-07	1.06776e-05	IV
FBgn0010040	GstD4	protein_coding	7.86985e-05	0.000787042	IV
FBgn0010041	GstD5	protein_coding	3.94621e-41	1.25579e-38	IV
FBgn0010044	GstD8	protein_coding	2.37908e-16	1.48542e-14	IV
FBgn0010222	Nmdmc	protein_coding	1.53766e-05	0.000190326	IV
FBgn0010385	Def	protein_coding	2.39753e-17	1.61997e-15	IV
FBgn0010406	RNaseX25	protein_coding	0.0227473	0.0841718	IV
FBgn0010620	CG10939	protein_coding	1.01932e-08	2.48286e-07	IV
FBgn0010894	sinu	protein_coding	0.020332	0.0774123	IV
FBgn0011554	etaTry	protein_coding	0.00132684	0.00870877	IV
FBgn0011555	thetaTry	protein_coding	1.38027e-07	2.69632e-06	IV
FBgn0011672	Mvl	protein_coding	8.37658e-21	7.06282e-19	IV
FBgn0011695	EbpIII	protein_coding	0.00256529	0.0149301	IV
FBgn0011704	RnrS	protein_coding	1.70438e-06	2.68161e-05	IV
FBgn0011737	Wee1	protein_coding	0.0115876	0.0506926	IV
FBgn0011770	Gip	protein_coding	8.77936e-07	1.47293e-05	IV
FBgn0011834	Ser6	protein_coding	3.23959e-10	1.00816e-08	IV
FBgn0013759	CASK	protein_coding	2.2972e-05	0.000270751	IV
FBgn0013983	imd	protein_coding	0.0256092	0.0922698	IV
FBgn0014007	Ptp69D	protein_coding	0.0256061	0.0922698	IV
FBgn0014022	Rlb1	protein_coding	0.00740149	0.0356522	IV
FBgn0014343	mirr	protein_coding	1.17163e-35	2.56848e-33	IV
FBgn0014388	sty	protein_coding	2.72471e-09	7.48725e-08	IV
FBgn0014427	CG11899	protein_coding	1.02201e-06	1.68598e-05	IV
FBgn0014865	Mtk	protein_coding	0.00882983	0.0409779	IV
FBgn0015001	iotaTry	protein_coding	0.0194794	0.0748595	IV
FBgn0015010	Ag5r	protein_coding	1.2247e-38	3.09787e-36	IV
FBgn0015221	Fer2LCH	protein_coding	9.60863e-22	9.20283e-20	IV
FBgn0015222	Fer1HCH	protein_coding	7.42702e-30	1.18173e-27	IV
FBgn0015229	glec	protein_coding	5.55248e-06	7.73662e-05	IV
FBgn0015336	CG15865	protein_coding	5.03646e-05	0.000537473	IV
FBgn0015509	Cul1	protein_coding	0.0179964	0.0706183	IV
FBgn0015519	nAChRalpha3	protein_coding	5.85904e-45	2.06426e-42	IV
FBgn0015520	nonA-l	protein_coding	0.000514237	0.00387248	IV
FBgn0015546	spel1	protein_coding	0.00171382	0.0107824	IV
FBgn0015575	alpha-Est7	protein_coding	0.0116758	0.0509205	IV
FBgn0015576	alpha-Est8	protein_coding	2.80614e-05	0.000320684	IV
FBgn0015591	AstA	protein_coding	2.20551e-06	3.37281e-05	IV
FBgn0015714	Cyp6a17	protein_coding	5.36929e-06	7.5132e-05	IV
FBgn0015776	nrv1	protein_coding	5.94466e-10	1.78793e-08	IV
FBgn0015777	nrv2	protein_coding	1.24724e-14	6.7978e-13	IV
FBgn0016641	PTP-ER	protein_coding	0.0168385	0.0672688	IV
FBgn0016650	Lgr1	protein_coding	0.00123268	0.00818386	IV
FBgn0016797	fz2	protein_coding	1.02805e-10	3.48514e-09	IV
FBgn0016975	stnB	protein_coding	0.00035578	0.00286512	IV
FBgn0016976	stnA	protein_coding	0.00035578	0.00286512	IV
FBgn0017590	klg	protein_coding	0.000431265	0.00335522	IV
FBgn0020257	Ppa	protein_coding	0.0108801	0.0481525	IV
FBgn0020307	dve	protein_coding	5.17764e-09	1.34062e-07	IV
FBgn0020312	Tmtc3	protein_coding	0.00384367	0.0209606	IV
FBgn0020379	Rfx	protein_coding	0.0168759	0.0673466	IV
FBgn0020388	Gcn5	protein_coding	5.19664e-05	0.000550052	IV
FBgn0020391	Nrk	protein_coding	0.0200718	0.0767176	IV
FBgn0020443	eRF3	protein_coding	0.000609576	0.00449773	IV
FBgn0020503	CLIP-190	protein_coding	0.011201	0.0493075	IV
FBgn0020653	Trxr-1	protein_coding	0.0111486	0.0491427	IV
FBgn0020762	Atet	protein_coding	0.0116232	0.0508033	IV
FBgn0020912	Ptx1	protein_coding	0.0229035	0.0846729	IV
FBgn0021796	Tor	protein_coding	0.00093203	0.00642073	IV
FBgn0022361	Pur-alpha	protein_coding	0.000399675	0.00314417	IV
FBgn0022710	Ac13E	protein_coding	0.0138329	0.0582672	IV
FBgn0022787	Hel89B	protein_coding	0.019281	0.0742997	IV
FBgn0023197	Jon74E	protein_coding	3.2633e-05	0.000365824	IV
FBgn0023495	Lip3	protein_coding	3.87522e-19	2.9407e-17	IV
FBgn0023510	Rbcn-3B	protein_coding	1.29852e-05	0.000165077	IV
FBgn0023523	Or2a	protein_coding	0.00227246	0.0135455	IV
FBgn0024227	aurB	protein_coding	9.35907e-05	0.000919594	IV
FBgn0024244	drm	protein_coding	0.00850881	0.0399712	IV
FBgn0024251	bbx	protein_coding	0.000789347	0.00560612	IV
FBgn0024994	Ugalt	protein_coding	8.00494e-08	1.63496e-06	IV
FBgn0025456	CREG	protein_coding	6.0035e-12	2.39776e-10	IV
FBgn0025625	Sik2	protein_coding	0.00720752	0.0349053	IV
FBgn0026148	CG12253	protein_coding	0.0252006	0.0910304	IV
FBgn0026563	CG1979	protein_coding	0.00046641	0.00358065	IV
FBgn0026634	Cog2	protein_coding	0.00409811	0.0221522	IV
FBgn0027054	CSN4	protein_coding	0.00380825	0.0208135	IV
FBgn0027057	CSN1b	protein_coding	9.73861e-06	0.000127925	IV
FBgn0027070	Ugt36E1	protein_coding	1.71363e-05	0.00020922	IV
FBgn0027343	fz3	protein_coding	1.08194e-22	1.1118e-20	IV
FBgn0027556	CG4928	protein_coding	9.97401e-06	0.000130843	IV
FBgn0027578	Nepl21	protein_coding	0.000389636	0.00307747	IV
FBgn0027592	MED15	protein_coding	0.0262653	0.0939814	IV
FBgn0028292	ric8a	protein_coding	0.0158586	0.0644602	IV
FBgn0028396	TotA	protein_coding	4.37987e-09	1.1522e-07	IV
FBgn0028527	CG18507	protein_coding	0.000132033	0.0012346	IV
FBgn0028532	CG7968	protein_coding	3.09011e-06	4.58405e-05	IV
FBgn0028562	sut2	protein_coding	3.21533e-44	1.09377e-41	IV
FBgn0028563	sut1	protein_coding	2.7851e-13	1.34025e-11	IV
FBgn0028670	Vha100-2	protein_coding	0.0010468	0.00712186	IV
FBgn0028671	Vha100-1	protein_coding	3.54278e-06	5.20857e-05	IV
FBgn0028699	Rh50	protein_coding	5.85524e-07	1.02053e-05	IV
FBgn0028853	CG15263	protein_coding	0.00257261	0.0149551	IV
FBgn0028875	nAChRalpha5	protein_coding	0.000104114	0.00100399	IV
FBgn0028945	CG7631	protein_coding	8.0265e-32	1.43966e-29	IV
FBgn0028948	CG15253	protein_coding	9.91414e-13	4.48638e-11	IV
FBgn0028949	CG15254	protein_coding	7.64806e-15	4.28683e-13	IV
FBgn0028950	CG15255	protein_coding	0.000724257	0.00523045	IV
FBgn0028956	mthl3	protein_coding	0.00992905	0.0449518	IV
FBgn0028982	Spt6	protein_coding	0.0232277	0.0854684	IV
FBgn0029003	mab-21	protein_coding	5.66136e-53	2.23397e-50	IV
FBgn0029155	Men-b	protein_coding	3.49938e-08	7.74022e-07	IV
FBgn0029736	CG4041	protein_coding	0.0104466	0.0465474	IV
FBgn0029737	CG6903	protein_coding	3.02356e-05	0.000341665	IV
FBgn0029820	CG16721	protein_coding	0.00151976	0.00974799	IV
FBgn0029866	CG3842	protein_coding	0.00351865	0.0194571	IV
FBgn0029881	pigs	protein_coding	1.46612e-07	2.84151e-06	IV
FBgn0029911	CG14435	protein_coding	0.026189	0.0938108	IV
FBgn0029925	CG3040	protein_coding	0.000199965	0.00175973	IV
FBgn0029939	CG9650	protein_coding	0.00449229	0.0238645	IV
FBgn0029957	CG12155	protein_coding	0.00196097	0.012023	IV
FBgn0029976	snz	protein_coding	0.000114789	0.0010941	IV
FBgn0030025	CG2147	protein_coding	0.000879216	0.00612101	IV
FBgn0030035	PIG-T	protein_coding	0.0097358	0.0442866	IV
FBgn0030089	AP-1gamma	protein_coding	0.00211516	0.0127621	IV
FBgn0030114	CG17754	protein_coding	0.00202042	0.0123262	IV
FBgn0030298	Or10a	protein_coding	0.00563426	0.0286358	IV
FBgn0030305	Uba5	protein_coding	0.00652121	0.0322171	IV
FBgn0030327	FucT6	protein_coding	0.0139296	0.0585745	IV
FBgn0030329	prtp	protein_coding	1.05987e-08	2.56896e-07	IV
FBgn0030403	CG1824	protein_coding	0.00185643	0.0114891	IV
FBgn0030420	CG12717	protein_coding	4.63053e-10	1.41864e-08	IV
FBgn0030452	MFS10	protein_coding	5.03966e-05	0.000537473	IV
FBgn0030506	DNAlig4	protein_coding	0.0230237	0.0849321	IV
FBgn0030511	CG11158	protein_coding	9.1042e-06	0.00012099	IV
FBgn0030574	sbm	protein_coding	3.28879e-09	8.88874e-08	IV
FBgn0030582	CG14411	protein_coding	3.92615e-07	7.0293e-06	IV
FBgn0030600	hiw	protein_coding	1.38377e-05	0.000173351	IV
FBgn0030613	Rab3-GEF	protein_coding	0.000219055	0.00189368	IV
FBgn0030615	Cyp4s3	protein_coding	9.30592e-07	1.55072e-05	IV
FBgn0030625	CG5877	protein_coding	0.00836307	0.0394934	IV
FBgn0030655	CG9213	protein_coding	0.006089	0.0304296	IV
FBgn0030688	CG8952	protein_coding	0.000245315	0.00208803	IV
FBgn0030737	NA	NA	1.89116e-05	0.000229527	IV
FBgn0030761	CG9784	protein_coding	0.0014605	0.00942361	IV
FBgn0030775	CG9673	protein_coding	1.71049e-11	6.56577e-10	IV
FBgn0030777	CG9672	protein_coding	2.93186e-53	1.20512e-50	IV
FBgn0030795	ppk28	protein_coding	0.0102046	0.0457584	IV
FBgn0030797	CG13004	protein_coding	2.87111e-14	1.4986e-12	IV
FBgn0030968	CG7322	protein_coding	0.0160764	0.0651043	IV
FBgn0031000	Muc18B	protein_coding	4.81805e-05	0.000517757	IV
FBgn0031002	CG14196	protein_coding	3.72568e-12	1.57068e-10	IV
FBgn0031139	CG11227	protein_coding	7.11587e-06	9.72273e-05	IV
FBgn0031141	CG1304	protein_coding	5.18634e-07	9.12001e-06	IV
FBgn0031183	CG14621	protein_coding	0.0162608	0.0656086	IV
FBgn0031190	CG12576	protein_coding	1.80206e-08	4.18291e-07	IV
FBgn0031249	CG11911	protein_coding	0.000389483	0.00307747	IV
FBgn0031268	cold	protein_coding	0.00030382	0.00251864	IV
FBgn0031285	CG3662	protein_coding	0.0151367	0.0624433	IV
FBgn0031306	CG4577	protein_coding	4.81087e-05	0.000517549	IV
FBgn0031418	CG3609	protein_coding	7.71432e-08	1.58876e-06	IV
FBgn0031432	Cyp309a1	protein_coding	0.00729679	0.0352684	IV
FBgn0031468	CG2975	protein_coding	1.38213e-05	0.000173351	IV
FBgn0031515	CG9664	protein_coding	0.00148756	0.0095726	IV
FBgn0031516	CG9663	protein_coding	3.05489e-06	4.53862e-05	IV
FBgn0031554	CG15418	protein_coding	0.0136801	0.0577469	IV
FBgn0031603	CG15432	protein_coding	3.93376e-05	0.000433593	IV
FBgn0031643	CG3008	protein_coding	5.39758e-09	1.39026e-07	IV
FBgn0031701	TotM	protein_coding	3.89312e-05	0.000429593	IV
FBgn0031710	Vps52	protein_coding	0.0178493	0.0701528	IV
FBgn0031717	Oscillin	protein_coding	1.35013e-11	5.24373e-10	IV
FBgn0031738	CG9171	protein_coding	0.00956461	0.0436424	IV
FBgn0031832	CG9596	protein_coding	0.00432392	0.023057	IV
FBgn0031910	CG15818	protein_coding	4.75162e-26	5.787e-24	IV
FBgn0031929	CG18585	protein_coding	0.000628334	0.00462576	IV
FBgn0031930	CG7025	protein_coding	0.00339623	0.018886	IV
FBgn0031945	CG7191	protein_coding	8.24875e-07	1.39339e-05	IV
FBgn0031970	CG7227	protein_coding	5.55227e-38	1.33593e-35	IV
FBgn0031995	CG8475	protein_coding	0.000339094	0.0027646	IV
FBgn0032025	CG7778	protein_coding	0.00036032	0.00289153	IV
FBgn0032048	Dh31	protein_coding	0.000181251	0.0016196	IV
FBgn0032066	LManIII	protein_coding	6.96443e-08	1.44336e-06	IV
FBgn0032067	LManIV	protein_coding	1.24685e-10	4.14148e-09	IV
FBgn0032068	LManV	protein_coding	5.1571e-28	7.16546e-26	IV
FBgn0032069	LManVI	protein_coding	7.43133e-32	1.35759e-29	IV
FBgn0032074	Tsp29Fa	protein_coding	0.0141681	0.0593749	IV
FBgn0032078	C1GalTA	protein_coding	0.00044659	0.00345809	IV
FBgn0032086	CG17906	protein_coding	0.00141899	0.00919128	IV
FBgn0032088	CG13102	protein_coding	0.000186855	0.00165916	IV
FBgn0032116	Mco1	protein_coding	2.12476e-10	6.82762e-09	IV
FBgn0032123	Oatp30B	protein_coding	7.44077e-19	5.56085e-17	IV
FBgn0032140	CG13117	protein_coding	6.94892e-32	1.29342e-29	IV
FBgn0032143	CG4017	protein_coding	0.0110678	0.0488737	IV
FBgn0032144	CG17633	protein_coding	3.11757e-24	3.49487e-22	IV
FBgn0032293	Dpy-30L1	protein_coding	0.0283567	0.0999409	IV
FBgn0032336	AstC	protein_coding	2.43487e-21	2.18364e-19	IV
FBgn0032341	Reps	protein_coding	0.0257463	0.0926622	IV
FBgn0032348	CG4751	protein_coding	0.00590469	0.0297193	IV
FBgn0032361	NA	NA	0.00322089	0.0180843	IV
FBgn0032382	Mal-B2	protein_coding	5.8117e-10	1.75329e-08	IV
FBgn0032437	CR17024	pseudogene	0.00573144	0.0290399	IV
FBgn0032602	ppk17	protein_coding	0.00439304	0.0233876	IV
FBgn0032666	CG5758	protein_coding	0.0202715	0.0773014	IV
FBgn0032744	Ttc19	protein_coding	1.30331e-05	0.000165471	IV
FBgn0032809	CG13078	protein_coding	1.01283e-10	3.44536e-09	IV
FBgn0032810	CG13077	protein_coding	0.000528103	0.00396781	IV
FBgn0032843	CG10730	protein_coding	0.000243033	0.00207219	IV
FBgn0032911	tadr	protein_coding	7.68391e-16	4.56637e-14	IV
FBgn0033048	CG7881	protein_coding	1.17572e-07	2.33369e-06	IV
FBgn0033075	NA	NA	2.14473e-05	0.000255838	IV
FBgn0033096	Zip42C.1	protein_coding	4.33781e-07	7.71036e-06	IV
FBgn0033196	CG1358	protein_coding	2.01078e-07	3.74978e-06	IV
FBgn0033214	CG1941	protein_coding	0.00105461	0.00716508	IV
FBgn0033294	Mal-A4	protein_coding	1.7388e-06	2.72707e-05	IV
FBgn0033301	CG12780	protein_coding	0.00359136	0.019786	IV
FBgn0033313	Cirl	protein_coding	0.0151246	0.0624286	IV
FBgn0033352	PAN2	protein_coding	0.00769236	0.0366949	IV
FBgn0033362	CG8172	protein_coding	9.99267e-06	0.000130913	IV
FBgn0033395	Cyp4p2	protein_coding	4.69233e-09	1.2246e-07	IV
FBgn0033426	CG1814	protein_coding	1.86206e-05	0.000226501	IV
FBgn0033431	CG1827	protein_coding	0.000378762	0.00300603	IV
FBgn0033518	Prx2540-2	protein_coding	2.21874e-29	3.36736e-27	IV
FBgn0033521	CG12896	protein_coding	0.00261913	0.0151808	IV
FBgn0033528	trsn	protein_coding	0.00736227	0.0355153	IV
FBgn0033544	CG7220	protein_coding	0.01	0.045087	IV
FBgn0033579	CG13229	protein_coding	0.00332019	0.018527	IV
FBgn0033591	CG13216	protein_coding	0.000134697	0.00125594	IV
FBgn0033649	pyr	protein_coding	1.85183e-06	2.88178e-05	IV
FBgn0033652	ths	protein_coding	6.35342e-11	2.25072e-09	IV
FBgn0033744	Dh44-R2	protein_coding	1.44273e-06	2.29557e-05	IV
FBgn0033775	Cyp9h1	protein_coding	0.00016091	0.00146032	IV
FBgn0033821	CG10799	protein_coding	2.37213e-29	3.54561e-27	IV
FBgn0033826	CG4734	protein_coding	6.04805e-17	3.92526e-15	IV
FBgn0033844	bbc	protein_coding	0.00593335	0.0298284	IV
FBgn0033876	Syngr	protein_coding	4.68166e-16	2.86861e-14	IV
FBgn0033921	tej	protein_coding	4.99025e-08	1.06326e-06	IV
FBgn0033971	CG10209	protein_coding	0.016649	0.066738	IV
FBgn0033980	Cyp6a20	protein_coding	1.16005e-08	2.7912e-07	IV
FBgn0033999	CG8093	protein_coding	2.28383e-07	4.21121e-06	IV
FBgn0034031	CG12963	protein_coding	0.00574294	0.0290578	IV
FBgn0034045	CG8249	protein_coding	0.0032495	0.0182043	IV
FBgn0034054	CG8366	protein_coding	0.00217081	0.013058	IV
FBgn0034084	CG8435	protein_coding	0.0148598	0.0616558	IV
FBgn0034093	CG15706	protein_coding	0.0103876	0.046326	IV
FBgn0034143	CG8303	protein_coding	0.00461735	0.024463	IV
FBgn0034181	CG8963	protein_coding	4.34722e-07	7.71318e-06	IV
FBgn0034196	CG15605	protein_coding	0.00056772	0.00422365	IV
FBgn0034248	CG14483	protein_coding	3.47546e-05	0.000388284	IV
FBgn0034288	CG5084	protein_coding	0.0022178	0.0132839	IV
FBgn0034289	CG10910	protein_coding	3.04501e-22	3.03425e-20	IV
FBgn0034328	BomBc1	protein_coding	0.0247983	0.0899725	IV
FBgn0034329	BomS1	protein_coding	0.0151237	0.0624286	IV
FBgn0034356	Pepck2	protein_coding	0.000843847	0.00590393	IV
FBgn0034381	List	protein_coding	2.8325e-10	9.00817e-09	IV
FBgn0034387	Cyp12b2	protein_coding	0.00533995	0.027394	IV
FBgn0034437	CG10051	protein_coding	0.00253963	0.0148065	IV
FBgn0034439	CG10062	protein_coding	2.48375e-27	3.35646e-25	IV
FBgn0034611	MFS16	protein_coding	4.07425e-06	5.86751e-05	IV
FBgn0034612	CG10505	protein_coding	3.11209e-05	0.000350865	IV
FBgn0034639	CG15673	protein_coding	7.27821e-06	9.93078e-05	IV
FBgn0034756	Cyp6d2	protein_coding	0.00245682	0.0144609	IV
FBgn0034803	CG9849	protein_coding	0.00881942	0.0409779	IV
FBgn0034854	Golgin245	protein_coding	1.19229e-05	0.000153751	IV
FBgn0034858	eIF2Bdelta	protein_coding	0.000815121	0.00574369	IV
FBgn0034928	CG13562	protein_coding	3.52859e-09	9.40798e-08	IV
FBgn0034931	CG2812	protein_coding	7.69035e-05	0.000770988	IV
FBgn0034935	Orcokinin	protein_coding	0.000127057	0.00119601	IV
FBgn0034948	PPP1R15	protein_coding	0.0175472	0.0692691	IV
FBgn0035089	Phk-3	protein_coding	5.15283e-05	0.000547176	IV
FBgn0035154	hiro	protein_coding	1.47242e-36	3.37801e-34	IV
FBgn0035189	CG9119	protein_coding	0.000490947	0.00373127	IV
FBgn0035266	Gk2	protein_coding	0.0103244	0.046107	IV
FBgn0035279	Cpr62Ba	protein_coding	3.13101e-12	1.33712e-10	IV
FBgn0035282	CNMa	protein_coding	3.37917e-09	9.08326e-08	IV
FBgn0035293	CG5687	protein_coding	0.00675863	0.0332212	IV
FBgn0035300	CG1139	protein_coding	7.18093e-05	0.000726563	IV
FBgn0035325	CG13806	protein_coding	6.25129e-07	1.07813e-05	IV
FBgn0035348	CG16758	protein_coding	9.03413e-16	5.26413e-14	IV
FBgn0035371	AhcyL1	protein_coding	4.72574e-05	0.000509502	IV
FBgn0035449	CG14971	protein_coding	0.000383856	0.00303668	IV
FBgn0035476	CG12766	protein_coding	0.000503021	0.00379962	IV
FBgn0035517	CG1265	protein_coding	0.0134148	0.0569791	IV
FBgn0035542	DOR	protein_coding	0.00172161	0.0108177	IV
FBgn0035593	CG4603	protein_coding	0.00512707	0.0265087	IV
FBgn0035611	CG13285	protein_coding	0.00984154	0.0446171	IV
FBgn0035624	Eaf6	protein_coding	0.0212975	0.0801909	IV
FBgn0035661	CG10477	protein_coding	1.14747e-74	9.43315e-72	IV
FBgn0035665	Jon65Aiii	protein_coding	3.89426e-11	1.43347e-09	IV
FBgn0035667	Jon65Ai	protein_coding	9.91217e-59	4.88918e-56	IV
FBgn0035696	Best2	protein_coding	3.3604e-06	4.97007e-05	IV
FBgn0035704	Vps8	protein_coding	0.000141926	0.00130973	IV
FBgn0035718	CG14820	protein_coding	1.33607e-07	2.62035e-06	IV
FBgn0035779	CG8562	protein_coding	1.21006e-21	1.14781e-19	IV
FBgn0035780	CG18417	protein_coding	7.46425e-90	8.18164e-87	IV
FBgn0035781	CG8560	protein_coding	1.96258e-07	3.67378e-06	IV
FBgn0035880	Culd	protein_coding	1.34536e-40	4.1475e-38	IV
FBgn0035886	Jon66Ci	protein_coding	3.02127e-08	6.72794e-07	IV
FBgn0035887	Jon66Cii	protein_coding	3.60089e-08	7.94693e-07	IV
FBgn0035896	CG6983	protein_coding	1.896e-06	2.94089e-05	IV
FBgn0035945	CG5026	protein_coding	0.0106134	0.047184	IV
FBgn0035953	CG5087	protein_coding	0.0160841	0.0651069	IV
FBgn0035957	CG5144	protein_coding	0.0132856	0.0565168	IV
FBgn0035968	Slc45-1	protein_coding	1.30192e-11	5.07644e-10	IV
FBgn0036024	CG18180	protein_coding	4.01837e-21	3.5394e-19	IV
FBgn0036032	CG16711	protein_coding	0.00626737	0.0312261	IV
FBgn0036126	Irbp18	protein_coding	0.000698985	0.00506648	IV
FBgn0036226	CG7252	protein_coding	1.62824e-07	3.11895e-06	IV
FBgn0036248	ssp	protein_coding	0.00187618	0.0115895	IV
FBgn0036305	CG10984	protein_coding	0.000258847	0.00218624	IV
FBgn0036316	CG10960	protein_coding	5.74451e-14	2.96699e-12	IV
FBgn0036321	CG14120	protein_coding	0.0188218	0.0730436	IV
FBgn0036323	CG14118	protein_coding	0.0188647	0.0731815	IV
FBgn0036330	CG11263	protein_coding	1.93981e-07	3.63807e-06	IV
FBgn0036361	CG10154	protein_coding	0.00116912	0.00781393	IV
FBgn0036398	upSET	protein_coding	0.0153826	0.0630974	IV
FBgn0036422	CG3868	protein_coding	0.00102056	0.00697577	IV
FBgn0036557	mRpS31	protein_coding	0.000453215	0.00349567	IV
FBgn0036575	CG5157	protein_coding	7.92961e-09	1.96054e-07	IV
FBgn0036614	Golgin104	protein_coding	0.00122022	0.00811148	IV
FBgn0036627	Gagr	protein_coding	5.94564e-24	6.51709e-22	IV
FBgn0036646	CR18217	pseudogene	0.000380514	0.00301539	IV
FBgn0036659	CG9701	protein_coding	1.03333e-16	6.5345e-15	IV
FBgn0036713	Mip	protein_coding	1.1733e-26	1.48392e-24	IV
FBgn0036716	CG13728	protein_coding	0.00116628	0.00780027	IV
FBgn0036766	CG5506	protein_coding	1.49908e-25	1.80347e-23	IV
FBgn0036767	CG16775	protein_coding	2.42733e-12	1.04566e-10	IV
FBgn0036799	CG13380	protein_coding	1.84697e-06	2.88178e-05	IV
FBgn0036814	CG14073	protein_coding	0.0187552	0.0728711	IV
FBgn0036831	CG6839	protein_coding	1.64987e-94	2.03449e-91	IV
FBgn0036833	CG3819	protein_coding	1.00939e-11	3.96718e-10	IV
FBgn0036834	CG6836	protein_coding	0.000453062	0.00349567	IV
FBgn0036837	CG18135	protein_coding	2.93443e-10	9.24862e-09	IV
FBgn0036896	wnd	protein_coding	6.81328e-09	1.71462e-07	IV
FBgn0036942	CG7328	protein_coding	0.000813857	0.00573888	IV
FBgn0037009	CG5104	protein_coding	0.02593	0.0930856	IV
FBgn0037022	CG11396	protein_coding	0.00658149	0.0324794	IV
FBgn0037026	CG3634	protein_coding	0.0163175	0.0657034	IV
FBgn0037045	CG10584	protein_coding	6.69652e-05	0.000683863	IV
FBgn0037063	CG9391	protein_coding	1.1606e-06	1.88622e-05	IV
FBgn0037116	Als2	protein_coding	0.00526424	0.0271184	IV
FBgn0037130	Syn1	protein_coding	2.77315e-05	0.000317737	IV
FBgn0037448	CG15186	protein_coding	1.91837e-41	6.30825e-39	IV
FBgn0037468	CG1943	protein_coding	1.73829e-17	1.18263e-15	IV
FBgn0037521	CG2993	protein_coding	0.000360525	0.00289153	IV
FBgn0037624	CG8223	protein_coding	0.0059859	0.0300208	IV
FBgn0037637	IscU	protein_coding	2.81074e-09	7.70221e-08	IV
FBgn0037638	CG8379	protein_coding	0.0275295	0.0976549	IV
FBgn0037677	CG12951	protein_coding	0.000510668	0.00384854	IV
FBgn0037678	CG16749	protein_coding	0.000244605	0.00208379	IV
FBgn0037683	CG18473	protein_coding	8.40609e-14	4.25262e-12	IV
FBgn0037702	CG8176	protein_coding	3.42956e-21	3.04799e-19	IV
FBgn0037703	JHDM2	protein_coding	0.00242287	0.0142867	IV
FBgn0037705	mura	protein_coding	1.1029e-05	0.000142971	IV
FBgn0037727	Nepl12	protein_coding	7.1655e-14	3.66257e-12	IV
FBgn0037744	NA	NA	4.26683e-06	6.11806e-05	IV
FBgn0037856	Leash	protein_coding	0.0072915	0.0352601	IV
FBgn0037881	GCC88	protein_coding	0.00179886	0.0112013	IV
FBgn0037924	CG14712	protein_coding	0.00907088	0.0418151	IV
FBgn0037972	CG10005	protein_coding	1.21731e-05	0.000155755	IV
FBgn0037973	CG18547	protein_coding	0.000750908	0.00537179	IV
FBgn0037976	Tk	protein_coding	8.90905e-31	1.44078e-28	IV
FBgn0038037	Cyp9f2	protein_coding	0.0103063	0.0460469	IV
FBgn0038074	Gnmt	protein_coding	0.0240978	0.0879487	IV
FBgn0038134	wntD	protein_coding	0.000239185	0.00204291	IV
FBgn0038136	CG8774	protein_coding	8.21042e-10	2.41059e-08	IV
FBgn0038199	CCHa1	protein_coding	0.00457909	0.0242734	IV
FBgn0038304	CG12241	protein_coding	0.00508104	0.0263674	IV
FBgn0038353	CG5399	protein_coding	2.80064e-17	1.86678e-15	IV
FBgn0038376	Hmt-1	protein_coding	2.57949e-09	7.108e-08	IV
FBgn0038414	CG6901	protein_coding	0.019015	0.0734469	IV
FBgn0038419	CG14879	protein_coding	1.60135e-07	3.07342e-06	IV
FBgn0038431	CG10405	protein_coding	0.0134868	0.0571262	IV
FBgn0038437	Sdhaf3	protein_coding	0.00949005	0.0433825	IV
FBgn0038465	Irc	protein_coding	1.39079e-06	2.22009e-05	IV
FBgn0038482	CG4053	protein_coding	4.1204e-11	1.50435e-09	IV
FBgn0038617	Wdr37	protein_coding	0.0224221	0.0832908	IV
FBgn0038652	CG7720	protein_coding	5.90441e-12	2.37743e-10	IV
FBgn0038682	CG5835	protein_coding	1.89438e-26	2.36558e-24	IV
FBgn0038701	CG18493	protein_coding	3.22073e-16	1.99827e-14	IV
FBgn0038720	CG6231	protein_coding	1.16293e-07	2.31764e-06	IV
FBgn0038721	subdued	protein_coding	1.86822e-06	2.90236e-05	IV
FBgn0038733	CG11407	protein_coding	7.53953e-07	1.28458e-05	IV
FBgn0038858	CG5793	protein_coding	6.09644e-07	1.05883e-05	IV
FBgn0038865	cDIP	protein_coding	0.00247075	0.0145083	IV
FBgn0038928	Fadd	protein_coding	0.000266191	0.00224251	IV
FBgn0038930	BomT3	protein_coding	0.0239356	0.0874858	IV
FBgn0039015	Takl2	protein_coding	0.0234534	0.0861063	IV
FBgn0039042	CG13837	protein_coding	0.000247357	0.00210038	IV
FBgn0039043	CG17121	protein_coding	2.42237e-07	4.45003e-06	IV
FBgn0039045	CG17119	protein_coding	0.000166508	0.00150697	IV
FBgn0039087	Ugt303B2	protein_coding	5.65215e-05	0.000590036	IV
FBgn0039107	CG10300	protein_coding	0.0128038	0.0548934	IV
FBgn0039154	Npc2f	protein_coding	7.14767e-16	4.27344e-14	IV
FBgn0039155	Kal1	protein_coding	7.14017e-05	0.000723181	IV
FBgn0039204	CG6607	protein_coding	0.00294919	0.0168172	IV
FBgn0039207	CG5789	protein_coding	0.0014801	0.0095308	IV
FBgn0039283	danr	protein_coding	5.51214e-11	1.97736e-09	IV
FBgn0039321	CG10550	protein_coding	3.26377e-07	5.92948e-06	IV
FBgn0039474	CG6283	protein_coding	4.66401e-102	6.57293e-99	IV
FBgn0039475	CG6277	protein_coding	8.26087e-16	4.87985e-14	IV
FBgn0039479	CG14257	protein_coding	0.00462233	0.0244762	IV
FBgn0039591	CG9988	protein_coding	0.00108537	0.00733872	IV
FBgn0039609	Nepl17	protein_coding	0.00811022	0.0384651	IV
FBgn0039611	Nepl18	protein_coding	6.32291e-124	1.24751e-120	IV
FBgn0039612	Nepl19	protein_coding	2.58968e-14	1.35889e-12	IV
FBgn0039613	Nepl20	protein_coding	2.38807e-12	1.03326e-10	IV
FBgn0039626	Slu7	protein_coding	0.0126587	0.054342	IV
FBgn0039634	alpha-Man-Ib	protein_coding	0.011755	0.0511976	IV
FBgn0039645	CG11898	protein_coding	1.95437e-40	5.84238e-38	IV
FBgn0039647	jus	protein_coding	1.27339e-35	2.73087e-33	IV
FBgn0039738	Mgat2	protein_coding	4.17494e-05	0.000457111	IV
FBgn0039760	CG9682	protein_coding	0.000726752	0.00524463	IV
FBgn0039768	CG15533	protein_coding	2.10469e-09	5.8818e-08	IV
FBgn0039774	CDase	protein_coding	1.2393e-05	0.000158159	IV
FBgn0039777	Jon99Fii	protein_coding	0.000208951	0.00182033	IV
FBgn0039778	Jon99Fi	protein_coding	2.52739e-57	1.18727e-54	IV
FBgn0039779	PH4alphaSG2	protein_coding	3.97065e-10	1.22731e-08	IV
FBgn0039821	CG15556	protein_coding	4.13487e-17	2.73762e-15	IV
FBgn0039827	CG1544	protein_coding	0.000255061	0.0021587	IV
FBgn0039907	lgs	protein_coding	8.68592e-06	0.000116264	IV
FBgn0040060	yip7	protein_coding	2.00011e-10	6.44807e-09	IV
FBgn0040250	Ugt304A1	protein_coding	6.61894e-08	1.38046e-06	IV
FBgn0040252	Ugt303A1	protein_coding	0.000895437	0.00621639	IV
FBgn0040297	Nhe2	protein_coding	8.39659e-14	4.25262e-12	IV
FBgn0040309	Jafrac1	protein_coding	0.00248435	0.0145636	IV
FBgn0040349	CG3699	protein_coding	0.00157833	0.0100778	IV
FBgn0040528	CG15864	protein_coding	0.0055537	0.0283139	IV
FBgn0040532	CG8369	protein_coding	2.36402e-13	1.15451e-11	IV
FBgn0041182	Tep2	protein_coding	4.32425e-09	1.14061e-07	IV
FBgn0043005	prt	protein_coding	7.95553e-07	1.34848e-05	IV
FBgn0043455	CG5986	protein_coding	1.19259e-13	5.94187e-12	IV
FBgn0043457	CG5180	protein_coding	0.00965428	0.0439702	IV
FBgn0043471	kappaTry	protein_coding	1.58183e-06	2.50478e-05	IV
FBgn0043575	PGRP-SC2	protein_coding	5.093e-52	1.86083e-49	IV
FBgn0043576	PGRP-SC1a	protein_coding	1.9101e-07	3.58916e-06	IV
FBgn0044028	Notum	protein_coding	2.83988e-10	9.00817e-09	IV
FBgn0044812	TotC	protein_coding	1.56302e-08	3.65384e-07	IV
FBgn0045064	bwa	protein_coding	0.000346354	0.00280985	IV
FBgn0045073	Stim	protein_coding	0.00743779	0.0357746	IV
FBgn0045495	Gr28b	protein_coding	3.49903e-05	0.000389953	IV
FBgn0045502	Gr10a	protein_coding	0.00563426	0.0286358	IV
FBgn0045823	vsg	protein_coding	8.16306e-06	0.000110012	IV
FBgn0046225	CG17230	protein_coding	7.47378e-05	0.000754645	IV
FBgn0050046	CG30046	protein_coding	5.25557e-09	1.35723e-07	IV
FBgn0050076	CG30076	protein_coding	0.0056706	0.0287908	IV
FBgn0050148	CG30148	protein_coding	1.77426e-09	5.0242e-08	IV
FBgn0050154	CG30154	protein_coding	0.00044806	0.00346676	IV
FBgn0050273	CG30273	protein_coding	5.4621e-05	0.00057323	IV
FBgn0050410	Rpi	protein_coding	0.0186041	0.0724553	IV
FBgn0050421	Usp15-31	protein_coding	1.04901e-05	0.000136885	IV
FBgn0050456	CG30456	protein_coding	5.36871e-05	0.000564029	IV
FBgn0050497	NA	NA	1.77787e-07	3.37283e-06	IV
FBgn0051015	PH4alphaPV	protein_coding	2.20783e-08	5.05343e-07	IV
FBgn0051064	CG31064	protein_coding	0.0268025	0.0955682	IV
FBgn0051089	CG31089	protein_coding	0.00115819	0.00775663	IV
FBgn0051091	CG31091	protein_coding	1.63144e-05	0.000200426	IV
FBgn0051148	Gba1a	protein_coding	7.44407e-09	1.85913e-07	IV
FBgn0051265	CG31265	protein_coding	1.0978e-17	7.68067e-16	IV
FBgn0051269	CG31269	protein_coding	8.15006e-10	2.40001e-08	IV
FBgn0051343	CG31343	protein_coding	8.33847e-05	0.000832581	IV
FBgn0051380	CG31380	protein_coding	1.33103e-10	4.40626e-09	IV
FBgn0051463	CG31463	protein_coding	7.75949e-15	4.32471e-13	IV
FBgn0051632	sens-2	protein_coding	0.000619711	0.00456569	IV
FBgn0051793	CG31793	protein_coding	1.17037e-12	5.22428e-11	IV
FBgn0051809	CG31809	protein_coding	8.92433e-05	0.00088481	IV
FBgn0051953	CR31953	pseudogene	3.58551e-05	0.000398772	IV
FBgn0052017	CG32017	protein_coding	5.26502e-13	2.44997e-11	IV
FBgn0052072	Elo68alpha	protein_coding	0.0121936	0.0528052	IV
[truncated: 7,880 more rows]

## Sheet: Ab vs. WT
gene_id	Gene Symbol	gene_biotype	log2FoldChange	pvalue	padj
FBgn0000003	7SLRNA:CR32864	ncRNA	-0.386514	0.0343495	0.232088
FBgn0000008	a	protein_coding	-0.580578	0.276724	0.653368
FBgn0000014	abd-A	protein_coding	-0.0370202	0.913338	0.981597
FBgn0000015	Abd-B	protein_coding	0.0610025	0.80513	0.947692
FBgn0000017	Abl	protein_coding	-0.126979	0.233968	0.618958
FBgn0000018	abo	protein_coding	0.119713	0.292536	0.668335
FBgn0000024	Ace	protein_coding	-0.233929	0.372979	0.730873
FBgn0000032	Acph-1	protein_coding	0.0824399	0.541973	0.844656
FBgn0000042	Act5C	protein_coding	-0.483363	0.0466758	0.272942
FBgn0000043	Act42A	protein_coding	-1.42599	0.0740354	0.359434
FBgn0000044	Act57B	protein_coding	-0.128632	0.483261	0.812116
FBgn0000045	Act79B	protein_coding	0.575865	0.0171747	0.154588
FBgn0000046	Act87E	protein_coding	0.131176	0.577295	0.861003
FBgn0000047	Act88F	protein_coding	1.58066	0.109183	0.431945
FBgn0000052	Pfas	protein_coding	0.369444	0.0619606	0.325822
FBgn0000053	Gart	protein_coding	0.340427	0.0223492	0.18191
FBgn0000055	Adh	protein_coding	0.583799	0.0530849	0.294534
FBgn0000056	Adhr	protein_coding	0.70962	0.107267	0.429286
FBgn0000057	adp	protein_coding	-0.0633666	0.569541	0.855651
FBgn0000063	Mps1	protein_coding	-0.168235	0.799401	0.945416
FBgn0000064	Ald1	protein_coding	0.248194	0.0229207	0.184371
FBgn0000075	amd	protein_coding	0.13342	0.455329	0.795749
FBgn0000077	amx	protein_coding	-0.0580902	0.700482	0.908816
FBgn0000078	Amy-d	protein_coding	0.741896	0.206004	0.583973
FBgn0000079	Amy-p	protein_coding	0.49041	0.000734443	0.0195818
FBgn0000083	AnxB9	protein_coding	-0.401511	0.09239	0.39783
FBgn0000084	AnxB10	protein_coding	-0.168054	0.542086	0.844656
FBgn0000097	aop	protein_coding	0.15086	0.302664	0.675496
FBgn0000100	RpLP0	protein_coding	-0.0484191	0.749348	0.928101
FBgn0000108	Appl	protein_coding	-0.475755	0.0427797	0.260507
FBgn0000109	Aprt	protein_coding	0.176839	0.220294	0.603428
FBgn0000114	bru1	protein_coding	-0.00318913	0.98677	0.997526
FBgn0000115	Arl1	protein_coding	-0.0659874	0.376394	0.733385
FBgn0000116	Argk	protein_coding	-0.0684754	0.622504	0.879255
FBgn0000117	arm	protein_coding	-0.126594	0.240758	0.623871
FBgn0000119	arr	protein_coding	-0.0796146	0.53794	0.842488
FBgn0000120	Arr1	protein_coding	-1.28832	0.249417	0.631831
FBgn0000121	Arr2	protein_coding	0.244853	0.860608	0.968017
FBgn0000139	ash2	protein_coding	-0.297137	0.0482346	0.278194
FBgn0000140	asp	protein_coding	-0.678383	0.290374	0.666128
FBgn0000146	aub	protein_coding	-0.264705	0.709989	0.913293
FBgn0000147	aurA	protein_coding	-0.0828297	0.914405	0.981881
FBgn0000150	awd	protein_coding	-0.00590062	0.947197	0.987876
FBgn0000152	Axs	protein_coding	-0.0923431	0.636882	0.883282
FBgn0000153	b	protein_coding	1.22967	0.0173442	0.15544
FBgn0000163	baz	protein_coding	-0.309374	0.203498	0.582392
FBgn0000173	ben	protein_coding	-0.0501643	0.553228	0.847848
FBgn0000180	bib	protein_coding	0.195282	0.606929	0.872757
FBgn0000181	bic	protein_coding	0.0210848	0.844347	0.960795
FBgn0000183	BicD	protein_coding	-0.15667	0.0434726	0.262068
FBgn0000212	brm	protein_coding	0.0804329	0.522694	0.831928
FBgn0000221	brn	protein_coding	0.0396556	0.799266	0.945414
FBgn0000228	Bsg25D	protein_coding	-0.207337	0.018387	0.16127
FBgn0000229	bsk	protein_coding	-0.179051	0.141938	0.49198
FBgn0000239	bur	protein_coding	0.100156	0.430274	0.777979
FBgn0000241	bw	protein_coding	-0.0500477	0.870333	0.969769
FBgn0000244	by	protein_coding	-0.0986077	0.313882	0.684751
FBgn0000246	c(3)G	protein_coding	-0.0673801	0.783338	0.940215
FBgn0000247	ca	protein_coding	0.038519	0.645152	0.885413
FBgn0000250	cact	protein_coding	-0.0107034	0.936804	0.985242
FBgn0000251	cad	protein_coding	0.216557	0.271521	0.648345
FBgn0000253	Cam	protein_coding	-0.412649	0.00199745	0.0401321
FBgn0000256	capu	protein_coding	-0.458143	0.0185336	0.16127
FBgn0000257	car	protein_coding	-0.0348288	0.730868	0.921947
FBgn0000259	CkIIbeta	protein_coding	0.0303335	0.730119	0.921947
FBgn0000261	Cat	protein_coding	0.220116	0.216756	0.598535
FBgn0000273	Pka-C1	protein_coding	0.0578944	0.641087	0.884136
FBgn0000276	CecA1	protein_coding	-1.25217	0.267845	0.64588
FBgn0000279	CecC	protein_coding	-0.947724	0.46184	0.799167
FBgn0000283	Cp190	protein_coding	-0.158051	0.0826538	0.376098
FBgn0000286	Cf2	protein_coding	0.0137352	0.892921	0.974837
FBgn0000287	salr	protein_coding	-0.00818655	0.988883	0.997526
FBgn0000289	cg	protein_coding	0.0801751	0.471481	0.804592
FBgn0000299	Col4a1	protein_coding	1.11447	0.0667904	0.339457
FBgn0000307	chif	protein_coding	-0.187722	0.0283663	0.206402
FBgn0000308	chic	protein_coding	0.010996	0.939717	0.986577
FBgn0000316	cin	protein_coding	0.168664	0.15638	0.514496
FBgn0000317	ck	protein_coding	-0.0200642	0.889359	0.974797
FBgn0000318	cl	protein_coding	-0.135965	0.110349	0.433185
FBgn0000319	Chc	protein_coding	-0.197759	0.101173	0.416559
FBgn0000326	clt	protein_coding	0.158192	0.268762	0.646509
FBgn0000330	cm	protein_coding	-0.0708308	0.526702	0.834284
FBgn0000339	cni	protein_coding	0.00479656	0.969523	0.995729
FBgn0000346	comt	protein_coding	0.341175	0.308748	0.680473
FBgn0000352	cos	protein_coding	0.026455	0.878507	0.972777
FBgn0000355	Cp15	protein_coding	5.77833	NA	NA
FBgn0000370	crc	protein_coding	-0.286409	0.0037632	0.0587405
FBgn0000376	crm	protein_coding	-0.0760607	0.603486	0.871803
FBgn0000377	crn	protein_coding	-0.0175799	0.885991	0.974419
FBgn0000382	csw	protein_coding	-0.0472569	0.672113	0.897667
FBgn0000384	cta	protein_coding	0.00641945	0.941935	0.98707
FBgn0000392	cup	protein_coding	0.350854	0.0652519	0.335079
FBgn0000394	cv	protein_coding	0.229156	0.123702	0.460258
FBgn0000395	cv-2	protein_coding	-0.715137	0.016729	0.152103
FBgn0000404	CycA	protein_coding	-0.670352	0.233089	0.617461
FBgn0000405	CycB	protein_coding	-0.583428	0.303294	0.676029
FBgn0000406	Cyt-b5-r	protein_coding	0.940953	0.00406972	0.0613881
FBgn0000411	D	protein_coding	0.942159	0.00220355	0.0424571
FBgn0000412	D1	protein_coding	-0.128902	0.249829	0.632426
FBgn0000414	Dab	protein_coding	-0.128362	0.347026	0.709074
FBgn0000416	Sap-r	protein_coding	-0.0813377	0.419686	0.769121
FBgn0000422	Ddc	protein_coding	-0.136713	0.521312	0.831425
FBgn0000426	SmF	protein_coding	-0.00403155	0.976444	0.996157
FBgn0000442	Pkg21D	protein_coding	0.177316	0.222233	0.605615
FBgn0000447	Dhod	protein_coding	0.0761926	0.442309	0.787529
FBgn0000448	Hr3	protein_coding	0.534272	0.129698	0.472654
FBgn0000451	ect	protein_coding	-0.0448043	0.840174	0.959764
FBgn0000454	Dip-B	protein_coding	-0.0824051	0.540103	0.844065
FBgn0000455	Dip-C	protein_coding	0.11463	0.195753	0.571502
FBgn0000459	disco	protein_coding	0.297123	0.329749	0.697763
FBgn0000463	Dl	protein_coding	-0.0322828	0.92511	0.983053
FBgn0000464	Lar	protein_coding	-0.20494	0.0970216	0.406765
FBgn0000473	Cyp6a2	protein_coding	-0.447587	0.119957	0.452533
FBgn0000477	DNaseII	protein_coding	0.466918	0.0152388	0.143433
FBgn0000479	dnc	protein_coding	-0.209799	0.195492	0.571168
FBgn0000482	dor	protein_coding	-0.0006462	0.996387	0.998817
FBgn0000489	Pka-C3	protein_coding	-0.587229	0.000351326	0.0109678
FBgn0000490	dpp	protein_coding	0.0422075	0.862613	0.968066
FBgn0000492	Dr	protein_coding	0.208083	0.481068	0.810682
FBgn0000499	dsh	protein_coding	-0.112695	0.279149	0.655058
FBgn0000504	dsx	protein_coding	0.818321	0.0161444	0.148429
FBgn0000520	dwg	protein_coding	0.0784127	0.652233	0.889327
FBgn0000524	dx	protein_coding	0.194792	0.167109	0.530396
FBgn0000527	e	protein_coding	-1.29577	0.365056	0.72402
FBgn0000533	ea	protein_coding	0.242435	0.180178	0.551157
FBgn0000535	eag	protein_coding	-0.590149	0.327929	0.695997
FBgn0000536	eas	protein_coding	0.486764	0.028745	0.207743
FBgn0000541	E(bx)	protein_coding	-0.00835343	0.933367	0.984327
FBgn0000542	ec	protein_coding	-0.205755	0.316148	0.686903
FBgn0000543	ecd	protein_coding	0.00144735	0.988417	0.997526
FBgn0000546	EcR	protein_coding	0.0323208	0.836364	0.958364
FBgn0000547	ed	protein_coding	0.111911	0.374074	0.732045
FBgn0000557	eEF1alpha2	protein_coding	-0.216214	0.437728	0.784071
FBgn0000559	eEF2	protein_coding	-0.176409	0.121205	0.455582
FBgn0000562	egl	protein_coding	-0.0960121	0.412906	0.763546
FBgn0000565	MsrA	protein_coding	0.927705	6.87474e-06	0.00043197
FBgn0000566	Eip55E	protein_coding	0.247139	0.0704183	0.350444
FBgn0000567	Eip74EF	protein_coding	-0.0731657	0.621669	0.878863
FBgn0000568	Eip75B	protein_coding	0.128058	0.509634	0.82597
FBgn0000575	emc	protein_coding	0.294258	0.108102	0.430706
FBgn0000578	ena	protein_coding	-0.752331	0.00339735	0.0554728
FBgn0000579	Eno	protein_coding	-0.059363	0.495224	0.817912
FBgn0000581	E(Pc)	protein_coding	-0.00677116	0.964809	0.994231
FBgn0000588	esc	protein_coding	-0.209281	0.542048	0.844656
FBgn0000592	Est-6	protein_coding	1.6098	0.00587397	0.0768524
FBgn0000611	exd	protein_coding	-0.0693468	0.360836	0.721599
FBgn0000615	exu	protein_coding	-0.042336	0.853557	0.965193
FBgn0000617	e(y)1	protein_coding	-0.0933948	0.597013	0.869488
FBgn0000618	e(y)2	protein_coding	0.267308	0.145115	0.497334
FBgn0000629	E(z)	protein_coding	-0.0470372	0.652434	0.889478
FBgn0000633	CG17716	protein_coding	-0.236243	0.541511	0.844623
FBgn0000635	Fas2	protein_coding	-0.474518	0.000582096	0.0163682
FBgn0000636	Fas3	protein_coding	-0.296157	0.10942	0.431945
FBgn0000639	Fbp1	protein_coding	-1.64234	NA	NA
FBgn0000640	Fbp2	protein_coding	0.290777	0.72546	0.91987
FBgn0000644	Fcp3C	protein_coding	0.679793	0.128351	0.469956
FBgn0000659	fkh	protein_coding	0.0149631	0.937531	0.985589
FBgn0000662	fl(2)d	protein_coding	0.0714238	0.494388	0.816941
FBgn0000667	Actn	protein_coding	0.180541	0.0243003	0.189804
FBgn0000709	fliI	protein_coding	-0.151929	0.10933	0.431945
FBgn0000711	flw	protein_coding	-0.185077	0.286227	0.662668
FBgn0000719	fog	protein_coding	-0.159443	0.573188	0.858356
FBgn0000721	for	protein_coding	-0.211116	0.163043	0.524301
FBgn0000723	FER	protein_coding	-0.109214	0.477318	0.808111
FBgn0000810	fs(1)K10	protein_coding	0.107975	0.453562	0.794363
FBgn0000927	fs(1)Ya	protein_coding	0.851388	0.0141593	0.136142
FBgn0000996	dup	protein_coding	0.0337422	0.867859	0.968921
FBgn0001075	ft	protein_coding	-0.492814	0.18178	0.552717
FBgn0001078	ftz-f1	protein_coding	0.0527337	0.693524	0.906414
FBgn0001079	fu	protein_coding	0.0918554	0.476546	0.808097
FBgn0001083	fw	protein_coding	0.593545	0.214339	0.595789
FBgn0001084	fy	protein_coding	0.305269	0.277787	0.654494
FBgn0001085	fz	protein_coding	-0.165981	0.382271	0.739353
FBgn0001086	fzy	protein_coding	-1.10048	0.105716	0.426715
FBgn0001087	g	protein_coding	-0.201145	0.236213	0.622347
FBgn0001089	Gal	protein_coding	0.161395	0.604555	0.872096
FBgn0001090	bnb	protein_coding	0.140839	0.575785	0.860363
FBgn0001091	Gapdh1	protein_coding	0.175369	0.13466	0.481262
FBgn0001092	Gapdh2	protein_coding	-1.58312e-05	0.999878	0.999979
FBgn0001098	Gdh	protein_coding	0.53999	9.59204e-05	0.00387809
FBgn0001099	gdl	protein_coding	-0.447469	0.0355521	0.235238
FBgn0001104	Galphai	protein_coding	-0.457753	0.00347956	0.0554728
FBgn0001105	Gbeta13F	protein_coding	-0.218856	0.0228795	0.184371
FBgn0001108	DCTN1-p150	protein_coding	-0.21484	0.0231539	0.1851
FBgn0001112	Gld	protein_coding	-1.29439	0.12325	0.460029
FBgn0001114	Glt	protein_coding	0.903489	0.00483453	0.0688206
FBgn0001122	Galphao	protein_coding	0.14215	0.161255	0.520545
FBgn0001123	Galphas	protein_coding	-0.0769677	0.301583	0.674769
FBgn0001124	Got1	protein_coding	0.223709	0.0981197	0.409303
FBgn0001125	Got2	protein_coding	-0.005694	0.972044	0.996157
FBgn0001128	Gpdh1	protein_coding	0.106275	0.482821	0.811972
FBgn0001133	grau	protein_coding	-0.109426	0.344439	0.707749
FBgn0001134	Grd	protein_coding	0.248327	0.523415	0.832284
FBgn0001137	grk	protein_coding	-0.193411	0.454926	0.795735
FBgn0001139	gro	protein_coding	-0.0283269	0.752993	0.928101
FBgn0001142	Gs1	protein_coding	0.194232	0.411145	0.76219
FBgn0001145	Gs2	protein_coding	0.516842	0.106495	0.428094
FBgn0001149	GstD1	protein_coding	-0.0516498	0.75594	0.929275
FBgn0001150	gt	protein_coding	-0.950088	0.230585	0.615454
FBgn0001168	h	protein_coding	-0.0097199	0.966472	0.994231
FBgn0001169	H	protein_coding	0.0369149	0.74944	0.928101
FBgn0001170	H2.0	protein_coding	-0.117522	0.768307	0.933147
FBgn0001179	hay	protein_coding	-0.184379	0.311624	0.68277
FBgn0001180	hb	protein_coding	-0.205381	0.625365	0.87995
FBgn0001185	her	protein_coding	-0.0148582	0.900125	0.977191
FBgn0001186	Hex-A	protein_coding	0.220993	0.140478	0.490653
FBgn0001187	Hex-C	protein_coding	0.190433	0.267679	0.645784
FBgn0001189	hfw	protein_coding	0.247661	0.00536522	0.073004
FBgn0001197	His2Av	protein_coding	-0.222414	0.243873	0.625535
FBgn0001202	hook	protein_coding	-0.0621467	0.527141	0.834666
FBgn0001206	Hmr	protein_coding	-0.0590362	0.773088	0.934727
FBgn0001208	Hn	protein_coding	0.907964	0.00663354	0.0838973
FBgn0001215	Hrb98DE	protein_coding	0.0824866	0.530102	0.83698
FBgn0001216	Hsc70-1	protein_coding	0.169644	0.703505	0.910055
FBgn0001217	Hsc70-2	protein_coding	-0.399248	0.184296	0.554631
FBgn0001218	Hsc70-3	protein_coding	-0.161486	0.554772	0.84814
FBgn0001220	Hsc70-5	protein_coding	0.15669	0.12361	0.460258
FBgn0001222	Hsf	protein_coding	-0.0172311	0.848255	0.962728
FBgn0001223	Hsp22	protein_coding	-0.970747	0.266221	0.645591
FBgn0001224	Hsp23	protein_coding	-0.865457	0.183616	0.553651
FBgn0001225	Hsp26	protein_coding	-1.3421	0.108536	0.430831
FBgn0001226	Hsp27	protein_coding	-1.77095	0.00155436	0.0339242
FBgn0001229	Hsp67Bc	protein_coding	-1.74366	0.0127222	0.128854
FBgn0001230	Hsp68	protein_coding	-0.956475	0.291659	0.667455
FBgn0001233	Hsp83	protein_coding	-0.218	0.539074	0.844065
FBgn0001234	lncRNA:Hsromega	ncRNA	-0.222632	0.409278	0.761566
FBgn0001235	hth	protein_coding	-0.0965757	0.619805	0.878813
FBgn0001247	Ide	protein_coding	0.0168221	0.805574	0.947898
FBgn0001248	Idh	protein_coding	0.177233	0.512627	0.82687
FBgn0001250	if	protein_coding	0.195942	0.224104	0.608418
FBgn0001255	ImpE3	protein_coding	0.0995505	0.773385	0.934727
FBgn0001257	ImpL2	protein_coding	-0.266133	0.653344	0.889973
FBgn0001258	Ldh	protein_coding	0.146463	0.597097	0.869488
FBgn0001259	in	protein_coding	0.329625	0.304468	0.677648
FBgn0001276	ix	protein_coding	0.0802285	0.701683	0.909681
FBgn0001280	janA	protein_coding	0.0304779	0.811681	0.94981
FBgn0001285	Jon44E	protein_coding	1.03727	0.00318158	0.0534811
FBgn0001291	Jra	protein_coding	-0.487944	0.00958175	0.10717
FBgn0001296	kar	protein_coding	-0.0362036	0.876716	0.971994
FBgn0001297	kay	protein_coding	-0.516838	0.0693533	0.347471
FBgn0001301	kel	protein_coding	0.112205	0.547967	0.845046
FBgn0001308	Khc	protein_coding	-0.276265	0.0632132	0.330398
FBgn0001311	kkv	protein_coding	0.718593	0.180976	0.551368
FBgn0001316	klar	protein_coding	-0.0759668	0.506725	0.824847
FBgn0001320	kni	protein_coding	0.413916	0.0844888	0.379447
FBgn0001321	knk	protein_coding	0.149502	0.561371	0.852066
FBgn0001323	knrl	protein_coding	0.406696	0.0673283	0.341052
FBgn0001324	kto	protein_coding	-0.0521931	0.621526	0.878863
FBgn0001330	kz	protein_coding	0.520852	0.0221471	0.180712
FBgn0001341	Mybbp1A	protein_coding	0.279095	0.0991996	0.41187
FBgn0001404	egh	protein_coding	0.0951512	0.397294	0.752487
FBgn0001491	l(1)10Bb	protein_coding	0.059366	0.641662	0.884243
FBgn0001565	Hlc	protein_coding	-0.0612768	0.661735	0.893427
FBgn0001612	Grip91	protein_coding	0.580155	1.84184e-06	0.000144205
FBgn0001624	dlg1	protein_coding	-0.138532	0.12236	0.458095
FBgn0001941	ifc	protein_coding	-0.52721	0.0037784	0.0588846
FBgn0001942	eIF4A	protein_coding	-0.125508	0.252746	0.635411
FBgn0001961	Arpc1	protein_coding	-0.194682	0.203221	0.582105
FBgn0001965	Sos	protein_coding	0.0360674	0.679154	0.899883
FBgn0001970	Pgant35A	protein_coding	0.0826927	0.726105	0.91987
FBgn0001977	CIAPIN1	protein_coding	-0.138232	0.276138	0.652636
FBgn0001978	stc	protein_coding	0.0917329	0.398697	0.753382
FBgn0001981	esg	protein_coding	-0.0557591	0.817018	0.951093
FBgn0001986	Mtr4	protein_coding	0.257993	0.038787	0.247339
FBgn0001987	Gli	protein_coding	-0.469272	0.0301155	0.21358
FBgn0001989	ND-B17	protein_coding	0.0894879	0.459207	0.79849
FBgn0001990	wek	protein_coding	0.00929619	0.951809	0.989659
FBgn0001991	Ca-alpha1D	protein_coding	0.13931	0.484103	0.812167
FBgn0001992	Cyp303a1	protein_coding	0.309951	0.433421	0.780884
FBgn0001994	crp	protein_coding	-0.0621188	0.670731	0.897319
FBgn0001995	mRpL4	protein_coding	0.094347	0.486817	0.813959
FBgn0002021	l(2)37Bb	protein_coding	-0.0931312	0.4311	0.778254
FBgn0002022	Catsup	protein_coding	-0.14551	0.142488	0.492691
FBgn0002023	Lim3	protein_coding	0.158098	0.492257	0.816154
FBgn0002031	l(2)37Cc	protein_coding	0.0824095	0.21508	0.596839
FBgn0002036	CG10561	protein_coding	0.23829	0.0920757	0.396823
FBgn0002044	swm	protein_coding	0.0482193	0.700688	0.908816
FBgn0002069	AspRS	protein_coding	-0.264731	0.0231216	0.1851
FBgn0002121	l(2)gl	protein_coding	-0.510129	0.0057522	0.0760663
FBgn0002174	CG5504	protein_coding	0.169339	0.267207	0.645784
FBgn0002183	dre4	protein_coding	0.0321086	0.721273	0.917587
FBgn0002283	l(3)73Ah	protein_coding	0.128414	0.27045	0.647329
FBgn0002284	Prosbeta6	protein_coding	0.0157967	0.932641	0.984327
FBgn0002306	sas	protein_coding	-0.00708301	0.964685	0.994214
FBgn0002354	l(3)87Df	protein_coding	0.420898	0.00396243	0.0604164
FBgn0002413	dco	protein_coding	-0.0237687	0.754258	0.92847
FBgn0002431	hyd	protein_coding	-0.0394366	0.725217	0.91987
FBgn0002441	l(3)mbt	protein_coding	0.0670823	0.52837	0.835442
FBgn0002466	sti	protein_coding	-0.7286	0.271653	0.648345
FBgn0002521	pho	protein_coding	-0.117077	0.382531	0.739356
FBgn0002522	lab	protein_coding	0.18322	0.726826	0.920429
FBgn0002524	lace	protein_coding	-0.228281	0.239209	0.623132
FBgn0002525	Lam	protein_coding	0.0684064	0.716822	0.916813
FBgn0002526	LanA	protein_coding	0.048495	0.872344	0.969889
FBgn0002531	Lcp1	protein_coding	3.71926	0.000529468	0.015199
FBgn0002542	lds	protein_coding	0.0406619	0.868518	0.969332
FBgn0002543	robo2	protein_coding	-0.0221753	0.922788	0.982791
FBgn0002552	lin	protein_coding	-0.0321816	0.802689	0.946966
FBgn0002563	Lsp1beta	protein_coding	0.387253	0.753172	0.928101
FBgn0002564	Lsp1gamma	protein_coding	0.779752	0.568398	0.855285
FBgn0002565	Lsp2	protein_coding	0.0249626	NA	NA
FBgn0002566	lt	protein_coding	-0.0787474	0.427595	0.775837
FBgn0002567	Rab32	protein_coding	0.16128	0.519607	0.830512
FBgn0002569	Mal-A2	protein_coding	0.348629	0.0505237	0.286611
FBgn0002570	Mal-A1	protein_coding	0.416903	0.0518628	0.291359
FBgn0002571	Mal-A3	protein_coding	0.373399	0.215202	0.59701
FBgn0002578	Kaz-m1	protein_coding	-0.142279	0.345381	0.708353
FBgn0002579	RpL36	protein_coding	0.0380549	0.789429	0.942002
FBgn0002590	RpS5a	protein_coding	-0.103205	0.427906	0.775914
FBgn0002593	RpLP1	protein_coding	-0.0435543	0.801429	0.94631
FBgn0002609	E(spl)m3-HLH	protein_coding	-0.429602	0.326358	0.695997
FBgn0002622	RpS3	protein_coding	-0.0651588	0.687241	0.903074
FBgn0002626	RpL32	protein_coding	0.0533369	0.631298	0.881648
FBgn0002632	E(spl)m6-BFM	protein_coding	1.24898	0.203211	0.582105
FBgn0002638	Rcc1	protein_coding	-0.0717431	0.560136	0.851857
FBgn0002641	mal	protein_coding	-0.0702916	0.635811	0.88296
FBgn0002643	mam	protein_coding	-0.0165974	0.894726	0.9753
FBgn0002645	Map205	protein_coding	-0.492412	0.00204878	0.0405848
FBgn0002673	twe	protein_coding	-0.525057	0.220826	0.603705
FBgn0002707	mei-9	protein_coding	0.208481	0.205816	0.583973
FBgn0002709	mei-218	protein_coding	0.157315	0.549641	0.845371
FBgn0002715	mei-S332	protein_coding	-0.116311	0.712958	0.914905
FBgn0002716	mei-W68	protein_coding	-0.000276327	0.999563	0.999915
FBgn0002719	Men	protein_coding	0.289988	0.00714792	0.0878134
FBgn0002723	Met	protein_coding	-0.396147	0.00570681	0.0755674
FBgn0002732	E(spl)malpha-BFM	protein_coding	0.491997	0.241456	0.623918
FBgn0002733	E(spl)mbeta-HLH	protein_coding	-0.215282	0.565478	0.853626
FBgn0002736	mago	protein_coding	-0.0767991	0.461461	0.798651
FBgn0002772	Mlc1	protein_coding	0.0984961	0.606866	0.872757
FBgn0002773	Mlc2	protein_coding	0.0846763	0.565149	0.85352
FBgn0002774	mle	protein_coding	0.00106384	0.990571	0.997526
FBgn0002775	msl-3	protein_coding	-0.0792721	0.542354	0.844699
FBgn0002778	mnd	protein_coding	0.0981502	0.753696	0.928125
FBgn0002780	mod	protein_coding	0.114226	0.505445	0.824032
FBgn0002781	mod(mdg4)	protein_coding	-0.0251493	0.728589	0.921374
FBgn0002783	mor	protein_coding	0.0213474	0.834597	0.958357
FBgn0002787	Rpn8	protein_coding	-0.258584	0.0965467	0.406328
FBgn0002789	Mp20	protein_coding	0.11128	0.456981	0.79654
FBgn0002791	mr	protein_coding	0.0350679	0.819952	0.952049
FBgn0002868	MtnA	protein_coding	0.348371	0.257565	0.637799
FBgn0002869	MtnB	protein_coding	0.0906352	0.913168	0.981597
FBgn0002872	mu2	protein_coding	-0.119923	0.698922	0.908295
FBgn0002873	mud	protein_coding	-0.189455	0.676907	0.899442
FBgn0002878	mus101	protein_coding	0.0183109	0.951838	0.989659
FBgn0002887	mus201	protein_coding	-0.0430569	0.766474	0.932454
FBgn0002891	DNApol-zeta	protein_coding	0.0193261	0.912505	0.981221
FBgn0002899	mus301	protein_coding	-0.232558	0.543364	0.845046
FBgn0002901	mus304	protein_coding	-0.0042086	0.989175	0.997526
FBgn0002905	DNApol-theta	protein_coding	0.18704	0.507814	0.825315
FBgn0002906	Blm	protein_coding	0.0533293	0.824837	0.954806
FBgn0002909	mus312	protein_coding	0.120286	0.414254	0.764387
FBgn0002914	Myb	protein_coding	-0.173587	0.203466	0.582392
FBgn0002917	na	protein_coding	-0.218696	0.764479	0.931404
FBgn0002921	Atpalpha	protein_coding	0.104408	0.377451	0.734138
FBgn0002924	ncd	protein_coding	0.00220141	0.994827	0.998432
FBgn0002930	nec	protein_coding	0.257649	0.308724	0.680473
FBgn0002931	net	protein_coding	-0.228869	0.477805	0.808498
FBgn0002932	neur	protein_coding	-0.569986	0.0146015	0.138973
FBgn0002938	ninaC	protein_coding	-0.208523	0.841391	0.960205
FBgn0002939	ninaD	protein_coding	-1.29111	0.0860948	0.383269
FBgn0002940	ninaE	protein_coding	0.153978	0.926202	0.983212
FBgn0002945	nkd	protein_coding	-0.0512841	0.756242	0.929275
FBgn0002948	nod	protein_coding	0.236936	0.567976	0.855167
FBgn0002973	numb	protein_coding	-0.036226	0.767137	0.93286
FBgn0002985	odd	protein_coding	0.603749	0.066394	0.338315
FBgn0002989	okr	protein_coding	0.144174	0.429964	0.777846
FBgn0003002	opa	protein_coding	-0.157592	0.784501	0.940884
FBgn0003008	or	protein_coding	-0.0853476	0.519507	0.830487
FBgn0003016	osp	protein_coding	0.169947	0.216318	0.597919
FBgn0003023	otu	protein_coding	0.539378	0.301065	0.674691
FBgn0003028	ovo	protein_coding	0.136302	0.485816	0.813211
FBgn0003041	pbl	protein_coding	0.0854288	0.739374	0.924569
FBgn0003042	Pc	protein_coding	-0.134234	0.336473	0.703619
FBgn0003044	Pcl	protein_coding	0.0989906	0.423484	0.772355
FBgn0003048	pcx	protein_coding	-0.0359015	0.761606	0.930618
FBgn0003053	peb	protein_coding	0.0594995	0.720861	0.917586
FBgn0003062	Fib	protein_coding	0.222621	0.314381	0.685166
FBgn0003067	Pepck1	protein_coding	0.315929	0.326597	0.695997
FBgn0003068	per	protein_coding	0.464077	0.0240855	0.188743
FBgn0003071	Pfk	protein_coding	-0.20571	0.0860164	0.383207
FBgn0003074	Pgi	protein_coding	-0.145466	0.49893	0.819505
FBgn0003076	Pgm1	protein_coding	0.0683708	0.60234	0.871555
FBgn0003079	Raf	protein_coding	-0.051313	0.587073	0.86605
FBgn0003082	phr	protein_coding	1.14307	3.27116e-12	8.49211e-10
FBgn0003090	pk	protein_coding	-0.305208	0.0901008	0.392074
FBgn0003091	Pkc53E	protein_coding	0.520346	0.0383425	0.245139
FBgn0003093	Pkc98E	protein_coding	-0.0201082	0.818695	0.951399
FBgn0003116	pn	protein_coding	0.108773	0.357163	0.717892
FBgn0003117	pnr	protein_coding	0.896258	0.234515	0.61973
FBgn0003118	pnt	protein_coding	-0.381082	0.11438	0.440592
FBgn0003124	polo	protein_coding	-0.717717	0.295574	0.669867
FBgn0003129	Poxm	protein_coding	-0.307003	0.532833	0.838879
FBgn0003130	Poxn	protein_coding	0.713048	0.158667	0.51778
FBgn0003134	Pp1alpha-96A	protein_coding	0.160063	0.0332769	0.22797
FBgn0003137	Ppn	protein_coding	0.576024	0.05066	0.287219
FBgn0003139	PpV	protein_coding	-0.140455	0.216135	0.597812
FBgn0003141	pr	protein_coding	-0.0627964	0.690532	0.90527
FBgn0003149	Prm	protein_coding	-0.133342	0.464703	0.800384
FBgn0003159	CG2841	protein_coding	0.151645	0.306107	0.679003
FBgn0003162	Pu	protein_coding	-0.186058	0.485157	0.812713
FBgn0003165	pum	protein_coding	-0.185923	0.114609	0.440861
FBgn0003169	put	protein_coding	-0.102579	0.467648	0.802402
FBgn0003174	pwn	protein_coding	-0.660391	0.242425	0.624925
FBgn0003175	px	protein_coding	0.0837882	0.578282	0.861106
FBgn0003187	qua	protein_coding	-0.305241	0.255358	0.636459
FBgn0003189	r	protein_coding	-0.0752981	0.751686	0.928101
FBgn0003204	ras	protein_coding	-0.0533912	0.703226	0.910055
FBgn0003205	Ras85D	protein_coding	-0.161511	0.229863	0.61436
FBgn0003206	Ras64B	protein_coding	0.0890416	0.441571	0.787009
FBgn0003209	raw	protein_coding	-0.405147	0.184209	0.55457
FBgn0003210	rb	protein_coding	-0.0190006	0.856181	0.966428
FBgn0003218	rdgB	protein_coding	-0.0559007	0.723017	0.918388
FBgn0003227	rec	protein_coding	0.813317	0.155972	0.514087
FBgn0003231	ref(2)P	protein_coding	-0.300825	0.0624886	0.327899
FBgn0003255	rk	protein_coding	1.15915	0.0651809	0.335008
FBgn0003256	rl	protein_coding	-0.0860853	0.404748	0.756363
FBgn0003257	r-l	protein_coding	0.519895	0.0326011	0.225691
FBgn0003261	Rm62	protein_coding	0.0689673	0.695243	0.907223
FBgn0003268	rod	protein_coding	-0.231524	0.390292	0.747216
FBgn0003274	RpLP2	protein_coding	0.106249	0.592013	0.86803
FBgn0003275	RpII18	protein_coding	0.147866	0.224356	0.60846
FBgn0003277	RpII215	protein_coding	-0.171602	0.114356	0.440592
FBgn0003278	RpI135	protein_coding	0.268265	0.186084	0.557138
FBgn0003279	RpL4	protein_coding	-0.0333175	0.828563	0.956245
FBgn0003285	rst	protein_coding	-0.0173801	0.972467	0.996157
FBgn0003300	run	protein_coding	-0.552674	0.22487	0.608938
FBgn0003301	rut	protein_coding	-0.40464	0.0425661	0.260009
FBgn0003302	rux	protein_coding	0.126032	0.515058	0.828342
FBgn0003308	ry	protein_coding	1.09474	0.00479431	0.0684456
FBgn0003310	S	protein_coding	-0.184602	0.299964	0.673759
FBgn0003317	sax	protein_coding	-0.0664491	0.534841	0.840294
FBgn0003319	Sb	protein_coding	0.0865039	0.907358	0.980871
FBgn0003321	sbr	protein_coding	-0.0104795	0.930154	0.983807
FBgn0003326	sca	protein_coding	-0.957552	0.168458	0.532981
FBgn0003328	NA	NA	-0.650446	0.0116867	0.122767
FBgn0003330	Sce	protein_coding	-0.0748341	0.620704	0.878813
FBgn0003334	Scm	protein_coding	0.0701433	0.412926	0.763546
FBgn0003345	sd	protein_coding	-0.436628	0.00370693	0.0581382
FBgn0003346	RanGAP	protein_coding	-0.0950146	0.674026	0.898549
FBgn0003353	sei	protein_coding	-0.143673	0.687427	0.903074
FBgn0003356	Jon99Cii	protein_coding	0.130817	0.741374	0.925685
FBgn0003357	Jon99Ciii	protein_coding	0.114864	0.776826	0.936272
FBgn0003358	Jon99Ci	protein_coding	0.566583	0.098422	0.409676
FBgn0003360	sesB	protein_coding	0.0931275	0.47733	0.808111
FBgn0003366	sev	protein_coding	0.0764663	0.789923	0.942002
FBgn0003371	sgg	protein_coding	0.060169	0.623091	0.879381
FBgn0003375	Sgs5	protein_coding	0.713678	0.206245	0.584488
FBgn0003380	Sh	protein_coding	0.0202272	0.931431	0.984311
FBgn0003382	sha	protein_coding	-0.433548	0.396793	0.752038
FBgn0003386	Shaw	protein_coding	0.278285	0.226375	0.609839
FBgn0003388	shd	protein_coding	-0.767843	0.0391337	0.248586
FBgn0003390	shf	protein_coding	0.828244	0.000242056	0.00829125
FBgn0003391	shg	protein_coding	-0.240262	0.162684	0.523615
FBgn0003392	shi	protein_coding	-0.303039	0.0188136	0.16309
FBgn0003396	shn	protein_coding	0.157373	0.375575	0.732657
FBgn0003401	shu	protein_coding	-1.08562	0.159304	0.519002
FBgn0003410	sina	protein_coding	0.138255	0.3444	0.707749
FBgn0003415	skd	protein_coding	-0.018237	0.865504	0.968599
FBgn0003416	sl	protein_coding	0.113016	0.225715	0.609401
FBgn0003423	slgA	protein_coding	0.388077	0.00104828	0.0251612
FBgn0003429	slo	protein_coding	0.283581	0.428802	0.777233
FBgn0003435	sm	protein_coding	0.110256	0.609064	0.87357
FBgn0003444	smo	protein_coding	0.222109	0.283092	0.659744
FBgn0003447	sn	protein_coding	0.152479	0.419762	0.769121
FBgn0003449	snf	protein_coding	-0.0874751	0.334506	0.702851
FBgn0003459	stwl	protein_coding	-0.0390773	0.777325	0.936332
FBgn0003460	so	protein_coding	0.0320421	0.933804	0.984396
FBgn0003462	Sod1	protein_coding	0.221588	0.0136399	0.134022
FBgn0003463	sog	protein_coding	0.15102	0.426908	0.775588
FBgn0003464	sol	protein_coding	-0.25471	0.115379	0.442123
FBgn0003475	spir	protein_coding	0.0432519	0.735242	0.923734
FBgn0003479	spn-A	protein_coding	0.0706029	0.633625	0.881997
FBgn0003480	spn-B	protein_coding	0.416211	0.238801	0.623111
FBgn0003483	spn-E	protein_coding	0.455515	0.258665	0.638925
FBgn0003495	spz	protein_coding	-0.399468	0.189181	0.561716
FBgn0003499	sr	protein_coding	-0.729171	0.0943918	0.402235
FBgn0003502	Btk29A	protein_coding	-0.0970132	0.54353	0.845046
FBgn0003507	srp	protein_coding	0.471383	0.0621805	0.32663
FBgn0003510	Sry-alpha	protein_coding	-0.197143	0.644798	0.885061
FBgn0003511	Sry-beta	protein_coding	0.0603374	0.683181	0.901168
FBgn0003512	Sry-delta	protein_coding	0.00360803	0.972622	0.996157
FBgn0003514	sqh	protein_coding	-0.471271	0.0679967	0.343817
FBgn0003515	st	protein_coding	-0.183985	0.751509	0.928101
FBgn0003517	sta	protein_coding	-0.152346	0.300728	0.674672
FBgn0003520	stau	protein_coding	-0.106075	0.277626	0.654289
FBgn0003525	stg	protein_coding	-0.0139046	0.983921	0.997526
FBgn0003545	sub	protein_coding	-1.3192	0.155372	0.513309
FBgn0003557	Su(dx)	protein_coding	-0.149948	0.250274	0.632902
FBgn0003559	su(f)	protein_coding	-0.0623705	0.564656	0.853052
FBgn0003567	su(Hw)	protein_coding	-0.34009	0.0112664	0.119638
FBgn0003575	su(sable)	protein_coding	-0.0753812	0.527465	0.834688
FBgn0003598	Su(var)3-7	protein_coding	0.125731	0.319785	0.690302
FBgn0003607	Su(var)205	protein_coding	-0.0656782	0.412148	0.762822
FBgn0003612	Su(var)2-10	protein_coding	-0.00126088	0.990174	0.997526
FBgn0003638	su(w[a])	protein_coding	0.0541834	0.752364	0.928101
FBgn0003651	svp	protein_coding	0.533558	0.0115848	0.122313
FBgn0003654	sw	protein_coding	-0.0326488	0.810392	0.949391
FBgn0003655	swa	protein_coding	-1.12341	0.00709125	0.0873172
FBgn0003656	sws	protein_coding	0.324669	0.122097	0.457631
FBgn0003660	Syb	protein_coding	-0.116521	0.390865	0.747216
FBgn0003676	CCT1	protein_coding	-0.146999	0.344751	0.707749
FBgn0003687	Tbp	protein_coding	0.119907	0.432282	0.779466
FBgn0003701	thr	protein_coding	-0.036537	0.94476	0.987731
FBgn0003710	tipE	protein_coding	-0.295258	0.680037	0.900117
FBgn0003714	tko	protein_coding	0.121661	0.286131	0.662601
FBgn0003716	tkv	protein_coding	-0.158009	0.265715	0.645218
FBgn0003721	Tm1	protein_coding	-0.276084	0.0172983	0.155275
FBgn0003731	Egfr	protein_coding	0.189208	0.0932089	0.399435
FBgn0003741	tra	protein_coding	0.0571004	0.752434	0.928101
FBgn0003742	tra2	protein_coding	0.000720988	0.995677	0.998538
FBgn0003744	trc	protein_coding	0.0546024	0.513611	0.827282
FBgn0003748	Treh	protein_coding	-0.332283	0.202073	0.579998
FBgn0003861	trp	protein_coding	-0.695197	0.61251	0.876093
FBgn0003862	trx	protein_coding	-0.138403	0.334052	0.702352
FBgn0003863	alphaTry	protein_coding	-0.094277	0.56451	0.853052
FBgn0003866	tsh	protein_coding	0.181907	0.508526	0.825841
FBgn0003867	tsl	protein_coding	0.342304	0.191602	0.565884
FBgn0003870	ttk	protein_coding	0.0993383	0.339204	0.704761
FBgn0003882	tub	protein_coding	0.0289423	0.787068	0.941371
FBgn0003884	alphaTub84B	protein_coding	-0.146154	0.464151	0.800384
FBgn0003885	alphaTub84D	protein_coding	0.144691	0.125772	0.464774
FBgn0003888	betaTub60D	protein_coding	-1.95759	0.0196923	0.167469
FBgn0003890	betaTub97EF	protein_coding	0.0650183	0.510318	0.82597
FBgn0003891	tud	protein_coding	-0.156628	0.176412	0.545721
FBgn0003892	ptc	protein_coding	0.314902	0.231172	0.615467
FBgn0003896	tup	protein_coding	0.257283	0.346728	0.708816
FBgn0003900	twi	protein_coding	0.0571679	0.910857	0.981017
FBgn0003941	RpL40	protein_coding	0.0624978	0.548264	0.845046
FBgn0003942	RpS27A	protein_coding	-0.0675026	0.677286	0.899442
FBgn0003943	Ubi-p63E	protein_coding	-0.54954	0.0049785	0.069565
FBgn0003944	Ubx	protein_coding	0.369236	0.184219	0.55457
FBgn0003961	Uro	protein_coding	0.430767	0.704753	0.910346
FBgn0003963	ush	protein_coding	0.0326249	0.852632	0.96481
FBgn0003964	usp	protein_coding	-0.139249	0.0918587	0.396407
FBgn0003965	v	protein_coding	0.435127	0.339697	0.704761
FBgn0003969	vap	protein_coding	-0.5327	0.0305922	0.216184
FBgn0003975	vg	protein_coding	0.394592	0.697961	0.907741
FBgn0003977	vir	protein_coding	0.154222	0.158583	0.517679
FBgn0003978	vls	protein_coding	0.0839689	0.65787	0.892067
FBgn0003984	vn	protein_coding	-0.782186	0.0413013	0.256168
FBgn0003996	w	protein_coding	-0.193375	0.519377	0.830487
FBgn0003997	hid	protein_coding	-0.252702	0.15362	0.511922
FBgn0004003	wbl	protein_coding	-0.0668572	0.84165	0.960205
FBgn0004045	Yp1	protein_coding	1.57037	0.000257898	0.00876536
FBgn0004047	Yp3	protein_coding	1.13209	0.00650352	0.0826348
FBgn0004049	yrt	protein_coding	-0.170822	0.0189652	0.163865
FBgn0004050	z	protein_coding	-0.0576002	0.578814	0.861106
FBgn0004055	uzip	protein_coding	0.30868	0.108569	0.430831
FBgn0004057	Zw	protein_coding	-0.104155	0.740267	0.925104
FBgn0004066	Prosalpha4	protein_coding	0.043471	0.836518	0.958364
FBgn0004087	Dhfr	protein_coding	0.358864	0.00753394	0.0914174
FBgn0004101	bs	protein_coding	-0.117094	0.268986	0.646734
FBgn0004103	Pp1-87B	protein_coding	-0.200687	0.0860418	0.383207
FBgn0004106	Cdk1	protein_coding	-0.4075	0.509213	0.82597
FBgn0004107	Cdk2	protein_coding	-0.000917925	0.998088	0.999202
FBgn0004108	Nrt	protein_coding	-0.715688	0.00678214	0.0852303
FBgn0004117	Tm2	protein_coding	-0.148792	0.405618	0.757556
FBgn0004132	boca	protein_coding	0.124703	0.492232	0.816154
FBgn0004133	blow	protein_coding	0.314971	0.0311782	0.219279
FBgn0004167	kst	protein_coding	-0.393237	0.0204842	0.171251
FBgn0004168	5-HT1A	protein_coding	0.258623	0.560628	0.85191
FBgn0004169	up	protein_coding	-0.156188	0.451853	0.793643
FBgn0004170	sc	protein_coding	-1.16547	0.216772	0.598535
FBgn0004177	mts	protein_coding	-0.115488	0.166518	0.529733
FBgn0004179	Csp	protein_coding	-0.293883	0.0138855	0.135089
FBgn0004197	Ser	protein_coding	0.126291	0.66619	0.895729
FBgn0004198	ct	protein_coding	-0.0839543	0.779828	0.938629
FBgn0004227	nonA	protein_coding	-0.0772903	0.279265	0.655058
FBgn0004228	mex1	protein_coding	0.0692791	0.749941	0.928101
FBgn0004237	Hrb87F	protein_coding	-0.160053	0.256208	0.637381
FBgn0004240	DptA	protein_coding	1.76161	0.0946368	0.402758
FBgn0004242	Syt1	protein_coding	0.434771	0.0536458	0.296646
FBgn0004359	T48	protein_coding	0.0635679	0.822959	0.953994
FBgn0004360	Wnt2	protein_coding	-0.337991	0.283351	0.659881
FBgn0004362	HmgD	protein_coding	-0.213246	0.385326	0.741675
FBgn0004363	porin	protein_coding	0.0357029	0.704841	0.910346
FBgn0004364	18w	protein_coding	0.253553	0.0811479	0.374427
FBgn0004367	mei-41	protein_coding	-0.00766167	0.973638	0.996157
FBgn0004368	Ptp4E	protein_coding	-0.0397946	0.80826	0.948658
FBgn0004369	Ptp99A	protein_coding	-0.307398	0.0222458	0.181368
FBgn0004370	Ptp10D	protein_coding	-0.0837047	0.426468	0.77536
FBgn0004373	fwd	protein_coding	0.00608654	0.950516	0.989327
FBgn0004374	neb	protein_coding	0.0366308	0.82088	0.952368
FBgn0004378	Klp61F	protein_coding	-0.510424	0.193608	0.568775
FBgn0004379	Klp67A	protein_coding	0.00239357	0.996678	0.998834
FBgn0004380	Klp64D	protein_coding	-0.25362	0.0267092	0.200675
FBgn0004381	Klp68D	protein_coding	-0.615005	0.0293308	0.209977
FBgn0004387	Klp98A	protein_coding	-0.131455	0.306356	0.679148
FBgn0004390	RasGAP1	protein_coding	-0.144971	0.563092	0.852149
FBgn0004391	shtd	protein_coding	0.100684	0.589646	0.867055
FBgn0004394	pdm2	protein_coding	-0.734137	0.0329331	0.226606
FBgn0004395	unk	protein_coding	-0.227712	0.219777	0.602889
FBgn0004396	CrebA	protein_coding	-0.0920524	0.518849	0.830487
FBgn0004397	Vinc	protein_coding	-0.428305	0.053346	0.29565
FBgn0004401	Pep	protein_coding	-0.160357	0.162406	0.52289
FBgn0004403	RpS14a	protein_coding	0.0189209	0.897129	0.97598
FBgn0004404	RpS14b	protein_coding	0.0186277	0.899965	0.977191
FBgn0004406	tam	protein_coding	0.0269396	0.89032	0.974797
FBgn0004407	DNApol-gamma35	protein_coding	-0.00277672	0.981458	0.997526
FBgn0004419	me31B	protein_coding	-0.183957	0.105874	0.427
FBgn0004425	LysB	protein_coding	-4.14145	1.11085e-09	1.8894e-07
FBgn0004427	LysD	protein_coding	-4.23618	2.70855e-27	1.90856e-24
FBgn0004428	LysE	protein_coding	-1.6929	0.012884	0.12996
FBgn0004431	LysX	protein_coding	-2.10959	NA	NA
FBgn0004432	Cyp1	protein_coding	0.0382964	0.687946	0.903553
FBgn0004435	Galphaq	protein_coding	-0.245393	0.00518971	0.0712051
FBgn0004436	Ubc6	protein_coding	-0.0555503	0.615488	0.876834
FBgn0004449	Ten-m	protein_coding	0.210779	0.349747	0.711833
FBgn0004456	mew	protein_coding	-0.21768	0.413019	0.763574
FBgn0004463	RpIII128	protein_coding	0.014514	0.92077	0.982652
FBgn0004465	Su(P)	protein_coding	0.100603	0.358994	0.719665
FBgn0004507	GlyP	protein_coding	-0.0233872	0.840131	0.959764
FBgn0004509	Fur1	protein_coding	-0.143794	0.319234	0.689867
FBgn0004510	Ets97D	protein_coding	0.0535935	0.675481	0.899104
FBgn0004512	Mdr49	protein_coding	0.315872	0.124279	0.461774
FBgn0004513	Mdr65	protein_coding	0.663147	0.082254	0.375976
FBgn0004516	Gad1	protein_coding	0.839433	0.284159	0.660672
FBgn0004552	Akh	protein_coding	0.794089	0.21567	0.597468
FBgn0004556	Dbp73D	protein_coding	0.296972	0.0587572	0.31588
FBgn0004569	aos	protein_coding	-0.367575	0.225749	0.609401
FBgn0004573	5-HT7	protein_coding	-0.762798	0.109947	0.432458
FBgn0004574	Rop	protein_coding	-0.366604	0.037281	0.241959
FBgn0004575	Syn	protein_coding	0.0115414	0.963804	0.994046
FBgn0004580	Cbp53E	protein_coding	0.328546	0.127248	0.467105
FBgn0004583	ex	protein_coding	-0.172239	0.445806	0.790558
FBgn0004584	Rrp1	protein_coding	-0.708563	0.0770556	0.365864
FBgn0004587	B52	protein_coding	-0.0219556	0.753405	0.928101
FBgn0004595	pros	protein_coding	0.529907	0.000228387	0.00785031
FBgn0004597	CycC	protein_coding	0.146405	0.247752	0.630725
FBgn0004598	Fur2	protein_coding	-0.0121556	0.941561	0.98707
FBgn0004606	zfh1	protein_coding	1.10232	0.0513146	0.289389
FBgn0004607	zfh2	protein_coding	0.802801	0.00754418	0.0914292
FBgn0004611	Plc21C	protein_coding	-0.0741643	0.43875	0.784928
FBgn0004620	GluRIIA	protein_coding	0.306681	0.0935777	0.400154
FBgn0004622	TkR99D	protein_coding	0.565682	0.0130973	0.13072
FBgn0004629	Cys	protein_coding	-0.0902652	0.66781	0.896584
FBgn0004635	rho	protein_coding	-1.1698	0.186072	0.557138
FBgn0004636	Rap1	protein_coding	-0.205164	0.0289184	0.208121
FBgn0004638	drk	protein_coding	-0.27296	0.0209108	0.173787
FBgn0004643	Zw10	protein_coding	0.116586	0.324046	0.693901
FBgn0004644	hh	protein_coding	-0.00418746	0.992835	0.997834
FBgn0004646	ogre	protein_coding	0.215872	0.254055	0.635833
FBgn0004647	N	protein_coding	-0.128753	0.655396	0.890619
FBgn0004648	svr	protein_coding	-0.1178	0.303011	0.675832
FBgn0004652	fru	protein_coding	0.468903	0.126837	0.466362
FBgn0004654	Pgd	protein_coding	-0.277841	0.0255012	0.196079
FBgn0004655	wapl	protein_coding	0.00185191	0.983861	0.997526
FBgn0004656	fs(1)h	protein_coding	-0.167491	0.152937	0.510739
FBgn0004657	mys	protein_coding	-0.811967	0.00563026	0.0750575
FBgn0004687	Mlc-c	protein_coding	-0.186453	0.0670978	0.340157
FBgn0004698	Xpc	protein_coding	-0.274065	0.0407551	0.254461
FBgn0004795	retn	protein_coding	0.1603	0.343655	0.707749
FBgn0004797	mdy	protein_coding	0.120154	0.507365	0.825117
FBgn0004811	fs(2)ltoPP43	protein_coding	0.0839213	0.49385	0.816941
FBgn0004828	His3.3B	protein_coding	0.0293936	0.722562	0.918212
FBgn0004832	Xpac	protein_coding	0.006284	0.976133	0.996157
FBgn0004837	Su(H)	protein_coding	0.171799	0.37101	0.729386
FBgn0004838	Hrb27C	protein_coding	0.0721055	0.377317	0.734034
FBgn0004839	otk	protein_coding	0.422659	0.00179549	0.0379283
FBgn0004842	RYa-R	protein_coding	0.554486	0.0378322	0.24282
FBgn0004852	Ac76E	protein_coding	0.0433144	0.731724	0.922156
FBgn0004855	RpII15	protein_coding	0.153694	0.130807	0.474764
FBgn0004856	Bx42	protein_coding	-0.0888376	0.446385	0.791299
FBgn0004858	elB	protein_coding	0.0347061	0.806085	0.947904
FBgn0004859	ci	protein_coding	0.554996	0.0203342	0.170431
FBgn0004860	ph-d	protein_coding	-0.211576	0.240457	0.623663
FBgn0004861	ph-p	protein_coding	0.423531	0.0277321	0.203634
FBgn0004862	bap	protein_coding	0.189051	0.633266	0.88186
FBgn0004864	hop	protein_coding	-0.103239	0.294511	0.669689
FBgn0004865	Eip78C	protein_coding	-0.746896	0.0791958	0.370731
FBgn0004867	RpS2	protein_coding	-0.0818244	0.466047	0.800968
FBgn0004868	Gdi	protein_coding	0.038719	0.712489	0.914812
FBgn0004870	bab1	protein_coding	0.25237	0.394859	0.750098
FBgn0004875	enc	protein_coding	0.0128779	0.921422	0.982652
FBgn0004876	cdi	protein_coding	0.540981	0.0171735	0.154588
FBgn0004882	orb	protein_coding	-1.32343	0.00636799	0.0815644
FBgn0004885	tok	protein_coding	0.763832	0.0304023	0.214995
FBgn0004888	Scsalpha1	protein_coding	0.200678	0.188739	0.561193
FBgn0004889	tws	protein_coding	0.150435	0.0898551	0.391183
FBgn0004892	sob	protein_coding	0.586686	0.00492634	0.0692767
FBgn0004893	bowl	protein_coding	0.0572603	0.698635	0.908083
FBgn0004895	FoxL1	protein_coding	0.590917	0.228973	0.613643
FBgn0004901	Prat	protein_coding	0.22188	0.0239452	0.188373
FBgn0004903	Rb97D	protein_coding	-0.111073	0.353113	0.714385
FBgn0004907	14-3-3zeta	protein_coding	-0.122074	0.141171	0.491073
FBgn0004908	Arl2	protein_coding	-0.260295	0.0865864	0.383977
FBgn0004910	Eip63F-1	protein_coding	-0.284804	0.0260622	0.197924
FBgn0004911	asRNA:Eig63F-2	ncRNA	3.21179	2.59098e-21	1.42e-18
FBgn0004913	Gnf1	protein_coding	0.0374669	0.711594	0.914284
FBgn0004914	Hnf4	protein_coding	0.00538319	0.965444	0.994231
FBgn0004915	TfIIB	protein_coding	-0.0713889	0.403041	0.755634
FBgn0004919	gol	protein_coding	-0.317091	0.0136721	0.134072
FBgn0004921	Ggamma1	protein_coding	0.00822986	0.920411	0.982652
FBgn0004924	Top1	protein_coding	0.0311031	0.743143	0.926229
FBgn0004926	eIF2beta	protein_coding	-0.103799	0.286954	0.663171
FBgn0004957	por	protein_coding	0.119394	0.612019	0.875991
FBgn0005198	gig	protein_coding	0.0498174	0.677695	0.899551
FBgn0005278	Sam-S	protein_coding	0.142111	0.398759	0.753382
FBgn0005322	nmd	protein_coding	-0.0569023	0.423766	0.772695
FBgn0005355	Su(fu)	protein_coding	0.0265327	0.857392	0.966759
FBgn0005386	ash1	protein_coding	-0.0697157	0.584811	0.864942
FBgn0005391	Yp2	protein_coding	1.28018	0.0211356	0.174919
FBgn0005411	U2af50	protein_coding	-0.0925309	0.296168	0.67005
FBgn0005427	ewg	protein_coding	-0.159672	0.277471	0.654289
FBgn0005533	RpS17	protein_coding	-0.0147067	0.929074	0.983723
FBgn0005536	Mbs	protein_coding	-0.146336	0.246811	0.629796
FBgn0005564	Shal	protein_coding	-0.055824	0.817439	0.951093
FBgn0005585	Calr	protein_coding	-0.0738652	0.682819	0.90105
FBgn0005586	Rab3	protein_coding	0.334809	0.0394439	0.249885
FBgn0005593	RpL7	protein_coding	-0.0942331	0.505863	0.82444
FBgn0005596	yem	protein_coding	0.308505	0.0538766	0.297588
FBgn0005612	Sox14	protein_coding	-0.46704	0.0247988	0.192479
FBgn0005614	trpl	protein_coding	-0.449053	0.52035	0.83116
FBgn0005616	msl-2	protein_coding	0.422263	0.00522348	0.0715689
FBgn0005617	msl-1	protein_coding	-0.102219	0.474803	0.807491
FBgn0005624	Psc	protein_coding	-0.0152139	0.919409	0.982652
FBgn0005626	ple	protein_coding	0.506562	0.180895	0.551368
FBgn0005631	robo1	protein_coding	-0.623835	2.6849e-05	0.00140886
FBgn0005632	faf	protein_coding	-0.0385548	0.75342	0.928101
FBgn0005633	fln	protein_coding	1.75698	0.114915	0.441274
FBgn0005636	nvy	protein_coding	0.257283	0.374055	0.732045
FBgn0005638	slbo	protein_coding	-0.540344	0.572017	0.85733
FBgn0005640	Eip63E	protein_coding	0.0890776	0.595855	0.869394
FBgn0005642	wdn	protein_coding	-0.0914455	0.548449	0.845046
FBgn0005648	Pabp2	protein_coding	-0.10193	0.609296	0.873776
FBgn0005649	Rox8	protein_coding	0.117009	0.105095	0.425682
FBgn0005654	Orc3	protein_coding	0.0449836	0.905449	0.979806
FBgn0005655	PCNA	protein_coding	-0.563516	0.383651	0.740214
FBgn0005659	Ets98B	protein_coding	-0.207939	0.390532	0.747216
FBgn0005660	Ets21C	protein_coding	-2.03879	6.09608e-06	0.000395643
FBgn0005664	Crys	protein_coding	0.332976	0.318916	0.689634
FBgn0005666	bt	protein_coding	-0.0312018	0.89725	0.976
FBgn0005670	Cyp4d1	protein_coding	-1.4538	9.46228e-17	3.45724e-14
FBgn0005671	Vha55	protein_coding	0.0946233	0.427186	0.775762
FBgn0005672	spi	protein_coding	-0.306351	0.0721019	0.353687
FBgn0005674	GluProRS	protein_coding	-0.0277734	0.810407	0.949391
FBgn0005677	dac	protein_coding	0.087078	0.757362	0.929275
FBgn0005683	pie	protein_coding	-0.695923	0.163971	0.525752
FBgn0005694	Aef1	protein_coding	0.16376	0.293236	0.668794
FBgn0005695	gcl	protein_coding	0.00630068	0.962842	0.994046
FBgn0005696	DNApol-alpha73	protein_coding	0.309516	0.501358	0.82076
FBgn0005771	noc	protein_coding	0.184583	0.353286	0.714385
FBgn0005777	PpD3	protein_coding	-0.110452	0.179806	0.550863
FBgn0008635	betaCOP	protein_coding	-0.122799	0.241369	0.623918
FBgn0008636	hbn	protein_coding	0.179154	0.773967	0.934946
FBgn0008646	E5	protein_coding	0.410353	0.327747	0.695997
FBgn0008651	lbl	protein_coding	-0.472192	0.546786	0.845046
FBgn0010014	CanB	protein_coding	0.533031	0.175016	0.543181
FBgn0010015	CanA1	protein_coding	0.392527	0.124503	0.462086
FBgn0010019	Cyp4g1	protein_coding	-2.20514	0.0568264	0.310062
FBgn0010038	GstD2	protein_coding	-0.695585	0.451382	0.793643
FBgn0010039	GstD3	protein_coding	-0.689426	0.0823535	0.375976
FBgn0010040	GstD4	protein_coding	0.365616	0.588954	0.867055
FBgn0010041	GstD5	protein_coding	0.704543	0.0295368	0.21084
FBgn0010043	GstD7	protein_coding	-0.566394	0.033912	0.23041
FBgn0010044	GstD8	protein_coding	-0.118055	0.75068	0.928101
FBgn0010051	Itpr	protein_coding	-0.176681	0.115854	0.443109
FBgn0010053	Jheh1	protein_coding	0.0183687	0.910231	0.981017
FBgn0010078	RpL23	protein_coding	-0.0178212	0.911031	0.981042
FBgn0010100	mAcon1	protein_coding	0.0668594	0.57455	0.859168
FBgn0010105	comm	protein_coding	0.478883	0.111546	0.434083
FBgn0010113	hdc	protein_coding	-0.253566	0.239011	0.623111
FBgn0010114	hig	protein_coding	2.36306	6.62993e-05	0.00291406
FBgn0010173	RpA-70	protein_coding	-0.0522926	0.804892	0.947564
FBgn0010194	Wnt5	protein_coding	-0.826412	0.163155	0.524446
FBgn0010198	RpS15Aa	protein_coding	-0.0012201	0.993685	0.998341
FBgn0010213	Sod2	protein_coding	0.0232942	0.832207	0.95747
FBgn0010215	alpha-Cat	protein_coding	-0.255492	0.0185331	0.16127
FBgn0010217	ATPsynbeta	protein_coding	0.00526208	0.965773	0.994231
FBgn0010220	Dbp45A	protein_coding	0.0787971	0.571061	0.856544
FBgn0010222	Nmdmc	protein_coding	-0.133716	0.488438	0.814476
FBgn0010223	Galphaf	protein_coding	-0.0407567	0.849923	0.963713
FBgn0010225	Gel	protein_coding	0.232898	0.0376248	0.242752
FBgn0010226	GstS1	protein_coding	0.0597931	0.763172	0.930732
FBgn0010228	HmgZ	protein_coding	-0.0171922	0.91305	0.981597
FBgn0010235	Klc	protein_coding	-0.479377	0.000162763	0.00592494
FBgn0010238	Lac	protein_coding	-0.140833	0.270507	0.647329
FBgn0010241	Mdr50	protein_coding	0.193409	0.489644	0.815247
FBgn0010246	Myo61F	protein_coding	-0.241419	0.0464725	0.272401
FBgn0010247	Parp	protein_coding	-0.282243	0.0239898	0.188423
FBgn0010263	Rbp9	protein_coding	-0.161588	0.444747	0.789885
FBgn0010265	RpS13	protein_coding	-0.0665994	0.678328	0.899883
FBgn0010269	Dsor1	protein_coding	-0.0895785	0.48783	0.814288
FBgn0010278	Ssrp	protein_coding	-0.162319	0.215776	0.597476
FBgn0010280	Taf4	protein_coding	-0.0786624	0.41061	0.76219
FBgn0010282	TfIIFalpha	protein_coding	0.121516	0.372891	0.730873
FBgn0010287	Trf	protein_coding	0.310641	0.173268	0.540472
FBgn0010288	Uch	protein_coding	0.0421328	0.841477	0.960205
FBgn0010292	bys	protein_coding	0.279272	0.172096	0.539475
FBgn0010300	brat	protein_coding	-0.341309	0.262235	0.642451
FBgn0010303	hep	protein_coding	-0.197572	0.133008	0.478888
FBgn0010309	pigeon	protein_coding	0.0276127	0.889019	0.974797
FBgn0010313	corto	protein_coding	-0.0271639	0.83251	0.957527
FBgn0010315	CycD	protein_coding	0.19245	0.243676	0.625225
FBgn0010316	dap	protein_coding	-0.22192	0.194781	0.570123
FBgn0010328	woc	protein_coding	0.0361637	0.753438	0.928101
FBgn0010333	Rac1	protein_coding	-0.306297	0.000729885	0.0195131
FBgn0010339	128up	protein_coding	0.0399714	0.642638	0.884431
FBgn0010340	140up	protein_coding	-0.0565807	0.651444	0.888827
FBgn0010341	Cdc42	protein_coding	-0.354406	0.0131051	0.13072
FBgn0010342	Map60	protein_coding	-0.110807	0.425411	0.774437
FBgn0010348	Arf79F	protein_coding	0.0480919	0.639624	0.884136
FBgn0010350	Cds	protein_coding	-0.0983843	0.493285	0.816941
FBgn0010352	Nc73EF	protein_coding	0.13061	0.44294	0.788025
FBgn0010355	Taf1	protein_coding	-0.0364572	0.685232	0.902112
FBgn0010356	Taf5	protein_coding	0.113559	0.461159	0.79858
FBgn0010357	betaTry	protein_coding	1.01664	1.17437e-13	3.51065e-11
FBgn0010358	deltaTry	protein_coding	-2.42252	7.49686e-09	1.17391e-06
FBgn0010359	gammaTry	protein_coding	-0.909714	8.44196e-07	7.25569e-05
FBgn0010379	Akt1	protein_coding	-0.432729	0.00965771	0.107653
FBgn0010380	AP-1-2beta	protein_coding	-0.128451	0.285379	0.66178
FBgn0010382	CycE	protein_coding	-0.583658	0.264932	0.645162
FBgn0010383	Cyp18a1	protein_coding	1.09688	0.0129945	0.130275
FBgn0010385	Def	protein_coding	1.10625	0.0119819	0.124554
FBgn0010387	Acbp2	protein_coding	-0.348108	0.0227903	0.184303
FBgn0010388	Dro	protein_coding	0.674904	0.706982	0.911564
FBgn0010389	htl	protein_coding	0.273268	0.152091	0.50912
FBgn0010391	SrpRalpha	protein_coding	-0.128349	0.140538	0.490653
FBgn0010395	Itgbn	protein_coding	-0.132446	0.310901	0.682473
FBgn0010397	LamC	protein_coding	-0.300862	0.14037	0.490653
FBgn0010398	Lrr47	protein_coding	0.0336466	0.900122	0.977191
FBgn0010406	RNaseX25	protein_coding	-0.163067	0.107136	0.429254
FBgn0010408	RpS9	protein_coding	-0.155713	0.312483	0.683059
FBgn0010409	RpL18A	protein_coding	-0.0039835	0.976087	0.996157
FBgn0010411	RpS18	protein_coding	0.218176	0.076533	0.36491
FBgn0010412	RpS19a	protein_coding	-0.0169216	0.897651	0.976
FBgn0010414	SerT	protein_coding	-0.156371	0.789632	0.942002
FBgn0010415	Sdc	protein_coding	-0.0964264	0.456576	0.796385
FBgn0010416	TH1	protein_coding	0.0272495	0.725755	0.91987
FBgn0010417	Taf6	protein_coding	0.0355882	0.781271	0.939335
FBgn0010421	TfIIFbeta	protein_coding	-0.243475	0.0334188	0.228466
FBgn0010422	TfIIS	protein_coding	0.150591	0.180837	0.551368
FBgn0010423	TpnC47D	protein_coding	0.103873	0.666951	0.896314
FBgn0010424	TpnC73F	protein_coding	0.00101961	0.994991	0.998432
FBgn0010425	epsilonTry	protein_coding	0.571705	0.31263	0.683228
FBgn0010434	cora	protein_coding	-0.68414	0.00563957	0.0750802
FBgn0010435	emp	protein_coding	0.135421	0.500153	0.820169
FBgn0010438	mtSSB	protein_coding	0.191078	0.267392	0.645784
FBgn0010441	pll	protein_coding	-0.228117	0.109375	0.431945
FBgn0010452	trn	protein_coding	0.187708	0.399105	0.753382
FBgn0010453	Wnt4	protein_coding	0.587893	0.0193524	0.165291
FBgn0010470	Fkbp14	protein_coding	0.0805715	0.555454	0.848359
FBgn0010473	tutl	protein_coding	0.593881	0.0878368	0.387008
FBgn0010482	l(2)01289	protein_coding	0.00978662	0.940366	0.986674
FBgn0010488	NAT1	protein_coding	-0.147007	0.178646	0.549017
FBgn0010497	dmGlut	protein_coding	1.21431	0.00239915	0.0445718
FBgn0010501	Dcp-1	protein_coding	-0.0396803	0.759189	0.93047
FBgn0010504	kermit	protein_coding	-0.030292	0.773305	0.934727
FBgn0010516	wal	protein_coding	-0.221985	0.199304	0.576226
FBgn0010520	Bka	protein_coding	0.157256	0.364634	0.72402
FBgn0010531	Ccs	protein_coding	-0.0213902	0.866785	0.968856
FBgn0010548	Aldh-III	protein_coding	0.354434	0.0200653	0.169039
FBgn0010549	l(2)03659	protein_coding	0.895133	0.00017666	0.0063143
FBgn0010551	Phb2	protein_coding	0.0932343	0.289026	0.665091
FBgn0010583	dock	protein_coding	-0.145812	0.383383	0.739842
FBgn0010590	Prosbeta1	protein_coding	-0.0691069	0.554567	0.84814
FBgn0010591	Sply	protein_coding	0.347808	0.00349205	0.0554736
FBgn0010602	lwr	protein_coding	-0.10215	0.251498	0.634535
FBgn0010607	l(2)05714	protein_coding	-0.190719	0.238518	0.623111
FBgn0010611	Hmgs	protein_coding	0.253755	0.0354952	0.235238
FBgn0010612	ATPsynG	protein_coding	0.282299	0.0214519	0.176794
FBgn0010620	CG10939	protein_coding	0.144382	0.284481	0.660853
FBgn0010621	CCT5	protein_coding	-0.173842	0.2586	0.638925
FBgn0010622	DCTN3-p24	protein_coding	0.0434038	0.745739	0.927707
FBgn0010638	Sec61beta	protein_coding	0.0235541	0.833953	0.95807
FBgn0010651	MFS14	protein_coding	0.486029	0.15388	0.511922
FBgn0010660	Nup214	protein_coding	0.0374818	0.774636	0.934946
FBgn0010741	Pfdn2	protein_coding	-0.0500553	0.659054	0.892401
FBgn0010747	Srp54k	protein_coding	-0.0247499	0.753488	0.928101
FBgn0010750	atms	protein_coding	-0.0769492	0.585227	0.865039
FBgn0010762	simj	protein_coding	0.138874	0.245153	0.627442
FBgn0010768	sqz	protein_coding	-0.304064	0.382508	0.739356
FBgn0010770	ppan	protein_coding	0.209819	0.29577	0.669867
FBgn0010772	Xe7	protein_coding	-0.0422768	0.698667	0.908083
FBgn0010774	Ref1	protein_coding	0.14723	0.137968	0.487658
FBgn0010786	l(3)02640	protein_coding	0.0900066	0.625235	0.87995
FBgn0010803	TrpRS	protein_coding	0.00477368	0.971696	0.996157
FBgn0010808	Chchd3	protein_coding	0.0191724	0.821773	0.953008
FBgn0010812	unc-45	protein_coding	-0.164425	0.147718	0.501449
FBgn0010825	Gug	protein_coding	-0.0447049	0.689058	0.903811
FBgn0010830	l(3)04053	protein_coding	0.0285142	0.813296	0.950653
FBgn0010877	l(3)05822	protein_coding	-0.164744	0.128899	0.470958
FBgn0010894	sinu	protein_coding	-0.0524756	0.697407	0.907741
FBgn0010905	Spn	protein_coding	0.165208	0.416488	0.766523
FBgn0010909	msn	protein_coding	-0.77593	0.00322154	0.0538202
FBgn0010926	l(3)07882	protein_coding	0.20454	0.141226	0.491073
FBgn0011016	SsRbeta	protein_coding	-0.050097	0.637209	0.883282
FBgn0011020	Sas-4	protein_coding	0.0500044	0.878403	0.972771
FBgn0011202	dia	protein_coding	-0.274048	0.0466544	0.272942
FBgn0011204	cue	protein_coding	0.238766	0.296992	0.670288
FBgn0011205	fbl	protein_coding	0.290707	0.0694623	0.347682
FBgn0011206	bol	protein_coding	-0.222233	0.239702	0.623663
FBgn0011207	pelo	protein_coding	0.328539	0.00706649	0.0872477
FBgn0011211	blw	protein_coding	0.0682045	0.545154	0.845046
FBgn0011217	eff	protein_coding	-0.146745	0.0642171	0.332896
FBgn0011224	heph	protein_coding	-0.151156	0.316789	0.687747
FBgn0011225	jar	protein_coding	-0.203407	0.165794	0.528785
FBgn0011227	ox	protein_coding	-0.106712	0.410988	0.76219
FBgn0011230	poe	protein_coding	-0.113224	0.287587	0.663171
FBgn0011232	scat	protein_coding	-0.0321104	0.760845	0.930618
FBgn0011236	ken	protein_coding	-0.0134716	0.938133	0.985589
FBgn0011259	Sema1a	protein_coding	-0.17948	0.402451	0.75522
FBgn0011260	Sema2a	protein_coding	0.0306233	0.931449	0.984311
FBgn0011272	RpL13	protein_coding	-0.139951	0.363822	0.723562
FBgn0011274	Dif	protein_coding	0.0931087	0.568896	0.855513
FBgn0011280	Obp19d	protein_coding	1.29086	0.149923	0.504913
FBgn0011284	RpS4	protein_coding	0.0245369	0.862267	0.968066
FBgn0011286	RyR	protein_coding	-0.171741	0.373536	0.731521
FBgn0011289	TfIIA-L	protein_coding	-0.100764	0.410611	0.76219
FBgn0011290	Taf12	protein_coding	0.0679697	0.582833	0.864343
FBgn0011291	Taf11	protein_coding	0.0900154	0.597915	0.869591
FBgn0011296	l(2)efl	protein_coding	0.279213	0.0434239	0.262004
FBgn0011297	Alg3	protein_coding	0.0727051	0.540009	0.844065
FBgn0011300	babo	protein_coding	0.0853586	0.398098	0.753066
FBgn0011305	Rsf1	protein_coding	-0.241606	0.0405709	0.253664
FBgn0011327	Uch-L5	protein_coding	0.179924	0.266671	0.645732
FBgn0011335	vers	protein_coding	0.057781	0.629364	0.881457
FBgn0011336	Stt3B	protein_coding	-0.141814	0.157445	0.516125
FBgn0011361	ND-ACP	protein_coding	0.0962731	0.437242	0.783683
FBgn0011455	ND-SGDH	protein_coding	0.14021	0.243331	0.62512
FBgn0011474	PR-Set7	protein_coding	-0.0616959	0.66598	0.895699
FBgn0011476	l(3)neo43	protein_coding	0.259087	0.109691	0.431975
FBgn0011481	Ssdp	protein_coding	0.115553	0.257684	0.637799
FBgn0011509	SrpRbeta	protein_coding	0.0372878	0.691016	0.905273
FBgn0011554	etaTry	protein_coding	-0.0228067	0.900307	0.977281
FBgn0011555	thetaTry	protein_coding	-0.180549	0.508783	0.825925
FBgn0011556	zetaTry	protein_coding	0.102369	0.773272	0.934727
FBgn0011566	Smyd3	protein_coding	0.00464717	0.977489	0.996685
FBgn0011570	cpb	protein_coding	-0.266948	0.112763	0.437146
FBgn0011573	Cdc37	protein_coding	-0.1041	0.427952	0.775914
FBgn0011576	Cyp4d2	protein_coding	0.331998	0.171786	0.539145
FBgn0011581	Ms	protein_coding	-5.82833	0.0181961	0.160959
FBgn0011582	Dop1R1	protein_coding	-0.123862	0.883484	0.974024
FBgn0011584	Trp1	protein_coding	-0.100162	0.31453	0.685255
FBgn0011586	e(r)	protein_coding	0.257547	0.0494136	0.282425
FBgn0011589	Elk	protein_coding	0.54154	0.0175358	0.156461
FBgn0011591	fng	protein_coding	-0.565536	0.145289	0.497334
FBgn0011592	fra	protein_coding	-0.184596	0.456599	0.796385
FBgn0011596	fzo	protein_coding	-0.428676	0.351603	0.713657
FBgn0011603	ine	protein_coding	0.160169	0.182356	0.552717
FBgn0011604	Iswi	protein_coding	0.0111326	0.946691	0.987876
FBgn0011606	Klp3A	protein_coding	0.172313	0.613992	0.876834
FBgn0011638	La	protein_coding	0.034944	0.810867	0.949391
FBgn0011640	lark	protein_coding	0.0865452	0.273463	0.650108
FBgn0011642	Zyx	protein_coding	-0.00491081	0.972263	0.996157
FBgn0011648	Mad	protein_coding	-0.253506	0.154382	0.511922
FBgn0011655	Med	protein_coding	-0.0631466	0.552995	0.847848
FBgn0011656	Mef2	protein_coding	0.172238	0.162356	0.52289
FBgn0011659	Mlh1	protein_coding	-0.0786226	0.751099	0.928101
FBgn0011660	Pms2	protein_coding	0.615373	0.0352766	0.23482
FBgn0011661	Moe	protein_coding	-0.393513	0.0160925	0.148401
FBgn0011666	msi	protein_coding	-0.102541	0.665357	0.895463
FBgn0011672	Mvl	protein_coding	-0.381011	0.166024	0.528785
FBgn0011674	insc	protein_coding	-0.130743	0.658594	0.892401
FBgn0011676	Nos	protein_coding	-0.0488209	0.921547	0.982652
FBgn0011692	pav	protein_coding	0.115683	0.843372	0.960719
FBgn0011695	EbpIII	protein_coding	0.141103	0.384741	0.741013
FBgn0011701	repo	protein_coding	0.306667	0.510926	0.826276
FBgn0011703	RnrL	protein_coding	-0.504021	0.368779	0.727746
FBgn0011704	RnrS	protein_coding	-0.467009	0.0574124	0.31188
FBgn0011705	rost	protein_coding	-0.237257	0.458254	0.79772
FBgn0011706	rpr	protein_coding	-0.819968	0.139937	0.490393
FBgn0011708	Syx5	protein_coding	-0.0184733	0.891305	0.974837
FBgn0011710	2001-09-01	protein_coding	-0.0306006	0.831313	0.95747
FBgn0011715	Snr1	protein_coding	0.0809709	0.572881	0.858234
FBgn0011722	Tig	protein_coding	0.0103263	0.992372	0.997739
FBgn0011723	byn	protein_coding	0.300747	0.0865701	0.383977
FBgn0011725	twin	protein_coding	-0.133124	0.207222	0.585102
FBgn0011726	tsr	protein_coding	-0.225124	0.296473	0.670288
FBgn0011737	Wee1	protein_coding	0.215114	0.188752	0.561193
FBgn0011739	wts	protein_coding	-0.371378	8.14228e-06	0.000498904
FBgn0011740	alpha-Man-IIa	protein_coding	-0.414044	0.0334168	0.228466
FBgn0011741	Arp6	protein_coding	0.126003	0.247466	0.630659
FBgn0011742	Arp2	protein_coding	-0.21793	0.135606	0.482768
FBgn0011745	Arp1	protein_coding	-0.19174	0.241416	0.623918
FBgn0011746	ana	protein_coding	0.444674	0.475663	0.807923
FBgn0011747	Ank	protein_coding	-0.0371533	0.617086	0.877433
FBgn0011754	PhKgamma	protein_coding	-0.134246	0.307744	0.680227
FBgn0011760	ctp	protein_coding	-0.013285	0.918033	0.982652
FBgn0011761	dhd	protein_coding	0.694563	0.723144	0.918388
FBgn0011762	DNApol-alpha50	protein_coding	-0.285942	0.470818	0.803984
FBgn0011763	Dp	protein_coding	0.139773	0.135352	0.482263
FBgn0011766	E2f1	protein_coding	0.0100502	0.927324	0.983723
FBgn0011768	Fdh	protein_coding	-0.129203	0.160336	0.519809
FBgn0011769	Fdx1	protein_coding	-0.224723	0.118448	0.448999
FBgn0011770	Gip	protein_coding	0.179657	0.40484	0.756392
FBgn0011771	Hem	protein_coding	-0.185474	0.196841	0.572645
FBgn0011774	Irbp	protein_coding	-0.0923586	0.455132	0.795735
FBgn0011785	BRWD3	protein_coding	-0.00582972	0.941841	0.98707
FBgn0011787	mRpL12	protein_coding	0.163161	0.128386	0.469956
FBgn0011802	Gem3	protein_coding	0.00338581	0.986682	0.997526
FBgn0011817	nmo	protein_coding	-0.00207964	0.987204	0.997526
FBgn0011818	oaf	protein_coding	-0.0282431	0.812456	0.949887
FBgn0011822	Pgcl	protein_coding	-0.430143	0.00240856	0.0446626
FBgn0011824	CG4038	protein_coding	0.111729	0.58083	0.862935
FBgn0011826	Pp2B-14D	protein_coding	-0.237924	0.0186811	0.162226
FBgn0011828	Pxn	protein_coding	0.510279	0.224765	0.608938
FBgn0011829	Ret	protein_coding	0.270799	0.389051	0.74586
FBgn0011834	Ser6	protein_coding	0.287122	0.157152	0.51591
FBgn0011836	Taf2	protein_coding	-0.0367654	0.794871	0.94452
FBgn0011837	Tis11	protein_coding	-0.100444	0.347186	0.709108
FBgn0012034	AcCoAS	protein_coding	-0.118413	0.399293	0.753439
FBgn0012036	Aldh	protein_coding	0.399516	0.0770399	0.365864
FBgn0012037	Ance	protein_coding	-0.110965	0.398966	0.753382
FBgn0012042	AttA	protein_coding	-0.798383	0.563752	0.852532
FBgn0012051	CalpA	protein_coding	0.178395	0.0849117	0.380406
FBgn0012058	Cdc27	protein_coding	0.0597969	0.589732	0.867055
FBgn0012344	Dh44	protein_coding	-4.13275	1.11196e-05	0.000656854
FBgn0013263	Trl	protein_coding	0.18717	0.123565	0.460258
FBgn0013269	Fkbp39	protein_coding	0.058063	0.627975	0.880969
FBgn0013272	Gp150	protein_coding	-0.233145	0.00200798	0.04018
FBgn0013276	Hsp70Ab	protein_coding	-0.964076	0.363861	0.723562
FBgn0013277	Hsp70Ba	protein_coding	0.0629191	0.943188	0.987165
FBgn0013278	Hsp70Bb	protein_coding	-1.82954	0.0887607	0.388993
FBgn0013279	Hsp70Bc	protein_coding	-2.14499	0.03265	0.225871
FBgn0013303	Nca	protein_coding	0.117502	0.283466	0.659994
FBgn0013305	Nmda1	protein_coding	-0.354119	0.0868801	0.384742
FBgn0013307	Odc1	protein_coding	1.42434	0.00879171	0.10137
FBgn0013323	Ptth	protein_coding	-1.42726	0.000611489	0.0168973
FBgn0013325	RpL11	protein_coding	0.000911581	0.994702	0.998432
FBgn0013334	Sap47	protein_coding	-0.138042	0.214121	0.595426
FBgn0013342	nSyb	protein_coding	0.395864	0.0170748	0.1544
FBgn0013343	Syx1A	protein_coding	-0.374541	0.0132639	0.131587
FBgn0013347	TfIIA-S	protein_coding	-0.0604915	0.539527	0.844065
FBgn0013432	bcn92	protein_coding	0.533997	0.00016817	0.00609927
FBgn0013435	Cdc2rk	protein_coding	0.196888	0.362645	0.72258
FBgn0013467	igl	protein_coding	0.942359	0.0161263	0.148401
FBgn0013469	klu	protein_coding	0.441659	0.0202895	0.170311
FBgn0013531	MED20	protein_coding	0.092129	0.657858	0.892067
FBgn0013548	l(2)dtl	protein_coding	-0.364249	0.135201	0.482263
FBgn0013563	Pex1	protein_coding	0.0837886	0.511596	0.826547
FBgn0013576	mtd	protein_coding	0.084045	0.300096	0.673901
FBgn0013672	mt:ATPase6	protein_coding	0.11471	0.591545	0.867973
FBgn0013674	mt:CoI	protein_coding	0.143913	0.460154	0.79849
FBgn0013675	mt:CoII	protein_coding	0.063432	0.799261	0.945414
FBgn0013676	mt:CoIII	protein_coding	0.158928	0.344637	0.707749
FBgn0013678	mt:Cyt-b	protein_coding	-0.0597159	0.783442	0.940225
FBgn0013679	mt:ND1	protein_coding	-0.200457	0.517613	0.830238
FBgn0013680	mt:ND2	protein_coding	-1.92627	0.0481824	0.278127
FBgn0013681	mt:ND3	protein_coding	-0.0875563	0.78642	0.941297
FBgn0013683	mt:ND4L	protein_coding	-0.851635	0.260496	0.640695
FBgn0013684	mt:ND5	protein_coding	-0.178026	0.629981	0.881457
FBgn0013685	mt:ND6	protein_coding	-0.399458	0.526222	0.834058
FBgn0013717	not	protein_coding	0.00758135	0.959212	0.992431
FBgn0013718	nuf	protein_coding	-0.0778084	0.368761	0.727746
FBgn0013720	pck	protein_coding	0.0745852	0.479654	0.809267
FBgn0013726	pnut	protein_coding	-0.235319	0.228732	0.613498
FBgn0013732	sced	protein_coding	-0.0987237	0.749348	0.928101
FBgn0013733	shot	protein_coding	-0.266603	0.109639	0.431975
FBgn0013746	alien	protein_coding	-0.0452319	0.677431	0.899442
FBgn0013749	Arf102F	protein_coding	-0.0205709	0.881527	0.973527
FBgn0013750	Arf51F	protein_coding	0.14615	0.0558328	0.306005
FBgn0013753	Bgb	protein_coding	0.103578	0.675812	0.899116
FBgn0013756	Mtor	protein_coding	-0.0701485	0.540282	0.844065
FBgn0013759	CASK	protein_coding	-0.0722826	0.426867	0.775588
FBgn0013762	Cdk5	protein_coding	-0.163078	0.174586	0.542605
FBgn0013763	Idgf6	protein_coding	0.279043	0.0142976	0.136804
FBgn0013764	Chi	protein_coding	-0.0421814	0.710511	0.913548
FBgn0013765	cnn	protein_coding	-0.188829	0.537524	0.842096
FBgn0013770	Cp1	protein_coding	-0.535568	0.00136882	0.0307595
FBgn0013771	Cyp6a9	protein_coding	-0.126024	0.382312	0.739353
FBgn0013772	Cyp6a8	protein_coding	-0.374103	0.434839	0.782218
FBgn0013773	Cyp6a22	protein_coding	0.121664	0.639385	0.884136
FBgn0013799	Deaf1	protein_coding	0.0932271	0.406368	0.757917
FBgn0013811	Dhc62B	protein_coding	-0.370107	0.0753742	0.361779
FBgn0013949	Elal	protein_coding	1.33815	0.00699997	0.0868613
FBgn0013953	Esp	protein_coding	-0.199287	0.30529	0.678678
FBgn0013954	Fkbp12	protein_coding	-0.0429675	0.562378	0.852066
FBgn0013972	Gycalpha99B	protein_coding	0.697326	0.0599223	0.319704
FBgn0013973	Gycbeta100B	protein_coding	0.384551	0.392824	0.748833
FBgn0013981	His4r	protein_coding	0.07595	0.351318	0.713411
FBgn0013983	imd	protein_coding	-0.0966085	0.481593	0.810997
FBgn0013987	MAPk-Ak2	protein_coding	-0.122014	0.283293	0.659881
FBgn0013995	Calx	protein_coding	-0.0385144	0.871887	0.969889
FBgn0013997	Nrx-IV	protein_coding	-0.190806	0.130864	0.474799
FBgn0014000	Hf	protein_coding	0.719637	0.00105102	0.0251658
FBgn0014002	NA	NA	-0.133975	0.18555	0.557138
FBgn0014006	Ask1	protein_coding	-0.156055	0.286973	0.663171
FBgn0014007	Ptp69D	protein_coding	0.0779753	0.486573	0.81373
FBgn0014009	Rab2	protein_coding	-0.210048	0.075029	0.361474
FBgn0014010	Rab5	protein_coding	-0.191366	0.0436943	0.262832
FBgn0014011	Rac2	protein_coding	-1.03172	7.41046e-15	2.52083e-12
FBgn0014018	Rel	protein_coding	-0.851687	1.30315e-11	2.98966e-09
FBgn0014020	Rho1	protein_coding	-0.178392	0.360456	0.721423
FBgn0014022	Rlb1	protein_coding	0.182183	0.241538	0.623926
FBgn0014023	mRpL47	protein_coding	0.273806	0.0125089	0.127611
FBgn0014024	Rnp4F	protein_coding	-0.0897646	0.367478	0.727227
FBgn0014026	RpL7A	protein_coding	-0.0775086	0.559671	0.851635
FBgn0014028	SdhB	protein_coding	0.0738142	0.539963	0.844065
FBgn0014029	2002-09-01	protein_coding	-0.159054	0.435037	0.782432
FBgn0014031	Spat	protein_coding	0.63049	0.0162828	0.149146
FBgn0014032	Sptr	protein_coding	-0.0219066	0.889125	0.974797
FBgn0014033	Sr-CI	protein_coding	1.0302	0.167379	0.530931
FBgn0014037	Su(Tpl)	protein_coding	0.0637895	0.453621	0.794363
FBgn0014073	Tie	protein_coding	-0.419648	0.0106482	0.11483
FBgn0014075	Uggt	protein_coding	-0.136802	0.326827	0.695997
FBgn0014092	CG4278	protein_coding	0.141939	0.19538	0.571168
FBgn0014127	barr	protein_coding	-0.0122797	0.927227	0.983723
FBgn0014133	bif	protein_coding	-0.378581	0.0113205	0.119953
FBgn0014135	bnl	protein_coding	-1.00202	0.00262245	0.0470873
FBgn0014141	cher	protein_coding	-1.26322	2.59411e-08	3.36722e-06
FBgn0014143	croc	protein_coding	0.506754	0.183549	0.553651
FBgn0014163	fax	protein_coding	0.17684	0.518355	0.83026
FBgn0014184	Oda	protein_coding	0.018957	0.896464	0.975928
FBgn0014189	Hel25E	protein_coding	-0.0128524	0.908494	0.981003
FBgn0014269	prod	protein_coding	-0.082313	0.451522	0.793643
FBgn0014340	mof	protein_coding	-0.109105	0.632619	0.881777
FBgn0014342	mia	protein_coding	-0.119298	0.549016	0.845046
FBgn0014343	mirr	protein_coding	0.412894	0.00819338	0.0966838
FBgn0014366	noi	protein_coding	0.0617974	0.603539	0.871803
FBgn0014380	RhoL	protein_coding	-0.090085	0.300711	0.674672
FBgn0014388	sty	protein_coding	-0.108374	0.702335	0.909734
FBgn0014391	sun	protein_coding	0.052236	0.577618	0.861003
FBgn0014395	tilB	protein_coding	0.0878616	0.783629	0.940336
FBgn0014396	tim	protein_coding	0.313794	0.0525095	0.29299
FBgn0014411	Vps26	protein_coding	-0.217811	0.00879913	0.10137
FBgn0014417	CG13397	protein_coding	0.300837	0.327075	0.695997
FBgn0014427	CG11899	protein_coding	0.291532	0.163831	0.525672
FBgn0014455	Ahcy	protein_coding	0.146801	0.322938	0.69338
FBgn0014469	Cyp4e2	protein_coding	0.250919	0.237447	0.622367
FBgn0014857	His3.3A	protein_coding	-0.0927277	0.589643	0.867055
FBgn0014859	Hr38	protein_coding	0.256521	0.540553	0.844065
FBgn0014861	Mcm2	protein_coding	-0.240368	0.592547	0.86803
FBgn0014863	Mlp84B	protein_coding	-0.0758232	0.629777	0.881457
FBgn0014865	Mtk	protein_coding	2.08323	0.032469	0.225251
FBgn0014868	Ost48	protein_coding	0.00692189	0.967829	0.994649
FBgn0014869	Pglym78	protein_coding	-0.0397088	0.687268	0.903074
FBgn0014870	Psi	protein_coding	-0.0354629	0.734538	0.923556
FBgn0014877	Roe1	protein_coding	0.21353	0.0913666	0.394974
FBgn0014879	Set	protein_coding	-0.117498	0.350157	0.712228
FBgn0014903	CG14630	protein_coding	-0.112427	0.477606	0.80844
FBgn0014906	Hydr2	protein_coding	-0.189409	0.294465	0.669689
FBgn0014930	CG2846	protein_coding	-0.0127611	0.910468	0.981017
FBgn0014931	CG2678	protein_coding	0.257349	0.384429	0.74094
FBgn0015000	betaggt-I	protein_coding	0.00509223	0.952023	0.989747
FBgn0015001	iotaTry	protein_coding	-0.063657	0.807543	0.948473
FBgn0015010	Ag5r	protein_coding	0.660473	3.50719e-06	0.0002544
FBgn0015011	AhcyL2	protein_coding	0.525597	0.000888902	0.0226006
FBgn0015019	CCT3	protein_coding	-0.212847	0.204155	0.58309
FBgn0015024	CkIalpha	protein_coding	-0.0764214	0.314847	0.685572
FBgn0015025	CkIIalpha-i1	protein_coding	-0.0777692	0.752907	0.928101
FBgn0015031	cype	protein_coding	0.147232	0.226096	0.609741
FBgn0015032	Cyp4c3	protein_coding	-0.263378	0.554187	0.84814
FBgn0015033	Cyp4d8	protein_coding	0.866951	0.00323841	0.0538734
FBgn0015034	Cyp4e1	protein_coding	-0.0687931	0.724623	0.919764
FBgn0015035	Cyp4e3	protein_coding	1.06672	0.325773	0.695997
FBgn0015036	Cyp4ae1	protein_coding	-0.0819154	0.607882	0.873293
FBgn0015037	Cyp4p1	protein_coding	-2.81354	2.06118e-19	9.24251e-17
FBgn0015038	Cyp9b1	protein_coding	0.0858061	0.719424	0.917104
FBgn0015039	Cyp9b2	protein_coding	0.0576104	0.819691	0.952049
FBgn0015040	Cyp9c1	protein_coding	0.438037	0.00821573	0.0967162
FBgn0015075	Ddx1	protein_coding	-0.0831265	0.494321	0.816941
FBgn0015218	eIF4E1	protein_coding	-0.0630768	0.341387	0.704999
FBgn0015221	Fer2LCH	protein_coding	-0.228765	0.133815	0.479781
FBgn0015222	Fer1HCH	protein_coding	-0.225301	0.0859964	0.383207
FBgn0015229	glec	protein_coding	0.152447	0.337867	0.704663
FBgn0015239	Hr78	protein_coding	-0.213602	0.00502058	0.0698562
FBgn0015240	Hr96	protein_coding	-0.228057	0.10857	0.430831
FBgn0015245	Hsp60A	protein_coding	0.118609	0.21504	0.596839
FBgn0015247	Diap2	protein_coding	-0.20559	0.0323275	0.224743
FBgn0015268	Nap1	protein_coding	0.138258	0.37016	0.728997
FBgn0015269	Nf1	protein_coding	-0.00692506	0.954366	0.990883
FBgn0015270	Orc2	protein_coding	0.167957	0.71554	0.915776
FBgn0015271	Orc5	protein_coding	0.0933867	0.81048	0.949391
FBgn0015277	Pi3K59F	protein_coding	-0.0979069	0.326795	0.695997
FBgn0015278	Pi3K68D	protein_coding	0.0220345	0.846988	0.961843
FBgn0015279	Pi3K92E	protein_coding	-0.499009	0.00315836	0.0533514
FBgn0015282	Rpt2	protein_coding	-0.118367	0.440707	0.786165
FBgn0015283	Rpn10	protein_coding	-0.195855	0.205851	0.583973
FBgn0015286	Rala	protein_coding	-0.200478	0.208731	0.586982
FBgn0015288	RpL22	protein_coding	0.0412753	0.752856	0.928101
FBgn0015295	Shark	protein_coding	-0.0787285	0.485145	0.812713
FBgn0015296	Shc	protein_coding	-0.407648	0.114158	0.440428
FBgn0015298	Srp19	protein_coding	-0.145804	0.213962	0.595426
FBgn0015299	Ssb-c31a	protein_coding	0.232859	0.187621	0.559516
FBgn0015316	Try29F	protein_coding	-0.19903	0.796652	0.944988
FBgn0015320	Ubc2	protein_coding	-0.345387	0.00394194	0.060197
FBgn0015321	Ubc4	protein_coding	-0.00147412	0.987461	0.997526
FBgn0015331	abs	protein_coding	-0.0387966	0.726292	0.919989
FBgn0015336	CG15865	protein_coding	0.0533812	0.757862	0.92959
FBgn0015338	CG5861	protein_coding	0.0895867	0.477195	0.808111
FBgn0015351	CG14906	protein_coding	-1.07302	0.00306195	0.0525325
FBgn0015359	CG2034	protein_coding	0.0956943	0.577542	0.861003
FBgn0015360	oxt	protein_coding	0.0622343	0.493783	0.816941
FBgn0015371	chn	protein_coding	0.0557303	0.795436	0.944645
FBgn0015372	RabX1	protein_coding	-0.652472	0.0274061	0.203207
FBgn0015376	cutlet	protein_coding	-0.973702	0.00285867	0.0499128
FBgn0015379	dod	protein_coding	0.180164	0.171947	0.539271
FBgn0015380	drl	protein_coding	0.131426	0.700746	0.908816
FBgn0015391	glu	protein_coding	-0.113825	0.66122	0.893185
FBgn0015393	NA	NA	0.419452	0.022706	0.184206
FBgn0015396	jumu	protein_coding	-0.275484	0.424933	0.774222
FBgn0015399	kek1	protein_coding	-2.97868	7.89291e-09	1.21662e-06
FBgn0015400	kek2	protein_coding	-0.0474475	0.916115	0.981881
FBgn0015402	ksr	protein_coding	0.053397	0.589966	0.867055
FBgn0015477	Rme-8	protein_coding	-0.222441	0.0750209	0.361474
FBgn0015509	Cul1	protein_coding	0.0827164	0.310855	0.682473
FBgn0015513	mbc	protein_coding	-0.0466954	0.673927	0.898539
FBgn0015519	nAChRalpha3	protein_coding	1.37612	1.13044e-05	0.000663799
FBgn0015520	nonA-l	protein_coding	0.252692	0.0796854	0.370975
FBgn0015521	RpS21	protein_coding	-0.105913	0.452171	0.793643
FBgn0015522	olf186-M	protein_coding	0.0135976	0.929292	0.983723
FBgn0015524	otp	protein_coding	0.416862	0.03321	0.227929
FBgn0015527	peng	protein_coding	0.192576	0.23654	0.622347
FBgn0015544	spag	protein_coding	-0.197542	0.389213	0.745984
FBgn0015546	spel1	protein_coding	-0.0180466	0.91541	0.981881
FBgn0015550	tap	protein_coding	0.514454	0.0878931	0.387083
FBgn0015553	tos	protein_coding	-0.292692	0.359207	0.719801
FBgn0015558	tty	protein_coding	1.20433	0.00464841	0.0672384
FBgn0015568	alpha-Est1	protein_coding	-0.637668	0.0146087	0.138973
FBgn0015569	alpha-Est10	protein_coding	0.23836	0.434675	0.782066
FBgn0015570	alpha-Est2	protein_coding	0.0115191	0.967411	0.994605
FBgn0015571	alpha-Est3	protein_coding	-0.184777	0.147715	0.501449
FBgn0015572	alpha-Est4	protein_coding	-0.381063	0.0108715	0.116574
FBgn0015575	alpha-Est7	protein_coding	-0.715532	0.0142373	0.136649
FBgn0015576	alpha-Est8	protein_coding	-0.027689	0.884976	0.974419
FBgn0015577	alpha-Est9	protein_coding	-0.546175	0.00287006	0.0500231
FBgn0015582	dare	protein_coding	-0.0818664	0.467602	0.802402
FBgn0015589	Apc	protein_coding	-0.848962	0.00199332	0.0401321
FBgn0015591	AstA	protein_coding	0.00457154	0.987225	0.997526
FBgn0015600	toc	protein_coding	-0.0414327	0.735833	0.923771
FBgn0015602	BEAF-32	protein_coding	-0.0292232	0.787379	0.941385
FBgn0015609	CadN	protein_coding	-0.234517	0.58683	0.86605
FBgn0015614	CanB2	protein_coding	0.00628149	0.948476	0.98835
FBgn0015615	SMC3	protein_coding	0.00355232	0.970837	0.996065
FBgn0015618	Cdk8	protein_coding	0.148452	0.353118	0.714385
FBgn0015621	Clp	protein_coding	-0.00318957	0.986534	0.997526
FBgn0015622	Cnx99A	protein_coding	-0.120367	0.33659	0.703619
FBgn0015623	Cpr	protein_coding	-0.0891363	0.437984	0.784158
FBgn0015625	CycB3	protein_coding	-0.242652	0.627702	0.880837
FBgn0015663	Ugt36A1	protein_coding	0.261804	0.0737931	0.358605
FBgn0015664	Dref	protein_coding	-0.0321084	0.760238	0.930618
FBgn0015714	Cyp6a17	protein_coding	0.0788241	0.440067	0.785891
FBgn0015721	ktub	protein_coding	-0.210193	0.455347	0.795749
FBgn0015737	Hmu	protein_coding	-0.00847998	0.939517	0.986518
FBgn0015754	Lis-1	protein_coding	-0.121542	0.303988	0.676939
FBgn0015756	RpL9	protein_coding	-0.0389845	0.803091	0.947065
FBgn0015765	p38a	protein_coding	-0.221688	0.208033	0.586357
FBgn0015766	Msr-110	protein_coding	-0.00116332	0.991058	0.997651
FBgn0015772	Nak	protein_coding	-0.337157	0.000248636	0.00848718
FBgn0015773	NetA	protein_coding	0.0725064	0.551939	0.846925
FBgn0015774	NetB	protein_coding	-0.219716	0.452577	0.793643
FBgn0015776	nrv1	protein_coding	-0.0734635	0.495569	0.818345
FBgn0015777	nrv2	protein_coding	0.00463001	0.976306	0.996157
FBgn0015778	rin	protein_coding	-0.0393672	0.692143	0.905809
FBgn0015781	P5cr	protein_coding	0.0678087	0.55958	0.851635
FBgn0015789	Rab10	protein_coding	-0.205836	0.0502246	0.285571
FBgn0015790	Rab11	protein_coding	-0.126346	0.254855	0.636459
FBgn0015791	Rab14	protein_coding	-0.112346	0.469184	0.802693
FBgn0015793	Rab19	protein_coding	-0.180196	0.233307	0.617873
FBgn0015794	Rab18	protein_coding	-0.0508705	0.76129	0.930618
FBgn0015795	Rab7	protein_coding	-0.345351	0.00606177	0.0788503
FBgn0015797	Rab6	protein_coding	-0.324345	0.0139553	0.135367
FBgn0015799	Rbf	protein_coding	0.059905	0.697394	0.907741
FBgn0015801	Reg-5	protein_coding	-0.132514	0.348404	0.71068
FBgn0015803	RtGEF	protein_coding	-0.508931	0.00141291	0.0315347
FBgn0015805	HDAC1	protein_coding	-0.0275646	0.805593	0.947898
FBgn0015808	ScpX	protein_coding	0.243698	0.118786	0.44954
FBgn0015818	Spx	protein_coding	0.0349937	0.767965	0.933147
FBgn0015828	TfIIEalpha	protein_coding	0.107258	0.391904	0.748235
FBgn0015829	TfIIEbeta	protein_coding	0.0244963	0.855912	0.966416
FBgn0015834	eIF3i	protein_coding	-0.0556326	0.674956	0.899104
FBgn0015838	Vang	protein_coding	-0.125334	0.294929	0.669769
FBgn0015872	Drip	protein_coding	-0.0266966	0.900077	0.977191
FBgn0015903	apt	protein_coding	-0.0728098	0.600576	0.87102
FBgn0015904	ara	protein_coding	0.397846	0.102387	0.419106
FBgn0015905	ast	protein_coding	0.166671	0.268706	0.646509
FBgn0015919	caup	protein_coding	0.362074	0.0996191	0.413027
FBgn0015924	crq	protein_coding	-0.0612365	0.675427	0.899104
FBgn0015925	csul	protein_coding	0.202411	0.157149	0.51591
FBgn0015929	dpa	protein_coding	-0.284466	0.521216	0.831425
FBgn0015949	hrg	protein_coding	-0.102984	0.136656	0.485102
FBgn0016013	Faa	protein_coding	0.977898	0.000150469	0.00558037
FBgn0016031	lama	protein_coding	-0.396255	0.0401271	0.251997
FBgn0016032	lbm	protein_coding	-0.127922	0.50912	0.82597
FBgn0016034	mael	protein_coding	-1.9653	0.00433163	0.0642579
FBgn0016038	Vsp37A	protein_coding	0.0125603	0.895852	0.975666
FBgn0016041	Tom40	protein_coding	0.231294	0.0124541	0.127316
FBgn0016054	phr6-4	protein_coding	-1.47843	1.71061e-08	2.28043e-06
FBgn0016059	Sema1b	protein_coding	-0.0396938	0.719981	0.917104
FBgn0016061	side	protein_coding	0.863064	0.0183607	0.16127
FBgn0016070	smg	protein_coding	-0.057169	0.554232	0.84814
FBgn0016075	vkg	protein_coding	0.991485	0.0409758	0.255355
FBgn0016076	vri	protein_coding	0.00887693	0.971964	0.996157
FBgn0016078	wun	protein_coding	-0.211542	0.0999745	0.413868
FBgn0016080	NA	NA	0.616424	0.11433	0.440592
FBgn0016081	fry	protein_coding	-0.215987	0.104569	0.424867
FBgn0016119	ATPsynCF6	protein_coding	0.000726313	0.995547	0.998538
FBgn0016120	ATPsynD	protein_coding	-0.0946062	0.413459	0.763907
FBgn0016122	Acer	protein_coding	0.32883	0.109029	0.431845
FBgn0016123	Alp4	protein_coding	0.833393	0.0511879	0.289215
FBgn0016126	CaMKI	protein_coding	0.0608415	0.700122	0.908816
FBgn0016131	Cdk4	protein_coding	-0.186123	0.479363	0.808925
FBgn0016641	PTP-ER	protein_coding	0.0774235	0.439739	0.78562
FBgn0016650	Lgr1	protein_coding	0.0789857	0.630251	0.881457
FBgn0016672	Ipp	protein_coding	-0.498203	0.0031823	0.0534811
FBgn0016675	Lectin-galC1	protein_coding	-3.78457	0.000387125	0.0119166
FBgn0016684	NaPi-T	protein_coding	-0.150817	0.814197	0.950769
FBgn0016685	Nlp	protein_coding	-0.0410861	0.71855	0.917077
FBgn0016687	Nurf-38	protein_coding	-0.0967788	0.224187	0.608418
FBgn0016691	ATPsynO	protein_coding	0.175099	0.0690653	0.346909
FBgn0016693	Past1	protein_coding	-0.260249	0.0778475	0.367448
FBgn0016694	Pdp1	protein_coding	0.375613	0.00249977	0.0457357
FBgn0016696	Pitslre	protein_coding	0.165885	0.0588864	0.316064
FBgn0016697	Prosalpha5	protein_coding	-0.0746129	0.722405	0.918212
FBgn0016698	Ptpa	protein_coding	-0.120694	0.487146	0.813959
FBgn0016701	Rab4	protein_coding	0.0254082	0.773253	0.934727
FBgn0016715	Reg-2	protein_coding	-0.000630562	0.997824	0.999039
FBgn0016726	RpL29	protein_coding	0.16837	0.0816665	0.375266
FBgn0016754	sba	protein_coding	-0.428253	0.0256079	0.19644
FBgn0016756	Usp47	protein_coding	-0.0965783	0.398938	0.753382
FBgn0016762	angel	protein_coding	0.113772	0.547971	0.845046
FBgn0016794	dos	protein_coding	-0.382696	0.0818663	0.375472
FBgn0016797	fz2	protein_coding	0.0857529	0.399326	0.753439
FBgn0016917	Stat92E	protein_coding	-0.141929	0.0650482	0.334917
FBgn0016920	nompC	protein_coding	-0.0402985	0.887726	0.974671
FBgn0016926	Pino	protein_coding	0.378798	0.0504739	0.286493
FBgn0016930	Dyrk2	protein_coding	0.13408	0.278103	0.654614
FBgn0016970	l(2)k10201	protein_coding	0.263774	0.161605	0.521502
FBgn0016975	stnB	protein_coding	0.30797	0.239004	0.623111
FBgn0016976	stnA	protein_coding	0.30797	0.239004	0.623111
FBgn0016977	spen	protein_coding	-0.0949395	0.503686	0.822932
FBgn0016978	snRNP-U1-70K	protein_coding	0.0189257	0.835694	0.958364
FBgn0016983	smid	protein_coding	0.0710812	0.404178	0.755726
FBgn0016984	sktl	protein_coding	-0.270269	0.0614545	0.324371
FBgn0017414	cag	protein_coding	-0.327694	0.106396	0.428094
FBgn0017418	ari-1	protein_coding	-0.171842	0.0804624	0.372658
FBgn0017429	CG5989	protein_coding	0.0673508	0.630072	0.881457
FBgn0017430	Nelf-E	protein_coding	-0.0104967	0.936172	0.985132
FBgn0017448	CG2187	protein_coding	-0.393569	0.691366	0.905273
FBgn0017456	Ubc84D	protein_coding	0.315496	0.664915	0.895113
FBgn0017457	U2af38	protein_coding	-0.0356086	0.774711	0.934946
FBgn0017482	T3dh	protein_coding	0.0958876	0.4684	0.802494
FBgn0017545	RpS3A	protein_coding	-0.102581	0.358511	0.719249
FBgn0017550	Rga	protein_coding	-0.0533755	0.600872	0.871165
FBgn0017551	Rca1	protein_coding	0.378669	0.109402	0.431945
FBgn0017558	Pdk	protein_coding	0.336813	0.0577335	0.312891
FBgn0017561	Ork1	protein_coding	0.208427	0.345692	0.708697
FBgn0017566	ND-75	protein_coding	0.0649952	0.57937	0.861674
FBgn0017567	ND-23	protein_coding	0.0573591	0.639747	0.884136
FBgn0017572	Mo25	protein_coding	-0.0898865	0.287552	0.663171
FBgn0017577	Mcm5	protein_coding	-0.731036	0.195521	0.571168
FBgn0017578	Max	protein_coding	-0.0685555	0.551417	0.846552
FBgn0017579	RpL14	protein_coding	-0.00548246	0.973561	0.996157
FBgn0017581	Lk6	protein_coding	0.00466601	0.975285	0.996157
FBgn0017590	klg	protein_coding	0.530306	0.267734	0.645784
FBgn0019624	COX5A	protein_coding	-0.00083529	0.99469	0.998432
FBgn0019637	Atu	protein_coding	-0.144474	0.117403	0.446313
FBgn0019643	AANAT1	protein_coding	0.342448	0.137247	0.486222
FBgn0019644	ATPsynB	protein_coding	0.0625384	0.569209	0.855651
FBgn0019661	lncRNA:roX1	ncRNA	-0.261624	0.632034	0.881648
FBgn0019662	qm	protein_coding	-0.100905	0.460283	0.798574
FBgn0019686	lok	protein_coding	-0.105816	0.528359	0.835442
FBgn0019830	colt	protein_coding	0.118923	0.37303	0.730873
FBgn0019890	Smg5	protein_coding	-0.390059	0.00513394	0.0707081
FBgn0019925	Surf4	protein_coding	-0.0737281	0.447984	0.792627
FBgn0019928	Ser8	protein_coding	1.92622	0.00889933	0.102084
FBgn0019929	Ser7	protein_coding	1.09963	0.00343878	0.0554728
FBgn0019932	SamDC	protein_coding	0.0856692	0.490992	0.815974
FBgn0019936	RpS20	protein_coding	0.0134658	0.889461	0.974797
FBgn0019938	RpI1	protein_coding	0.198146	0.30969	0.68118
FBgn0019949	Cdk9	protein_coding	0.159443	0.253125	0.63555
FBgn0019952	Orct	protein_coding	-0.0208689	0.897894	0.976
FBgn0019957	ND-42	protein_coding	0.0536798	0.624489	0.879871
FBgn0019960	Mitofilin	protein_coding	0.0315236	0.753045	0.928101
FBgn0019968	Khc-73	protein_coding	-0.463115	0.00440789	0.0648724
FBgn0019972	Drice	protein_coding	-0.81147	0.00148897	0.0327142
FBgn0019982	Gs1l	protein_coding	0.123401	0.258829	0.638977
FBgn0019985	mGluR	protein_coding	-0.535395	0.232784	0.61715
FBgn0019990	Gcn2	protein_coding	-0.068525	0.669949	0.897236
FBgn0020018	Ppox	protein_coding	0.0591918	0.523586	0.832422
FBgn0020224	Cbl	protein_coding	-0.183701	0.12058	0.454153
FBgn0020235	ATPsyngamma	protein_coding	0.0545564	0.702701	0.91
FBgn0020236	ATPCL	protein_coding	-0.0983323	0.597555	0.869488
FBgn0020238	14-3-3epsilon	protein_coding	-0.177664	0.234416	0.619644
FBgn0020249	stck	protein_coding	-0.0201716	0.80075	0.94615
FBgn0020251	sfl	protein_coding	0.00473249	0.984373	0.997526
FBgn0020255	Ran	protein_coding	-0.0339162	0.603909	0.872009
FBgn0020257	Ppa	protein_coding	-0.0292768	0.829232	0.956769
FBgn0020258	ppk	protein_coding	-0.4514	0.274306	0.651114
FBgn0020261	pcm	protein_coding	0.132002	0.271976	0.648548
FBgn0020269	mspo	protein_coding	0.61893	0.173013	0.540472
FBgn0020270	mre11	protein_coding	-0.0583438	0.678559	0.899883
FBgn0020272	mst	protein_coding	0.176592	0.460951	0.79858
FBgn0020278	loco	protein_coding	-0.259234	0.261687	0.642015
FBgn0020279	lig	protein_coding	-0.035115	0.776675	0.936204
FBgn0020294	ko	protein_coding	0.107513	0.663862	0.895024
FBgn0020299	stumps	protein_coding	-0.15276	0.4302	0.777979
FBgn0020300	geko	protein_coding	0.003886	0.990658	0.997526
FBgn0020304	drongo	protein_coding	-0.344183	0.0239382	0.188373
FBgn0020305	dbe	protein_coding	0.14576	0.44145	0.787009
FBgn0020306	dom	protein_coding	0.0177827	0.920095	0.982652
FBgn0020307	dve	protein_coding	0.143883	0.338572	0.704761
FBgn0020309	crol	protein_coding	-0.042512	0.71681	0.916813
FBgn0020312	Tmtc3	protein_coding	-0.0804394	0.559475	0.851635
FBgn0020369	Rpt6	protein_coding	-0.117674	0.484076	0.812167
FBgn0020370	TppII	protein_coding	-0.0629777	0.36636	0.726022
FBgn0020372	TM4SF	protein_coding	0.120619	0.811931	0.94981
FBgn0020379	Rfx	protein_coding	0.182915	0.200863	0.578473
FBgn0020381	Dredd	protein_coding	-0.0228912	0.800284	0.945938
FBgn0020385	pug	protein_coding	0.360943	0.0881229	0.387378
FBgn0020386	Pdk1	protein_coding	0.354485	0.204895	0.583382
FBgn0020388	Gcn5	protein_coding	0.154442	0.260461	0.640695
FBgn0020389	Papss	protein_coding	0.0118459	0.932613	0.984327
FBgn0020391	Nrk	protein_coding	-0.100417	0.655528	0.890619
FBgn0020392	Nmt	protein_coding	-0.0739684	0.496628	0.818996
FBgn0020407	asun	protein_coding	-0.0376937	0.842124	0.960456
FBgn0020412	JIL-1	protein_coding	0.0234958	0.869006	0.969529
FBgn0020414	Idgf3	protein_coding	-0.0765636	0.719436	0.917104
FBgn0020415	Idgf2	protein_coding	0.150099	0.493474	0.816941
FBgn0020416	Idgf1	protein_coding	-0.797869	0.0136994	0.134072
FBgn0020440	Fak	protein_coding	-0.138501	0.159642	0.519435
FBgn0020443	eRF3	protein_coding	-0.0549783	0.51398	0.827282
FBgn0020445	E23	protein_coding	0.173901	0.239919	0.623663
FBgn0020493	Dad	protein_coding	0.173076	0.250212	0.632902
FBgn0020496	CtBP	protein_coding	-0.0498174	0.590305	0.867055
FBgn0020497	emb	protein_coding	-0.130855	0.127401	0.467214
FBgn0020503	CLIP-190	protein_coding	-0.0207304	0.783229	0.940215
FBgn0020506	Amyrel	protein_coding	2.78431	0.0111595	0.118757
FBgn0020508	Ag5r2	protein_coding	0.776406	0.00583302	0.0766215
FBgn0020510	Abi	protein_coding	-0.264145	0.033147	0.227713
FBgn0020513	Paics	protein_coding	0.342408	0.0593407	0.317632
FBgn0020521	pio	protein_coding	0.459526	0.000140849	0.00530335
FBgn0020545	kraken	protein_coding	-0.151819	0.288149	0.663847
FBgn0020616	SA	protein_coding	-0.00350737	0.968619	0.99515
FBgn0020618	Rack1	protein_coding	-0.0928015	0.537331	0.842043
FBgn0020620	RN-tre	protein_coding	-0.0991743	0.500166	0.820169
FBgn0020621	Pkn	protein_coding	-0.339593	0.0175358	0.156461
FBgn0020622	Pi3K21B	protein_coding	-0.00145502	0.995092	0.998432
FBgn0020626	Osbp	protein_coding	-0.233718	0.00549909	0.0741835
FBgn0020633	Mcm7	protein_coding	-0.662243	0.260089	0.640695
FBgn0020647	KrT95D	protein_coding	-0.237808	0.102196	0.418846
FBgn0020653	Trxr-1	protein_coding	-0.00503844	0.955761	0.991139
FBgn0020655	ArfGAP1	protein_coding	-0.0640059	0.420142	0.769496
FBgn0020660	eIF4B	protein_coding	-0.0858447	0.362166	0.722209
FBgn0020762	Atet	protein_coding	-0.32281	0.301714	0.674769
FBgn0020764	Alas	protein_coding	0.0498244	0.732034	0.922288
FBgn0020767	Spred	protein_coding	-0.188026	0.137076	0.486074
FBgn0020880	CG7179	protein_coding	0.165666	0.549253	0.845046
FBgn0020887	Su(z)12	protein_coding	0.118894	0.296832	0.670288
FBgn0020906	Jon25Bi	protein_coding	4.02709	5.07315e-11	1.06482e-08
FBgn0020907	Scp2	protein_coding	-1.87807	0.0017213	0.0369143
FBgn0020908	Scp1	protein_coding	1.13812	0.104393	0.4245
FBgn0020909	Rtc1	protein_coding	0.290583	0.0709996	0.351083
FBgn0020910	RpL3	protein_coding	-0.0177469	0.910874	0.981017
FBgn0020912	Ptx1	protein_coding	-0.0253912	0.893442	0.974871
FBgn0020930	Dgkepsilon	protein_coding	0.0854142	0.555309	0.848269
FBgn0021750	SerRS-m	protein_coding	-0.118821	0.46811	0.802415
FBgn0021760	chb	protein_coding	-0.159485	0.0426705	0.260324
FBgn0021761	Nup154	protein_coding	-0.124421	0.315518	0.686348
FBgn0021764	sdk	protein_coding	0.655517	0.000103384	0.00414585
FBgn0021765	scu	protein_coding	0.373197	0.0077698	0.0931338
FBgn0021767	org-1	protein_coding	-0.158502	0.603673	0.871803
FBgn0021768	nudC	protein_coding	0.136156	0.181652	0.552717
FBgn0021776	mira	protein_coding	0.695888	0.00139796	0.0312719
FBgn0021795	Tapdelta	protein_coding	-0.0493444	0.714333	0.915539
FBgn0021796	Tor	protein_coding	0.0420259	0.691347	0.905273
FBgn0021800	Reph	protein_coding	0.420279	0.0416784	0.257295
FBgn0021814	Vps28	protein_coding	-0.22928	0.16932	0.53415
FBgn0021825	DCTN2-p50	protein_coding	-0.253596	0.0977896	0.408769
FBgn0021847	Ttc7	protein_coding	-0.0315468	0.684416	0.901437
FBgn0021856	l(2)k14505	protein_coding	0.0319562	0.838334	0.959121
FBgn0021872	Xbp1	protein_coding	-0.198385	0.0355327	0.235238
FBgn0021874	Nle	protein_coding	0.134393	0.410562	0.76219
FBgn0021875	Zfrp8	protein_coding	0.100146	0.518173	0.830238
FBgn0021895	ytr	protein_coding	0.311976	0.00482263	0.0687503
FBgn0021906	RFeSP	protein_coding	0.0572624	0.70224	0.909734
FBgn0021944	Coprox	protein_coding	-0.135473	0.242744	0.624925
FBgn0021967	ND-PDSW	protein_coding	-0.100619	0.400857	0.754269
FBgn0021979	l(2)k09913	protein_coding	-0.00173033	0.990657	0.997526
FBgn0021995	Rs1	protein_coding	0.110681	0.550387	0.845878
FBgn0022023	eIF3h	protein_coding	-0.0328143	0.758582	0.930194
FBgn0022027	Vps25	protein_coding	-0.0439136	0.780573	0.939119
FBgn0022029	l(2)k01209	protein_coding	0.241517	0.108695	0.431055
FBgn0022069	Nnp-1	protein_coding	0.291002	0.154109	0.511922
FBgn0022097	Vha36-1	protein_coding	0.0971631	0.440255	0.786085
FBgn0022153	l(2)k05819	protein_coding	-0.0241861	0.761607	0.930618
FBgn0022160	Gpo1	protein_coding	0.433221	0.122451	0.458263
FBgn0022213	Cse1	protein_coding	-0.0603331	0.539209	0.844065
FBgn0022224	ubl	protein_coding	0.0346506	0.826241	0.955222
FBgn0022238	lolal	protein_coding	-0.119485	0.247079	0.630155
FBgn0022288	l(2)09851	protein_coding	0.140854	0.440701	0.786165
FBgn0022338	dnk	protein_coding	0.0917956	0.673806	0.898539
FBgn0022343	CG3760	protein_coding	-0.012414	0.882821	0.973947
FBgn0022344	CG10340	protein_coding	-0.0101438	0.935468	0.985132
FBgn0022349	CG1910	protein_coding	-0.0437458	0.608864	0.873537
FBgn0022355	Tsf1	protein_coding	1.06774	0.0169046	0.153416
FBgn0022359	Sodh-2	protein_coding	-0.170255	0.630378	0.881457
FBgn0022361	Pur-alpha	protein_coding	0.196427	0.160986	0.520254
FBgn0022382	Pka-R2	protein_coding	-0.119175	0.103826	0.42239
FBgn0022699	D19B	protein_coding	-0.03712	0.787545	0.941385
FBgn0022700	Cht4	protein_coding	-0.618304	0.41743	0.766986
FBgn0022702	Cht2	protein_coding	-0.321391	0.248665	0.631141
FBgn0022709	Adk1	protein_coding	0.369478	0.0216345	0.17741
FBgn0022710	Ac13E	protein_coding	0.0698023	0.743968	0.92662
FBgn0022724	Taf8	protein_coding	-0.0516168	0.773539	0.934727
FBgn0022740	HLH54F	protein_coding	0.705668	0.194851	0.570123
FBgn0022764	Sin3A	protein_coding	0.0398178	0.744458	0.926697
FBgn0022768	Pp2C1	protein_coding	0.103123	0.325702	0.695997
FBgn0022770	Peritrophin-A	protein_coding	-0.128259	0.797725	0.945092
FBgn0022772	NA	NA	0.0486522	0.899096	0.976826
FBgn0022774	Oat	protein_coding	0.48751	0.12015	0.453087
FBgn0022786	Hira	protein_coding	0.0183387	0.891582	0.974837
FBgn0022787	Hel89B	protein_coding	0.0439769	0.699026	0.90831
FBgn0022800	Cad96Ca	protein_coding	-0.137168	0.512487	0.82687
FBgn0022893	Df31	protein_coding	-0.21234	0.36136	0.721823
FBgn0022935	D19A	protein_coding	-0.0210271	0.89773	0.976
FBgn0022936	CycH	protein_coding	-0.447517	0.0159029	0.147031
FBgn0022942	Cbp80	protein_coding	0.0600379	0.564666	0.853052
FBgn0022943	Cbp20	protein_coding	-0.177377	0.147766	0.501449
FBgn0022959	yps	protein_coding	0.0080123	0.943413	0.987165
FBgn0022960	vimar	protein_coding	-0.0200659	0.902463	0.978722
FBgn0022984	qkr58E-3	protein_coding	-0.0806555	0.513942	0.827282
FBgn0022985	qkr58E-2	protein_coding	-0.0123121	0.915895	0.981881
FBgn0022986	qkr58E-1	protein_coding	-0.017778	0.91382	0.981865
FBgn0022987	qkr54B	protein_coding	-0.150458	0.186535	0.557965
FBgn0023000	mth	protein_coding	-0.121047	0.522631	0.831928
FBgn0023001	melt	protein_coding	-0.606725	3.19787e-06	0.000241906
FBgn0023023	CRMP	protein_coding	0.337678	0.00855502	0.0995228
FBgn0023076	Clk	protein_coding	0.150956	0.519059	0.830487
FBgn0023081	gek	protein_coding	-0.0112268	0.890266	0.974797
FBgn0023083	fray	protein_coding	-0.0602674	0.747399	0.928101
FBgn0023090	dtr	protein_coding	-0.0455096	0.949156	0.988641
FBgn0023091	dimm	protein_coding	0.688445	0.0715288	0.352577
FBgn0023094	cyc	protein_coding	0.00778714	0.930117	0.983807
FBgn0023095	caps	protein_coding	-0.541621	0.00432721	0.0642579
FBgn0023096	btv	protein_coding	-0.0274249	0.959481	0.99248
FBgn0023097	bon	protein_coding	0.0808624	0.628672	0.881298
FBgn0023129	aay	protein_coding	0.0407674	0.892771	0.974837
FBgn0023130	a6	protein_coding	0.168321	0.329602	0.697763
FBgn0023143	Uba1	protein_coding	-0.164269	0.155649	0.513711
FBgn0023167	SmD3	protein_coding	0.22616	0.0535652	0.296533
FBgn0023169	AMPKalpha	protein_coding	-0.0734415	0.570083	0.855651
FBgn0023170	RpL39	protein_coding	-0.00110697	0.995744	0.998538
FBgn0023171	rnh1	protein_coding	0.19579	0.390574	0.747216
FBgn0023172	RhoGEF2	protein_coding	-0.0701673	0.562356	0.852066
FBgn0023174	Prosbeta2	protein_coding	-0.181385	0.321842	0.692144
FBgn0023175	Prosalpha7	protein_coding	-0.0555118	0.681699	0.900866
FBgn0023177	Pp4-19C	protein_coding	0.079104	0.439716	0.78562
FBgn0023179	amon	protein_coding	0.34194	0.107968	0.43052
FBgn0023180	Orc6	protein_coding	-0.399302	0.122094	0.457631
FBgn0023181	Orc4	protein_coding	-0.0111246	0.972756	0.996157
FBgn0023197	Jon74E	protein_coding	0.165262	0.494769	0.817433
FBgn0023212	EloB	protein_coding	-0.64416	2.86914e-13	8.32472e-11
FBgn0023213	eIF4G1	protein_coding	-0.107151	0.197632	0.573023
FBgn0023214	edl	protein_coding	-0.360525	0.344789	0.707749
FBgn0023215	Mnt	protein_coding	-0.168301	0.140075	0.490393
FBgn0023216	Parg	protein_coding	-0.154582	0.207462	0.585353
FBgn0023388	Dap160	protein_coding	-0.360422	7.94802e-06	0.000490045
FBgn0023395	Chd3	protein_coding	0.0240353	0.959729	0.992566
FBgn0023407	B4	protein_coding	0.00515879	0.973743	0.996157
FBgn0023416	Ac3	protein_coding	0.030274	0.957118	0.991843
FBgn0023441	fus	protein_coding	0.333246	0.0282308	0.206402
FBgn0023458	Rbcn-3A	protein_coding	-0.0872328	0.493885	0.816941
FBgn0023477	Taldo	protein_coding	-0.00958796	0.966364	0.994231
FBgn0023479	teq	protein_coding	0.924704	0.0336649	0.229671
FBgn0023495	Lip3	protein_coding	2.61092	3.53135e-07	3.28649e-05
FBgn0023496	Lip1	protein_coding	-0.234269	0.640039	0.884136
FBgn0023506	Es2	protein_coding	-0.120043	0.346743	0.708816
FBgn0023507	D2hgdh	protein_coding	-0.0638568	0.749621	0.928101
FBgn0023508	Ocrl	protein_coding	-0.156493	0.160447	0.519883
FBgn0023509	mip130	protein_coding	0.0363896	0.755037	0.92908
FBgn0023510	Rbcn-3B	protein_coding	0.188072	0.0853023	0.381335
FBgn0023511	Edem1	protein_coding	0.00158514	0.987275	0.997526
FBgn0023512	eIF2Bepsilon	protein_coding	0.0751075	0.525818	0.833821
FBgn0023513	CG14803	protein_coding	0.182508	0.4579	0.797385
FBgn0023514	CG14805	protein_coding	0.120162	0.347879	0.710083
FBgn0023515	CG14814	protein_coding	0.331527	0.205946	0.583973
FBgn0023516	Pex5	protein_coding	0.239886	0.0367752	0.239306
FBgn0023517	Pgam5	protein_coding	-0.153039	0.183634	0.553651
FBgn0023518	trr	protein_coding	-0.0801201	0.498048	0.819064
FBgn0023519	mRpL16	protein_coding	0.0859203	0.517518	0.830238
FBgn0023520	CG3857	protein_coding	0.242293	0.202966	0.581714
FBgn0023521	CG3587	protein_coding	0.119638	0.292909	0.668722
FBgn0023522	CG11596	protein_coding	0.174399	0.194876	0.570123
FBgn0023523	Or2a	protein_coding	0.824186	0.265078	0.6452
FBgn0023525	CG3191	protein_coding	0.086366	0.621368	0.878863
FBgn0023526	CG2865	protein_coding	0.732344	0.0201604	0.169694
FBgn0023527	CG3071	protein_coding	0.47025	0.0150056	0.141791
FBgn0023528	CG2924	protein_coding	-0.102065	0.125934	0.464774
FBgn0023529	CG2918	protein_coding	-0.125749	0.494185	0.816941
FBgn0023530	CG3740	protein_coding	0.274192	0.157587	0.516134
FBgn0023531	CG32809	protein_coding	-0.0737183	0.77441	0.934946
FBgn0023534	CG17778	protein_coding	-0.845234	0.0883135	0.387378
FBgn0023535	arg	protein_coding	0.98544	0.00977164	0.10819
FBgn0023536	CG3156	protein_coding	0.0464399	0.735371	0.923771
FBgn0023537	CG17896	protein_coding	0.21908	0.282892	0.659591
FBgn0023540	CG3630	protein_coding	0.140623	0.736743	0.92419
FBgn0023541	Cyp4d14	protein_coding	0.678636	0.0448957	0.267998
FBgn0023542	Nmd3	protein_coding	0.233539	0.11431	0.440592
FBgn0023545	PIG-K	protein_coding	-0.113746	0.266566	0.645732
FBgn0023549	Mct1	protein_coding	-0.0991423	0.462058	0.799404
FBgn0023550	FarO	protein_coding	-0.0401701	0.935781	0.985132
FBgn0024150	Ac78C	protein_coding	0.0874869	0.604231	0.872096
FBgn0024179	wit	protein_coding	0.0461796	0.846215	0.96159
FBgn0024182	waw	protein_coding	0.477309	0.0122262	0.126271
FBgn0024183	vig	protein_coding	0.00413132	0.973317	0.996157
FBgn0024187	syd	protein_coding	0.0183637	0.851879	0.964622
FBgn0024188	san	protein_coding	0.184842	0.146838	0.499475
FBgn0024189	sns	protein_coding	0.532904	0.449017	0.793132
FBgn0024191	sip1	protein_coding	-0.00208359	0.987367	0.997526
FBgn0024194	rasp	protein_coding	-0.10473	0.335456	0.70328
FBgn0024196	robl	protein_coding	-0.0129442	0.946912	0.987876
FBgn0024222	IKKbeta	protein_coding	-0.677993	0.00774733	0.0931115
FBgn0024227	aurB	protein_coding	-0.758893	0.122888	0.459109
FBgn0024230	Hs2st	protein_coding	-0.11979	0.372679	0.730873
FBgn0024234	gbb	protein_coding	-0.112567	0.498405	0.819188
FBgn0024236	foi	protein_coding	0.086112	0.607897	0.873293
FBgn0024238	Fim	protein_coding	-0.421446	0.0286814	0.207436
FBgn0024244	drm	protein_coding	0.330722	0.0709703	0.351083
FBgn0024245	dnt	protein_coding	0.372212	0.164274	0.525752
FBgn0024248	chico	protein_coding	-0.103412	0.354153	0.714462
FBgn0024250	brk	protein_coding	0.286343	0.211124	0.591183
FBgn0024251	bbx	protein_coding	0.0389765	0.649605	0.887259
FBgn0024273	WASp	protein_coding	-0.245629	0.107076	0.429231
FBgn0024277	trio	protein_coding	-0.209553	0.0460769	0.271129
FBgn0024285	Srp54	protein_coding	-0.0419637	0.705623	0.910671
FBgn0024288	Sox100B	protein_coding	-0.416514	0.420693	0.769541
FBgn0024289	Sodh-1	protein_coding	0.661615	0.0697471	0.348382
FBgn0024291	Sirt1	protein_coding	-0.0723253	0.371941	0.730215
FBgn0024293	Spn43Ab	protein_coding	0.288686	0.00895202	0.102406
FBgn0024314	Plap	protein_coding	-0.0967802	0.548172	0.845046
FBgn0024315	Picot	protein_coding	0.770129	0.0384446	0.245473
FBgn0024320	Npc1a	protein_coding	-0.0608293	0.738641	0.92419
FBgn0024321	NK7.1	protein_coding	-0.411437	0.0869041	0.384742
FBgn0024326	Mkk4	protein_coding	-0.0675962	0.240251	0.623663
FBgn0024329	Mekk1	protein_coding	-0.379271	0.0262138	0.198416
FBgn0024330	MED6	protein_coding	0.217229	0.136704	0.485102
FBgn0024352	Stip1	protein_coding	-0.121046	0.522688	0.831928
FBgn0024360	MTPAP	protein_coding	-0.194774	0.231214	0.615467
FBgn0024361	Tsp2A	protein_coding	-0.328573	0.164587	0.526305
FBgn0024362	Naa30A	protein_coding	0.0266552	0.754138	0.928437
FBgn0024364	CG11417	protein_coding	0.203306	0.245113	0.627442
FBgn0024365	CG12773	protein_coding	-0.0904015	0.226973	0.610488
FBgn0024366	CG11409	protein_coding	-0.0198246	0.936694	0.985242
FBgn0024371	E2f2	protein_coding	0.0632537	0.692898	0.906196
FBgn0024432	Dlc90F	protein_coding	-0.197405	0.0619385	0.325822
FBgn0024491	Bin1	protein_coding	-0.0584807	0.71488	0.915539
FBgn0024509	Sec13	protein_coding	0.0525107	0.672474	0.897802
FBgn0024510	dlt	protein_coding	-0.358721	0.160585	0.519908
FBgn0024542	Neos	protein_coding	-0.154075	0.364501	0.72402
FBgn0024555	flfl	protein_coding	0.160122	0.210329	0.590306
FBgn0024556	mEFTu1	protein_coding	0.0514183	0.616316	0.877153
FBgn0024558	Dph5	protein_coding	0.240628	0.205137	0.583455
FBgn0024689	fws	protein_coding	-0.0302063	0.761842	0.930618
FBgn0024698	Cpsf160	protein_coding	-0.124108	0.29107	0.666838
FBgn0024728	Slip1	protein_coding	-0.119855	0.313524	0.684243
FBgn0024732	Drep1	protein_coding	-0.0464719	0.886366	0.974419
FBgn0024733	RpL10	protein_coding	-0.0363974	0.774457	0.934946
FBgn0024734	PRL-1	protein_coding	0.0419125	0.73878	0.92419
FBgn0024754	Flo1	protein_coding	-0.00940517	0.92386	0.982932
FBgn0024804	Dbp80	protein_coding	-0.121867	0.344687	0.707749
FBgn0024806	DIP2	protein_coding	-0.0922298	0.376726	0.733417
FBgn0024807	DIP1	protein_coding	-0.128957	0.226762	0.61037
FBgn0024811	Crk	protein_coding	-0.0672999	0.522159	0.831928
FBgn0024814	Clc	protein_coding	-0.201689	0.104934	0.425682
FBgn0024833	AP-1mu	protein_coding	-0.0775308	0.320382	0.690808
FBgn0024841	Pcd	protein_coding	0.110039	0.349886	0.711969
FBgn0024846	p38b	protein_coding	0.00310906	0.969028	0.995466
FBgn0024887	kin17	protein_coding	-0.095217	0.454136	0.794759
FBgn0024889	Kap-alpha1	protein_coding	-0.1267	0.176017	0.545013
FBgn0024909	Taf7	protein_coding	0.0559198	0.770914	0.934357
FBgn0024912	agt	protein_coding	0.0215177	0.893261	0.974837
FBgn0024913	Actbeta	protein_coding	0.425772	0.317246	0.688133
FBgn0024920	Ts	protein_coding	-0.789054	0.251849	0.634885
FBgn0024921	Tnpo	protein_coding	-0.111275	0.271045	0.64785
FBgn0024941	RSG7	protein_coding	0.221575	0.724884	0.919858
FBgn0024943	PIP82	protein_coding	-0.595582	0.101475	0.417384
FBgn0024944	Oamb	protein_coding	-0.0926378	0.867553	0.968856
FBgn0024945	NitFhit	protein_coding	0.0687527	0.707994	0.911866
FBgn0024947	NTPase	protein_coding	-0.0239048	0.838701	0.959236
FBgn0024956	Mat1	protein_coding	0.0110729	0.935888	0.985132
FBgn0024957	Irp-1B	protein_coding	0.477008	0.0165406	0.150787
FBgn0024958	Irp-1A	protein_coding	-0.0305493	0.608084	0.873307
FBgn0024963	GluClalpha	protein_coding	-0.34432	0.502225	0.821296
FBgn0024973	CG2701	protein_coding	0.0174457	0.85692	0.966529
FBgn0024975	CG2712	protein_coding	0.205963	0.375087	0.732231
FBgn0024980	Syx4	protein_coding	0.135265	0.549907	0.845647
FBgn0024983	CG4293	protein_coding	-0.00507176	0.97627	0.996157
FBgn0024985	Rilpl	protein_coding	-0.16218	0.178102	0.548576
FBgn0024986	CG3719	protein_coding	-0.295275	0.238985	0.623111
FBgn0024987	ssx	protein_coding	-0.0263525	0.773138	0.934727
FBgn0024989	CG3777	protein_coding	0.280038	0.470353	0.803608
FBgn0024991	CG2694	protein_coding	0.188457	0.290168	0.666099
FBgn0024992	Spg7	protein_coding	0.0360081	0.677935	0.899655
FBgn0024993	CG2662	protein_coding	0.110608	0.663942	0.895024
FBgn0024994	Ugalt	protein_coding	0.00592608	0.957923	0.99222
FBgn0024995	CG2680	protein_coding	-0.105852	0.762403	0.930618
FBgn0024996	eIF2Bbeta	protein_coding	-0.17598	0.175011	0.543181
FBgn0024997	CG2681	protein_coding	0.333122	0.0637889	0.331199
FBgn0024998	CG2685	protein_coding	0.110719	0.422359	0.771302
FBgn0025109	Bem46	protein_coding	-0.00955191	0.942119	0.98707
FBgn0025111	Ant2	protein_coding	-0.177676	0.666077	0.895699
FBgn0025185	az2	protein_coding	-0.0574815	0.77956	0.938421
FBgn0025186	ari-2	protein_coding	0.136129	0.270057	0.647329
FBgn0025335	Cpes	protein_coding	0.0769271	0.533028	0.83905
FBgn0025336	CG4882	protein_coding	-0.0347563	0.689829	0.904701
FBgn0025352	Mtpbeta	protein_coding	0.12855	0.265936	0.645218
FBgn0025355	SuUR	protein_coding	0.151291	0.255176	0.636459
FBgn0025366	Ip259	protein_coding	-0.0293681	0.860886	0.968017
FBgn0025373	Fpps	protein_coding	-0.25798	0.222214	0.605615
FBgn0025381	rush	protein_coding	-0.162808	0.311263	0.6825
FBgn0025383	CG14780	protein_coding	0.051546	0.755388	0.929275
FBgn0025388	CG12179	protein_coding	-0.253888	0.38144	0.738881
FBgn0025390	Mur2B	protein_coding	-0.065117	0.6146	0.876834
FBgn0025391	Scgdelta	protein_coding	0.526742	0.164422	0.525948
FBgn0025394	inc	protein_coding	-0.070718	0.483663	0.812116
FBgn0025454	Cyp6g1	protein_coding	-0.521007	0.193328	0.568629
FBgn0025455	CycT	protein_coding	-0.0011194	0.991977	0.997682
FBgn0025456	CREG	protein_coding	-0.00304768	0.98645	0.997526
FBgn0025457	Bub3	protein_coding	-0.0225075	0.840559	0.959846
FBgn0025463	Bap60	protein_coding	0.0670914	0.500498	0.820304
FBgn0025469	slv	protein_coding	0.126282	0.352008	0.713923
FBgn0025519	fidipidine	protein_coding	-0.291775	0.0182508	0.161007
FBgn0025525	bab2	protein_coding	0.231861	0.151942	0.508965
FBgn0025549	unc-119	protein_coding	-0.00238149	0.980473	0.997526
FBgn0025558	CG4101	protein_coding	-0.19275	0.510277	0.82597
FBgn0025571	SF1	protein_coding	-0.00725993	0.946752	0.987876
FBgn0025574	Pli	protein_coding	-0.555601	0.00903477	0.103038
FBgn0025582	eIF3e	protein_coding	0.0401199	0.701741	0.909681
FBgn0025583	BomS2	protein_coding	1.73808	0.0297186	0.211611
FBgn0025592	Gk1	protein_coding	0.234834	0.133702	0.479781
FBgn0025595	AkhR	protein_coding	0.96799	0.0172154	0.154813
FBgn0025608	Faf2	protein_coding	-0.0945849	0.242065	0.624634
FBgn0025615	Torsin	protein_coding	0.227595	0.00397967	0.0604922
FBgn0025620	CG13360	protein_coding	0.232179	0.446751	0.79138
FBgn0025621	CG16989	protein_coding	-0.0523938	0.720389	0.917222
FBgn0025624	CG4025	protein_coding	-0.181792	0.215646	0.597468
FBgn0025625	Sik2	protein_coding	0.23887	0.111184	0.43353
FBgn0025626	CG4281	protein_coding	0.0803636	0.413823	0.764201
FBgn0025627	CG4194	protein_coding	-0.503976	0.175588	0.544068
FBgn0025628	CG4199	protein_coding	-0.411944	0.00915967	0.104101
FBgn0025629	CG4045	protein_coding	0.0981116	0.354941	0.714758
FBgn0025630	Rtca	protein_coding	0.00600539	0.975567	0.996157
FBgn0025631	moody	protein_coding	-0.30759	0.00513915	0.0707081
FBgn0025632	CG4313	protein_coding	-0.219259	0.252885	0.635411
FBgn0025633	CG13366	protein_coding	-0.000510429	0.997321	0.999039
FBgn0025634	CG13367	protein_coding	-0.10602	0.42573	0.774876
FBgn0025635	CG17829	protein_coding	-0.033424	0.789843	0.942002
FBgn0025637	SkpA	protein_coding	0.0254155	0.71741	0.916813
FBgn0025638	Roc1a	protein_coding	0.00915658	0.926182	0.983212
FBgn0025639	Hmt4-20	protein_coding	0.0993395	0.397974	0.753039
FBgn0025640	CG13369	protein_coding	-0.00391282	0.969878	0.995804
FBgn0025641	DAAM	protein_coding	0.290389	0.24701	0.63014
FBgn0025643	CG3588	protein_coding	0.333881	0.508043	0.825315
FBgn0025674	CycK	protein_coding	0.0397239	0.705046	0.910376
FBgn0025676	CkIIalpha-i3	protein_coding	0.72175	1.46605e-07	1.50652e-05
FBgn0025678	CaBP1	protein_coding	0.111202	0.71507	0.915539
FBgn0025680	cry	protein_coding	0.429174	0.0328077	0.226328
FBgn0025681	CG3558	protein_coding	-0.177511	0.188655	0.561193
FBgn0025682	scf	protein_coding	0.361898	0.0685924	0.345589
FBgn0025683	CG3164	protein_coding	0.0725643	0.478237	0.808723
FBgn0025684	MFS18	protein_coding	0.12248	0.295019	0.669818
FBgn0025686	Amnionless	protein_coding	0.397748	0.554533	0.84814
FBgn0025692	Lfg	protein_coding	-0.14917	0.448415	0.792762
FBgn0025693	ZnT41F	protein_coding	0.0561267	0.670079	0.897289
FBgn0025697	santa-maria	protein_coding	-0.100524	0.548584	0.845046
FBgn0025700	CG5885	protein_coding	0.176299	0.0872047	0.385255
FBgn0025702	Srpk79D	protein_coding	-0.259035	0.262132	0.642451
FBgn0025709	CNT2	protein_coding	1.10417	0.00511683	0.0707081
FBgn0025712	CG13920	protein_coding	-0.234484	0.337187	0.704077
FBgn0025716	Bap55	protein_coding	-0.108363	0.384011	0.74033
FBgn0025720	Ate1	protein_coding	0.0759405	0.384478	0.74094
FBgn0025724	beta'COP	protein_coding	-0.0570454	0.587117	0.86605
FBgn0025725	alphaCOP	protein_coding	-0.114352	0.186773	0.558024
FBgn0025726	unc-13	protein_coding	-1.25915	6.40747e-11	1.31687e-08
FBgn0025739	pon	protein_coding	-0.120488	0.758684	0.930203
FBgn0025740	PlexB	protein_coding	-0.154815	0.234941	0.620367
FBgn0025741	PlexA	protein_coding	-0.232019	0.0119132	0.12397
FBgn0025742	mtm	protein_coding	-0.0461217	0.588339	0.86691
FBgn0025743	mbt	protein_coding	-0.0679312	0.502268	0.821296
FBgn0025777	homer	protein_coding	0.426238	0.00174164	0.037189
FBgn0025781	Cdc16	protein_coding	0.0539643	0.812483	0.949887
FBgn0025790	TBPH	protein_coding	-0.065213	0.464295	0.800384
FBgn0025800	Smox	protein_coding	-0.0348311	0.801181	0.94631
FBgn0025802	Sbf	protein_coding	0.0419823	0.717147	0.916813
FBgn0025807	Rad9	protein_coding	0.29614	0.17134	0.538816
FBgn0025808	Rad17	protein_coding	-0.712575	0.00166803	0.0360068
FBgn0025809	Paf-AHalpha	protein_coding	0.00327154	0.983278	0.997526
FBgn0025814	Mgstl	protein_coding	0.0550108	0.741888	0.925781
FBgn0025815	Mcm6	protein_coding	0.0255014	0.942533	0.987165
FBgn0025820	JTBR	protein_coding	-0.157496	0.283898	0.66025
FBgn0025825	HDAC3	protein_coding	0.0294469	0.840916	0.959921
FBgn0025827	CG6421	protein_coding	0.360254	0.452661	0.793643
FBgn0025830	IntS8	protein_coding	0.123756	0.275139	0.651993
FBgn0025832	Fen1	protein_coding	-0.071939	0.734723	0.92356
FBgn0025836	RhoGAP1A	protein_coding	-0.0989115	0.160152	0.519809
FBgn0025837	CG17636	protein_coding	-0.649145	0.0280297	0.205128
FBgn0025839	ND-B14.5A	protein_coding	0.179454	0.0704672	0.350444
FBgn0025864	Crag	protein_coding	-0.221621	0.186793	0.558024
FBgn0025865	Cortactin	protein_coding	-0.364807	0.0110081	0.117782
FBgn0025866	CalpB	protein_coding	-0.632754	0.0052397	0.0716916
FBgn0025874	Meics	protein_coding	-0.0227443	0.895589	0.975666
FBgn0025879	Timp	protein_coding	-0.30531	0.352365	0.714361
FBgn0025885	Inos	protein_coding	0.156829	0.459768	0.79849
FBgn0025936	Eph	protein_coding	-0.0982267	0.295565	0.669867
FBgn0026015	Top3beta	protein_coding	0.169094	0.123517	0.460258
FBgn0026056	Rlip	protein_coding	0.174749	0.197334	0.572979
FBgn0026059	Mhcl	protein_coding	-0.00374398	0.977809	0.996817
FBgn0026060	Mipp2	protein_coding	0.151592	0.2228	0.606633
FBgn0026061	Mipp1	protein_coding	-0.432267	0.0578632	0.312891
FBgn0026076	UBL3	protein_coding	-0.103558	0.265058	0.6452
FBgn0026077	Gasp	protein_coding	0.386398	0.0344822	0.232355
FBgn0026079	Nsun2	protein_coding	-0.0705311	0.666539	0.895954
FBgn0026080	Tip60	protein_coding	-0.263491	0.0246333	0.191495
FBgn0026083	tyf	protein_coding	-0.116006	0.272884	0.64977
FBgn0026084	cib	protein_coding	-0.739764	0.185307	0.557138
FBgn0026085	dgt4	protein_coding	0.0117541	0.981448	0.997526
FBgn0026086	Adar	protein_coding	0.0999218	0.240551	0.623663
FBgn0026088	CG14818	protein_coding	0.0775692	0.589441	0.867055
FBgn0026089	CG14817	protein_coding	0.26666	0.015128	0.142581
FBgn0026090	CG14812	protein_coding	-0.0571095	0.684581	0.901513
FBgn0026143	Cdc45	protein_coding	0.0452315	0.744609	0.926769
FBgn0026144	CBP	protein_coding	-0.485557	0.177774	0.548337
FBgn0026147	TTLL4A	protein_coding	0.0896155	0.559783	0.851675
FBgn0026148	CG12253	protein_coding	-0.302919	0.233926	0.618958
FBgn0026149	BCL7-like	protein_coding	-0.00913792	0.947005	0.987876
FBgn0026150	ApepP	protein_coding	-0.0617452	0.563118	0.852149
FBgn0026160	tna	protein_coding	0.244518	0.160523	0.519883
FBgn0026179	siz	protein_coding	-0.271486	0.0736861	0.358438
FBgn0026181	Rok	protein_coding	0.00088436	0.994292	0.998432
FBgn0026189	promL	protein_coding	0.111879	0.27916	0.655058
FBgn0026192	par-6	protein_coding	-0.107047	0.383166	0.739663
FBgn0026196	nop5	protein_coding	0.422379	0.0548036	0.301695
FBgn0026197	lncRNA:noe	ncRNA	-0.925031	0.0798454	0.371005
FBgn0026199	myo	protein_coding	-0.0125384	0.936014	0.985132
FBgn0026206	mei-P26	protein_coding	0.121397	0.460094	0.79849
FBgn0026207	mbo	protein_coding	-0.0904876	0.596909	0.869488
FBgn0026238	gus	protein_coding	-0.041436	0.670916	0.897319
FBgn0026239	gukh	protein_coding	0.425271	0.119505	0.451535
FBgn0026250	eIF1A	protein_coding	-0.136289	0.181666	0.552717
FBgn0026252	msk	protein_coding	-0.0138563	0.931226	0.984311
FBgn0026255	clumsy	protein_coding	-0.616153	0.132463	0.478311
FBgn0026257	cav	protein_coding	0.103651	0.704549	0.910346
FBgn0026259	eIF5B	protein_coding	-0.0380794	0.732603	0.922528
FBgn0026261	bonsai	protein_coding	0.211935	0.0601938	0.320479
FBgn0026262	bip2	protein_coding	-0.163623	0.0306863	0.216693
FBgn0026263	bip1	protein_coding	-0.662843	0.00343004	0.0554728
FBgn0026268	antdh	protein_coding	1.28267	0.00329461	0.0544177
FBgn0026309	aft	protein_coding	-0.1924	0.255621	0.636793
FBgn0026313	X11L	protein_coding	-0.0971053	0.337927	0.704663
FBgn0026314	Ugt35B1	protein_coding	-0.567862	0.45278	0.793643
FBgn0026315	Ugt35A1	protein_coding	-0.200974	0.0723376	0.354149
FBgn0026316	Ubc10	protein_coding	0.0092923	0.911711	0.981154
FBgn0026317	Tsc1	protein_coding	-0.0151983	0.872996	0.970269
FBgn0026319	Traf4	protein_coding	0.767437	0.00115408	0.0273475
FBgn0026323	Tak1	protein_coding	-0.096659	0.268677	0.646509
FBgn0026324	Taf10b	protein_coding	-0.0800048	0.633249	0.88186
FBgn0026326	Mad1	protein_coding	-0.073277	0.49402	0.816941
FBgn0026361	2005-09-01	protein_coding	-0.632172	0.327858	0.695997
FBgn0026369	Sara	protein_coding	-0.206103	0.073559	0.358351
FBgn0026370	NA	NA	0.0423273	0.658904	0.892401
FBgn0026371	SAK	protein_coding	-0.162244	0.478264	0.808723
FBgn0026372	RpL23A	protein_coding	0.133226	0.328834	0.696873
FBgn0026373	RpII33	protein_coding	-0.0297253	0.840491	0.959846
FBgn0026374	Rhp	protein_coding	-0.814716	0.000478757	0.0140564
FBgn0026375	RhoGAPp190	protein_coding	-0.116226	0.200607	0.578145
FBgn0026376	Rgl	protein_coding	0.344508	0.0459708	0.271045
FBgn0026378	Rep	protein_coding	-0.33063	0.0257964	0.19712
FBgn0026379	Pten	protein_coding	0.112747	0.248639	0.631141
FBgn0026380	Prosbeta3	protein_coding	0.00288931	0.987632	0.997526
FBgn0026393	Or43b	protein_coding	0.284173	0.374565	0.73211
FBgn0026400	Noa36	protein_coding	-0.0212597	0.833317	0.95807
FBgn0026401	Nipped-B	protein_coding	-0.116432	0.256175	0.637381
FBgn0026402	NiPp1	protein_coding	0.0374684	0.835658	0.958364
FBgn0026403	Ndg	protein_coding	0.0387997	0.843982	0.960719
FBgn0026404	Dronc	protein_coding	-0.7147	0.00314202	0.0533272
FBgn0026409	Mpcp2	protein_coding	-0.0148889	0.907847	0.981003
FBgn0026411	Lim1	protein_coding	-0.468152	0.612261	0.875991
FBgn0026415	Idgf4	protein_coding	-0.00512401	0.969935	0.995804
FBgn0026417	Hus1-like	protein_coding	0.0387428	0.84495	0.961132
FBgn0026418	Hsc70Cb	protein_coding	0.0170712	0.901098	0.977817
FBgn0026427	Su(var)2-HP2	protein_coding	-0.242173	0.00906507	0.103264
FBgn0026428	HDAC6	protein_coding	0.0700894	0.781544	0.939453
FBgn0026430	Grip84	protein_coding	-0.121146	0.520539	0.831194
FBgn0026431	Grip75	protein_coding	-0.00646733	0.976699	0.996189
FBgn0026432	Grip163	protein_coding	0.0277841	0.858331	0.967019
FBgn0026433	Grip128	protein_coding	0.11331	0.518896	0.830487
FBgn0026438	Eaat2	protein_coding	0.623272	0.303567	0.676307
FBgn0026439	Eaat1	protein_coding	0.700884	0.0254453	0.195929
FBgn0026441	ear	protein_coding	-0.200128	0.0209886	0.17414
FBgn0026479	Drp1	protein_coding	-0.132154	0.087826	0.387008
FBgn0026533	Dek	protein_coding	-0.111026	0.226848	0.610435
FBgn0026562	SPARC	protein_coding	0.834931	0.00102014	0.02491
FBgn0026563	CG1979	protein_coding	0.38665	0.229512	0.613941
FBgn0026565	Ass	protein_coding	-0.162306	0.327953	0.695997
FBgn0026566	CG1307	protein_coding	-0.399173	0.00156978	0.0341852
FBgn0026570	CG5704	protein_coding	0.0286943	0.862837	0.968066
FBgn0026573	ADD1	protein_coding	-0.135567	0.2776	0.654289
FBgn0026575	hang	protein_coding	0.133044	0.346704	0.708816
FBgn0026576	Pisd	protein_coding	0.013121	0.916528	0.981881
FBgn0026577	CG8677	protein_coding	-0.0891895	0.461252	0.79858
FBgn0026582	Hmg-2	protein_coding	-0.326108	0.169328	0.53415
FBgn0026592	Fie	protein_coding	0.0338093	0.866604	0.968856
FBgn0026593	CG5707	protein_coding	0.354246	0.0475809	0.276019
FBgn0026597	Axn	protein_coding	0.0601167	0.56535	0.853563
FBgn0026598	Apc2	protein_coding	0.324314	0.283911	0.66025
FBgn0026602	Ady43A	protein_coding	0.606518	0.00705453	0.0872092
FBgn0026616	alpha-Man-IIb	protein_coding	0.225484	0.243689	0.625225
FBgn0026619	Taz	protein_coding	0.0505434	0.776073	0.935822
FBgn0026620	tacc	protein_coding	-0.43561	0.0240731	0.188743
FBgn0026630	nes	protein_coding	-0.155016	0.222425	0.605972
FBgn0026634	Cog2	protein_coding	-0.0368259	0.787007	0.941371
FBgn0026666	MagR	protein_coding	0.149077	0.309818	0.68131
FBgn0026679	IntS4	protein_coding	0.193731	0.111959	0.435177
FBgn0026702	Pop1	protein_coding	0.218671	0.387331	0.743969
FBgn0026713	l(1)G0007	protein_coding	0.0869874	0.546397	0.845046
FBgn0026718	Agpat2	protein_coding	0.292155	0.0579158	0.312891
FBgn0026721	fat-spondin	protein_coding	1.05646	0.0039268	0.0600587
FBgn0026722	drosha	protein_coding	-0.00542412	0.974419	0.996157
FBgn0026737	CG6171	protein_coding	-0.4634	0.0110289	0.117785
FBgn0026738	CG7857	protein_coding	-0.12205	0.483531	0.812116
FBgn0026741	mRpL18	protein_coding	0.171981	0.133632	0.479781
FBgn0026749	Yippee	protein_coding	-0.315089	0.0298776	0.21235
FBgn0026751	XRCC1	protein_coding	-0.543855	0.0412956	0.256168
FBgn0026755	Ugt37B1	protein_coding	-0.370564	0.374823	0.732204
FBgn0026756	Ugt37A1	protein_coding	-0.528534	0.0328994	0.226606
FBgn0026760	Tehao	protein_coding	-0.0339546	0.886696	0.974419
FBgn0026761	Trap1	protein_coding	0.095212	0.540945	0.844237
FBgn0026777	Rad23	protein_coding	-0.231771	0.11523	0.442123
FBgn0026778	Rad1	protein_coding	0.489899	0.281656	0.657332
FBgn0026787	Nhe1	protein_coding	-0.0491698	0.601305	0.871309
FBgn0026869	Thd1	protein_coding	-0.0453359	0.674233	0.898705
FBgn0026872	CG14777	protein_coding	0.381743	0.00119617	0.0278966
FBgn0026873	MED18	protein_coding	-0.0107504	0.941206	0.98707
FBgn0026876	CG11403	protein_coding	-0.239505	0.613407	0.876741
FBgn0026878	CG4325	protein_coding	-0.328603	0.294303	0.669689
FBgn0026879	CG13364	protein_coding	-0.00652009	0.940347	0.986674
FBgn0027052	STUB1	protein_coding	-0.109956	0.277634	0.654289
FBgn0027053	CSN5	protein_coding	-0.0806666	0.530609	0.837647
FBgn0027054	CSN4	protein_coding	0.0135284	0.875173	0.971594
FBgn0027055	CSN3	protein_coding	-0.134047	0.29491	0.669769
FBgn0027057	CSN1b	protein_coding	0.151236	0.113901	0.439608
FBgn0027066	Eb1	protein_coding	-0.179651	0.262255	0.642451
FBgn0027070	Ugt36E1	protein_coding	-0.441571	0.156616	0.515007
FBgn0027073	Ugt49B1	protein_coding	-0.194943	0.230758	0.615467
FBgn0027079	ValRS	protein_coding	-0.192262	0.18036	0.551194
FBgn0027080	TyrRS	protein_coding	-0.127309	0.183092	0.553542
FBgn0027081	ThrRS	protein_coding	-0.160474	0.336501	0.703619
FBgn0027082	ProRS-m	protein_coding	0.113182	0.393667	0.749102
FBgn0027083	MetRS-m	protein_coding	-0.146304	0.563002	0.852149
FBgn0027084	LysRS	protein_coding	-0.104685	0.299179	0.672699
FBgn0027085	LeuRS-m	protein_coding	-0.0753114	0.4919	0.816154
FBgn0027086	IleRS	protein_coding	-0.0608609	0.627396	0.880658
FBgn0027087	HisRS	protein_coding	-0.076492	0.430927	0.778254
FBgn0027088	GlyRS	protein_coding	-0.0752336	0.305978	0.679003
FBgn0027090	GlnRS	protein_coding	-0.0748652	0.340846	0.704761
FBgn0027091	CysRS	protein_coding	0.307274	0.000758706	0.0200004
FBgn0027093	ArgRS	protein_coding	-0.051479	0.596513	0.869488
FBgn0027094	AlaRS	protein_coding	-0.0631331	0.587595	0.866332
FBgn0027095	Manf	protein_coding	-0.134133	0.479369	0.808925
FBgn0027101	Dyrk3	protein_coding	0.233016	0.0265792	0.199851
FBgn0027106	Inx7	protein_coding	-0.0840745	0.353535	0.714385
FBgn0027108	Inx2	protein_coding	-0.144538	0.302552	0.675418
FBgn0027109	NPF	protein_coding	-0.010822	0.927661	0.983723
FBgn0027111	miple1	protein_coding	0.570404	0.13136	0.475723
FBgn0027259	Kmn1	protein_coding	0.398873	0.273274	0.650108
FBgn0027279	l(1)G0196	protein_coding	-0.046556	0.679093	0.899883
FBgn0027280	l(1)G0193	protein_coding	-0.476252	0.0199738	0.168626
FBgn0027287	Gmap	protein_coding	0.0254218	0.810049	0.949391
FBgn0027291	Idh3a	protein_coding	0.0394208	0.820123	0.952049
FBgn0027296	temp	protein_coding	0.277973	0.0960038	0.40508
FBgn0027329	CCT6	protein_coding	-0.183267	0.263645	0.643808
FBgn0027330	l(1)G0020	protein_coding	0.330382	0.134891	0.481442
FBgn0027334	l(1)G0004	protein_coding	0.147765	0.456243	0.796347
FBgn0027335	Rip11	protein_coding	-0.328472	0.0142895	0.136804
FBgn0027338	Kap-alpha3	protein_coding	-0.0475902	0.604364	0.872096
FBgn0027339	jim	protein_coding	-0.0703618	0.693728	0.906561
FBgn0027341	NA	NA	-0.46958	0.016781	0.152435
FBgn0027342	fz4	protein_coding	-0.284493	0.00936134	0.105614
FBgn0027343	fz3	protein_coding	0.314934	0.209097	0.587675
FBgn0027348	bgm	protein_coding	0.394945	0.15834	0.517227
FBgn0027356	Amph	protein_coding	0.199974	0.279042	0.655058
FBgn0027358	Tim9b	protein_coding	0.192286	0.108344	0.430831
FBgn0027359	Tim8	protein_coding	0.0559432	0.565031	0.853472
FBgn0027360	Tim10	protein_coding	0.068551	0.556576	0.849548
FBgn0027363	Stam	protein_coding	-0.40517	0.00935878	0.105614
FBgn0027375	RecQ5	protein_coding	-0.29247	0.0507783	0.287724
FBgn0027378	MRG15	protein_coding	0.117721	0.45001	0.793636
FBgn0027453	Dnz1	protein_coding	-0.345003	0.0652017	0.335008
FBgn0027490	D12	protein_coding	0.0556128	0.791887	0.942578
FBgn0027492	wdb	protein_coding	-0.130359	0.0811161	0.374427
FBgn0027493	AdSS	protein_coding	-0.124355	0.323991	0.693901
FBgn0027495	Smyd4-4	protein_coding	0.132884	0.202737	0.581225
FBgn0027496	epsilonCOP	protein_coding	0.0353486	0.832381	0.957491
FBgn0027497	Madm	protein_coding	0.134988	0.140601	0.490653
FBgn0027498	CG2061	protein_coding	0.456793	0.214705	0.596528
FBgn0027499	wde	protein_coding	0.244671	0.290076	0.666099
FBgn0027500	spd-2	protein_coding	-0.12893	0.583989	0.864569
FBgn0027503	CG11970	protein_coding	0.0132006	0.905636	0.979831
FBgn0027504	CG8878	protein_coding	-0.146753	0.100898	0.416482
FBgn0027505	Rab3-GAP	protein_coding	-0.30673	0.00208937	0.0410591
FBgn0027506	EDTP	protein_coding	-0.285418	0.140101	0.490393
FBgn0027507	CG1344	protein_coding	0.0339105	0.751599	0.928101
FBgn0027508	Tnks	protein_coding	-0.0941935	0.394905	0.750098
FBgn0027509	TBCD	protein_coding	-0.0446113	0.742058	0.925781
FBgn0027512	CG10254	protein_coding	0.191976	0.148767	0.503461
FBgn0027513	ana2	protein_coding	0.658732	0.0835082	0.377461
FBgn0027514	CG1024	protein_coding	0.115462	0.476078	0.807961
[truncated: 7,880 more rows]

## Sheet: Wg vs. WT
gene_id	Gene Symbol	gene_biotype	log2FoldChange	pvalue	padj
FBgn0000003	7SLRNA:CR32864	ncRNA	0.0317646	0.861636	0.95324
FBgn0000008	a	protein_coding	-0.528089	0.323093	0.623405
FBgn0000014	abd-A	protein_coding	0.0528659	0.876865	0.957745
FBgn0000015	Abd-B	protein_coding	-0.428009	0.0872843	0.299603
FBgn0000017	Abl	protein_coding	0.156108	0.143343	0.405901
FBgn0000018	abo	protein_coding	0.16578	0.149773	0.415148
FBgn0000024	Ace	protein_coding	-0.244425	0.352106	0.650838
FBgn0000032	Acph-1	protein_coding	0.284595	0.0354415	0.168741
FBgn0000042	Act5C	protein_coding	-0.204672	0.399615	0.687425
FBgn0000043	Act42A	protein_coding	-0.726051	0.363038	0.66004
FBgn0000044	Act57B	protein_coding	-0.263537	0.151013	0.416944
FBgn0000045	Act79B	protein_coding	-0.534339	0.0321975	0.15771
FBgn0000046	Act87E	protein_coding	0.023698	0.919893	0.972772
FBgn0000047	Act88F	protein_coding	0.565679	0.568533	0.811454
FBgn0000052	Pfas	protein_coding	0.1008	0.611351	0.835293
FBgn0000053	Gart	protein_coding	0.0678991	0.649991	0.854199
FBgn0000055	Adh	protein_coding	-0.335743	0.266108	0.564186
FBgn0000056	Adhr	protein_coding	-0.954765	0.0342638	0.164483
FBgn0000057	adp	protein_coding	0.0203911	0.855619	0.95075
FBgn0000063	Mps1	protein_coding	0.105308	0.873634	0.956856
FBgn0000064	Ald1	protein_coding	0.0853083	0.434427	0.718213
FBgn0000075	amd	protein_coding	-0.0115686	0.949462	0.983264
FBgn0000077	amx	protein_coding	0.26558	0.0782429	0.280764
FBgn0000078	Amy-d	protein_coding	-1.93694	0.00096173	0.0111094
FBgn0000079	Amy-p	protein_coding	2.12609	1.60103e-48	1.57942e-45
FBgn0000083	AnxB9	protein_coding	-0.0288986	0.903583	0.967618
FBgn0000084	AnxB10	protein_coding	0.0060473	0.982501	0.995444
FBgn0000097	aop	protein_coding	0.322261	0.0277275	0.142076
FBgn0000100	RpLP0	protein_coding	-0.38092	0.0119607	0.0791894
FBgn0000108	Appl	protein_coding	-0.961726	5.50836e-05	0.0010063
FBgn0000109	Aprt	protein_coding	0.0570104	0.694517	0.878611
FBgn0000114	bru1	protein_coding	0.139764	0.468123	0.744518
FBgn0000115	Arl1	protein_coding	0.0918715	0.219767	0.513016
FBgn0000116	Argk	protein_coding	0.0742143	0.593655	0.825078
FBgn0000117	arm	protein_coding	-0.00705509	0.947894	0.983058
FBgn0000119	arr	protein_coding	0.131244	0.310141	0.611786
FBgn0000120	Arr1	protein_coding	-2.79229	0.0130061	0.0838597
FBgn0000121	Arr2	protein_coding	-2.50506	0.0765238	0.277744
FBgn0000139	ash2	protein_coding	-0.321206	0.0332619	0.161243
FBgn0000140	asp	protein_coding	-0.641019	0.319738	0.620909
FBgn0000146	aub	protein_coding	-0.464129	0.521129	0.779643
FBgn0000147	aurA	protein_coding	-0.196499	0.801084	0.927752
FBgn0000150	awd	protein_coding	-0.13341	0.134583	0.393651
FBgn0000152	Axs	protein_coding	0.0150745	0.938762	0.979064
FBgn0000153	b	protein_coding	1.26443	0.0150072	0.0922475
FBgn0000163	baz	protein_coding	0.0400242	0.869307	0.955264
FBgn0000173	ben	protein_coding	-0.0907488	0.284728	0.585736
FBgn0000180	bib	protein_coding	-0.401849	0.298907	0.600292
FBgn0000181	bic	protein_coding	-0.251067	0.0194585	0.111283
FBgn0000183	BicD	protein_coding	0.0019797	0.979665	0.994587
FBgn0000212	brm	protein_coding	0.143953	0.253228	0.552129
FBgn0000221	brn	protein_coding	-0.0421769	0.789818	0.922049
FBgn0000228	Bsg25D	protein_coding	-0.0564458	0.521939	0.779643
FBgn0000229	bsk	protein_coding	-0.0514054	0.673722	0.866867
FBgn0000239	bur	protein_coding	0.042866	0.736157	0.89923
FBgn0000241	bw	protein_coding	-0.222656	0.478524	0.750618
FBgn0000244	by	protein_coding	-0.042831	0.662154	0.860354
FBgn0000246	c(3)G	protein_coding	-0.197342	0.426851	0.711057
FBgn0000247	ca	protein_coding	0.0813454	0.332566	0.630795
FBgn0000250	cact	protein_coding	0.0540257	0.689188	0.875841
FBgn0000251	cad	protein_coding	0.865691	1.08804e-05	0.000239054
FBgn0000253	Cam	protein_coding	0.0154664	0.907774	0.969272
FBgn0000256	capu	protein_coding	-0.571249	0.00334354	0.0299855
FBgn0000257	car	protein_coding	0.103456	0.308512	0.609792
FBgn0000259	CkIIbeta	protein_coding	0.0406644	0.644743	0.851483
FBgn0000261	Cat	protein_coding	0.10585	0.55261	0.802281
FBgn0000273	Pka-C1	protein_coding	0.0545329	0.660842	0.859652
FBgn0000276	CecA1	protein_coding	1.58216	0.151391	0.417482
FBgn0000279	CecC	protein_coding	-0.153841	0.904451	0.967618
FBgn0000283	Cp190	protein_coding	-0.0135451	0.881893	0.959404
FBgn0000286	Cf2	protein_coding	-0.137102	0.182081	0.463785
FBgn0000287	salr	protein_coding	-0.0672597	0.910086	0.969651
FBgn0000289	cg	protein_coding	0.0922403	0.408117	0.694381
FBgn0000299	Col4a1	protein_coding	0.772116	0.204193	0.493942
FBgn0000307	chif	protein_coding	0.0582316	0.496771	0.762438
FBgn0000308	chic	protein_coding	0.0691305	0.634517	0.846628
FBgn0000316	cin	protein_coding	0.0821497	0.492191	0.759625
FBgn0000317	ck	protein_coding	0.106268	0.461573	0.73954
FBgn0000318	cl	protein_coding	-0.381303	8.08395e-06	0.000184176
FBgn0000319	Chc	protein_coding	-0.0709465	0.556535	0.804138
FBgn0000326	clt	protein_coding	0.124699	0.385875	0.675707
FBgn0000330	cm	protein_coding	0.101574	0.365572	0.66203
FBgn0000339	cni	protein_coding	-0.212023	0.0922373	0.308961
FBgn0000346	comt	protein_coding	0.64927	0.0525325	0.219319
FBgn0000352	cos	protein_coding	0.188374	0.27763	0.578176
FBgn0000355	Cp15	protein_coding	-0.993112	NA	NA
FBgn0000370	crc	protein_coding	-0.234891	0.0175245	0.103088
FBgn0000376	crm	protein_coding	0.201154	0.169553	0.445445
FBgn0000377	crn	protein_coding	0.083061	0.499266	0.764317
FBgn0000382	csw	protein_coding	-0.0285295	0.79871	0.92664
FBgn0000384	cta	protein_coding	0.0409196	0.644284	0.851421
FBgn0000392	cup	protein_coding	-0.281856	0.154476	0.422019
FBgn0000394	cv	protein_coding	-0.118058	0.436014	0.719503
FBgn0000395	cv-2	protein_coding	0.376576	0.206579	0.49668
FBgn0000404	CycA	protein_coding	-0.419056	0.456061	0.735618
FBgn0000405	CycB	protein_coding	-0.504396	0.374288	0.666658
FBgn0000406	Cyt-b5-r	protein_coding	-0.305756	0.351916	0.650813
FBgn0000411	D	protein_coding	0.827568	0.00762686	0.0559833
FBgn0000412	D1	protein_coding	-0.2366	0.0352366	0.168008
FBgn0000414	Dab	protein_coding	-0.102227	0.455596	0.735566
FBgn0000416	Sap-r	protein_coding	0.115261	0.252837	0.551457
FBgn0000422	Ddc	protein_coding	-0.266051	0.213511	0.505468
FBgn0000426	SmF	protein_coding	-0.248082	0.0743794	0.272668
FBgn0000442	Pkg21D	protein_coding	0.0176359	0.903788	0.967618
FBgn0000447	Dhod	protein_coding	-0.0193532	0.846288	0.946606
FBgn0000448	Hr3	protein_coding	0.417893	0.241602	0.539476
FBgn0000451	ect	protein_coding	-0.378735	0.0892662	0.303466
FBgn0000454	Dip-B	protein_coding	-0.094871	0.480748	0.751359
FBgn0000455	Dip-C	protein_coding	0.0964367	0.277171	0.578013
FBgn0000459	disco	protein_coding	0.0414765	0.894417	0.964085
FBgn0000463	Dl	protein_coding	-0.338281	0.327861	0.626822
FBgn0000464	Lar	protein_coding	-0.154303	0.212964	0.504899
FBgn0000473	Cyp6a2	protein_coding	-1.22044	2.24766e-05	0.000455301
FBgn0000477	DNaseII	protein_coding	-0.189823	0.327347	0.626714
FBgn0000479	dnc	protein_coding	-0.2849	0.0792273	0.282878
FBgn0000482	dor	protein_coding	0.0759324	0.595647	0.826286
FBgn0000489	Pka-C3	protein_coding	-0.49121	0.002852	0.0264925
FBgn0000490	dpp	protein_coding	-0.0104886	0.965782	0.989555
FBgn0000492	Dr	protein_coding	0.186008	0.533119	0.787544
FBgn0000499	dsh	protein_coding	0.014851	0.887004	0.961148
FBgn0000504	dsx	protein_coding	-0.0382897	0.910534	0.969963
FBgn0000520	dwg	protein_coding	0.207606	0.233919	0.529754
FBgn0000524	dx	protein_coding	0.431926	0.00221071	0.0216571
FBgn0000527	e	protein_coding	-1.08397	0.448855	0.730545
FBgn0000533	ea	protein_coding	-0.58761	0.00162618	0.0169939
FBgn0000535	eag	protein_coding	-0.36929	0.54201	0.794137
FBgn0000536	eas	protein_coding	0.340549	0.126075	0.377574
FBgn0000541	E(bx)	protein_coding	-0.0106628	0.915127	0.972283
FBgn0000542	ec	protein_coding	-0.503516	0.0162159	0.0974238
FBgn0000543	ecd	protein_coding	-0.108151	0.283872	0.584879
FBgn0000546	EcR	protein_coding	-0.0821919	0.600808	0.82978
FBgn0000547	ed	protein_coding	-0.0650874	0.608647	0.834511
FBgn0000557	eEF1alpha2	protein_coding	-0.0294977	0.915747	0.972426
FBgn0000559	eEF2	protein_coding	-0.373416	0.0010374	0.0118053
FBgn0000562	egl	protein_coding	0.0289431	0.805145	0.928916
FBgn0000565	MsrA	protein_coding	1.70789	1.17183e-16	1.67538e-14
FBgn0000566	Eip55E	protein_coding	0.56622	3.38796e-05	0.000657918
FBgn0000567	Eip74EF	protein_coding	-0.145002	0.329585	0.628403
FBgn0000568	Eip75B	protein_coding	-0.174637	0.368923	0.664669
FBgn0000575	emc	protein_coding	0.921025	4.81262e-07	1.45188e-05
FBgn0000578	ena	protein_coding	-0.726572	0.00472364	0.038607
FBgn0000579	Eno	protein_coding	0.0395699	0.649451	0.85407
FBgn0000581	E(Pc)	protein_coding	0.139651	0.363006	0.66004
FBgn0000588	esc	protein_coding	-0.135163	0.696064	0.879212
FBgn0000592	Est-6	protein_coding	1.73021	0.00308596	0.028084
FBgn0000611	exd	protein_coding	-0.181542	0.0171631	0.101871
FBgn0000615	exu	protein_coding	-0.339682	0.141343	0.402874
FBgn0000617	e(y)1	protein_coding	-0.0203108	0.908858	0.969272
FBgn0000618	e(y)2	protein_coding	0.13216	0.477801	0.749842
FBgn0000629	E(z)	protein_coding	0.051016	0.627055	0.841733
FBgn0000633	CG17716	protein_coding	-0.0856717	0.825857	0.938153
FBgn0000635	Fas2	protein_coding	-0.515709	0.000190376	0.00294829
FBgn0000636	Fas3	protein_coding	-0.032371	0.861103	0.952935
FBgn0000639	Fbp1	protein_coding	5.32326	NA	NA
FBgn0000640	Fbp2	protein_coding	2.26237	0.00533674	0.0424661
FBgn0000644	Fcp3C	protein_coding	0.273165	0.548618	0.799338
FBgn0000659	fkh	protein_coding	0.220507	0.248141	0.546233
FBgn0000662	fl(2)d	protein_coding	0.130244	0.213978	0.505836
FBgn0000667	Actn	protein_coding	0.168142	0.0368515	0.17328
FBgn0000709	fliI	protein_coding	-0.0859602	0.366012	0.66203
FBgn0000711	flw	protein_coding	-0.155988	0.369089	0.664669
FBgn0000719	fog	protein_coding	0.414631	0.142446	0.404764
FBgn0000721	for	protein_coding	-0.0401618	0.790772	0.922427
FBgn0000723	FER	protein_coding	0.190089	0.216099	0.508148
FBgn0000810	fs(1)K10	protein_coding	0.182006	0.208524	0.499052
FBgn0000927	fs(1)Ya	protein_coding	0.483943	0.174741	0.45304
FBgn0000996	dup	protein_coding	-0.0165493	0.935431	0.978582
FBgn0001075	ft	protein_coding	0.201936	0.577025	0.814657
FBgn0001078	ftz-f1	protein_coding	-0.170346	0.204098	0.493942
FBgn0001079	fu	protein_coding	0.0363145	0.781775	0.921411
FBgn0001083	fw	protein_coding	-0.341798	0.490571	0.758464
FBgn0001084	fy	protein_coding	0.335734	0.235681	0.532161
FBgn0001085	fz	protein_coding	0.465603	0.0134948	0.0862608
FBgn0001086	fzy	protein_coding	-1.21812	0.076516	0.277744
FBgn0001087	g	protein_coding	-0.00679381	0.968101	0.991076
FBgn0001089	Gal	protein_coding	-0.761725	0.0145506	0.0903915
FBgn0001090	bnb	protein_coding	0.463416	0.0655537	0.252415
FBgn0001091	Gapdh1	protein_coding	0.225117	0.0548966	0.225273
FBgn0001092	Gapdh2	protein_coding	0.266089	0.0101995	0.070362
FBgn0001098	Gdh	protein_coding	0.782787	1.56331e-08	6.47984e-07
FBgn0001099	gdl	protein_coding	-0.363594	0.0912148	0.306901
FBgn0001104	Galphai	protein_coding	-0.503791	0.00131538	0.0143861
FBgn0001105	Gbeta13F	protein_coding	-0.378854	8.47047e-05	0.00146086
FBgn0001108	DCTN1-p150	protein_coding	-0.0184186	0.845723	0.946569
FBgn0001112	Gld	protein_coding	-2.102	0.012564	0.0819196
FBgn0001114	Glt	protein_coding	0.171438	0.594585	0.825325
FBgn0001122	Galphao	protein_coding	-0.0502668	0.624449	0.840978
FBgn0001123	Galphas	protein_coding	0.0371774	0.619069	0.83889
FBgn0001124	Got1	protein_coding	0.624191	3.91495e-06	9.77747e-05
FBgn0001125	Got2	protein_coding	0.241663	0.136924	0.396
FBgn0001128	Gpdh1	protein_coding	-0.124733	0.410276	0.695903
FBgn0001133	grau	protein_coding	0.0940943	0.417131	0.702146
FBgn0001134	Grd	protein_coding	0.15581	0.690939	0.876333
FBgn0001137	grk	protein_coding	-0.355057	0.176743	0.45536
FBgn0001139	gro	protein_coding	0.0174277	0.846812	0.946606
FBgn0001142	Gs1	protein_coding	-0.100089	0.672121	0.86571
FBgn0001145	Gs2	protein_coding	0.932668	0.00358145	0.031602
FBgn0001149	GstD1	protein_coding	-0.212397	0.201316	0.490487
FBgn0001150	gt	protein_coding	-0.891186	0.264165	0.562172
FBgn0001168	h	protein_coding	-0.292527	0.206089	0.496113
FBgn0001169	H	protein_coding	0.140114	0.227023	0.522046
FBgn0001170	H2.0	protein_coding	-0.383145	0.343885	0.64287
FBgn0001179	hay	protein_coding	-0.0427848	0.814732	0.933722
FBgn0001180	hb	protein_coding	-0.0713677	0.865726	0.955207
FBgn0001185	her	protein_coding	0.0785796	0.508921	0.770371
FBgn0001186	Hex-A	protein_coding	0.35636	0.017475	0.10292
FBgn0001187	Hex-C	protein_coding	-0.256408	0.137157	0.39621
FBgn0001189	hfw	protein_coding	0.299529	0.000786335	0.00941408
FBgn0001197	His2Av	protein_coding	-0.433012	0.0235201	0.127511
FBgn0001202	hook	protein_coding	0.0795698	0.419102	0.703734
FBgn0001206	Hmr	protein_coding	0.1663	0.41762	0.70218
FBgn0001208	Hn	protein_coding	0.433761	0.199015	0.488258
FBgn0001215	Hrb98DE	protein_coding	-0.104548	0.426602	0.711057
FBgn0001216	Hsc70-1	protein_coding	-0.536222	0.244036	0.542217
FBgn0001217	Hsc70-2	protein_coding	-0.750754	0.0147497	0.0912151
FBgn0001218	Hsc70-3	protein_coding	-0.360583	0.187263	0.470144
FBgn0001220	Hsc70-5	protein_coding	-0.200658	0.0490223	0.210947
FBgn0001222	Hsf	protein_coding	0.250112	0.00548335	0.0434135
FBgn0001223	Hsp22	protein_coding	-1.07883	0.216903	0.508978
FBgn0001224	Hsp23	protein_coding	-0.868657	0.182432	0.464078
FBgn0001225	Hsp26	protein_coding	-1.64284	0.0496429	0.212463
FBgn0001226	Hsp27	protein_coding	-2.13249	0.000146514	0.00237723
FBgn0001229	Hsp67Bc	protein_coding	-0.997497	0.142762	0.404987
FBgn0001230	Hsp68	protein_coding	-1.30461	0.150615	0.416194
FBgn0001233	Hsp83	protein_coding	-0.798909	0.0243975	0.13045
FBgn0001234	lncRNA:Hsromega	ncRNA	-0.43701	0.105371	0.337165
FBgn0001235	hth	protein_coding	0.886944	4.95543e-06	0.000120111
FBgn0001247	Ide	protein_coding	0.0415854	0.54489	0.796099
FBgn0001248	Idh	protein_coding	-0.426648	0.115029	0.356068
FBgn0001250	if	protein_coding	-0.0929443	0.565736	0.810013
FBgn0001255	ImpE3	protein_coding	0.241905	0.48711	0.755394
FBgn0001257	ImpL2	protein_coding	1.91999	0.00118878	0.013162
FBgn0001258	Ldh	protein_coding	0.253968	0.359427	0.6575
FBgn0001259	in	protein_coding	0.0308548	0.925244	0.974045
FBgn0001276	ix	protein_coding	0.325148	0.120783	0.36703
FBgn0001280	janA	protein_coding	-0.0604129	0.639501	0.848728
FBgn0001285	Jon44E	protein_coding	2.51959	7.7308e-13	6.63168e-11
FBgn0001291	Jra	protein_coding	-0.474213	0.0118638	0.0787063
FBgn0001296	kar	protein_coding	-1.19019	4.43241e-07	1.35374e-05
FBgn0001297	kay	protein_coding	-0.818569	0.00402943	0.0344159
FBgn0001301	kel	protein_coding	0.259449	0.165106	0.438475
FBgn0001308	Khc	protein_coding	-0.193059	0.19434	0.480734
FBgn0001311	kkv	protein_coding	-0.247475	0.658444	0.858275
FBgn0001316	klar	protein_coding	0.166948	0.144548	0.407599
FBgn0001320	kni	protein_coding	0.0765196	0.753213	0.906042
FBgn0001321	knk	protein_coding	-0.519289	0.0470324	0.204484
FBgn0001323	knrl	protein_coding	-0.20805	0.355552	0.654023
FBgn0001324	kto	protein_coding	0.123552	0.243111	0.541252
FBgn0001330	kz	protein_coding	0.164802	0.470958	0.7459
FBgn0001341	Mybbp1A	protein_coding	-0.00832096	0.961003	0.987488
FBgn0001404	egh	protein_coding	0.0546006	0.627414	0.841905
FBgn0001491	l(1)10Bb	protein_coding	-0.113134	0.379902	0.670916
FBgn0001565	Hlc	protein_coding	-0.0989139	0.480597	0.751359
FBgn0001612	Grip91	protein_coding	-0.140908	0.261255	0.560157
FBgn0001624	dlg1	protein_coding	-0.0466407	0.603765	0.831832
FBgn0001941	ifc	protein_coding	-0.265464	0.144771	0.4076
FBgn0001942	eIF4A	protein_coding	-0.363307	0.000932933	0.010853
FBgn0001961	Arpc1	protein_coding	-0.109768	0.47325	0.746586
FBgn0001965	Sos	protein_coding	0.169324	0.0527549	0.219682
FBgn0001970	Pgant35A	protein_coding	0.21512	0.363633	0.660651
FBgn0001977	CIAPIN1	protein_coding	-0.0775772	0.542	0.794137
FBgn0001978	stc	protein_coding	0.0541913	0.618841	0.838696
FBgn0001981	esg	protein_coding	-0.214872	0.373842	0.666658
FBgn0001986	Mtr4	protein_coding	-0.0576578	0.646945	0.852448
FBgn0001987	Gli	protein_coding	-0.477009	0.0275314	0.141457
FBgn0001989	ND-B17	protein_coding	0.0517725	0.669032	0.864472
FBgn0001990	wek	protein_coding	0.0660929	0.670059	0.864522
FBgn0001991	Ca-alpha1D	protein_coding	-0.165378	0.41011	0.695903
FBgn0001992	Cyp303a1	protein_coding	-0.0384793	0.925057	0.974045
FBgn0001994	crp	protein_coding	0.0584646	0.689264	0.875841
FBgn0001995	mRpL4	protein_coding	-0.0922205	0.499643	0.764567
FBgn0002021	l(2)37Bb	protein_coding	-0.178443	0.134173	0.393116
FBgn0002022	Catsup	protein_coding	-0.0241035	0.808277	0.929887
FBgn0002023	Lim3	protein_coding	0.840471	0.000254203	0.00375968
FBgn0002031	l(2)37Cc	protein_coding	-0.134039	0.0448307	0.19832
FBgn0002036	CG10561	protein_coding	0.145673	0.307459	0.608319
FBgn0002044	swm	protein_coding	0.128551	0.305952	0.607531
FBgn0002069	AspRS	protein_coding	-0.378164	0.0011862	0.0131482
FBgn0002121	l(2)gl	protein_coding	-1.25142	1.28273e-11	9.16963e-10
FBgn0002174	CG5504	protein_coding	-0.198965	0.193818	0.479892
FBgn0002183	dre4	protein_coding	0.0227694	0.801077	0.927752
FBgn0002283	l(3)73Ah	protein_coding	-0.0648308	0.582909	0.818371
FBgn0002284	Prosbeta6	protein_coding	0.02176	0.907392	0.969272
FBgn0002306	sas	protein_coding	0.275175	0.0853733	0.295511
FBgn0002354	l(3)87Df	protein_coding	0.224952	0.128976	0.382661
FBgn0002413	dco	protein_coding	0.0546167	0.473092	0.746586
FBgn0002431	hyd	protein_coding	0.0137378	0.902595	0.967618
FBgn0002441	l(3)mbt	protein_coding	0.252617	0.0177447	0.104012
FBgn0002466	sti	protein_coding	-0.164882	0.802922	0.928041
FBgn0002521	pho	protein_coding	-0.00803158	0.952307	0.984233
FBgn0002522	lab	protein_coding	-2.2503	2.21647e-05	0.000450285
FBgn0002524	lace	protein_coding	-0.0623906	0.747731	0.904906
FBgn0002525	Lam	protein_coding	0.074059	0.695	0.878772
FBgn0002526	LanA	protein_coding	-0.337782	0.263561	0.561319
FBgn0002531	Lcp1	protein_coding	0.75828	0.490862	0.758752
FBgn0002542	lds	protein_coding	0.100429	0.68351	0.873084
FBgn0002543	robo2	protein_coding	-0.0884627	0.700123	0.881028
FBgn0002552	lin	protein_coding	0.000278608	0.998282	0.999457
FBgn0002563	Lsp1beta	protein_coding	3.46255	0.00372319	0.0325326
FBgn0002564	Lsp1gamma	protein_coding	1.30683	0.33904	0.637802
FBgn0002565	Lsp2	protein_coding	3.85104	NA	NA
FBgn0002566	lt	protein_coding	0.0908222	0.360804	0.65877
FBgn0002567	Rab32	protein_coding	-0.320177	0.201511	0.490711
FBgn0002569	Mal-A2	protein_coding	0.138125	0.438593	0.721194
FBgn0002570	Mal-A1	protein_coding	-0.626371	0.0034891	0.0309363
FBgn0002571	Mal-A3	protein_coding	1.24012	3.84309e-05	0.000736156
FBgn0002578	Kaz-m1	protein_coding	0.334642	0.0264271	0.137429
FBgn0002579	RpL36	protein_coding	-0.275617	0.0531259	0.220809
FBgn0002590	RpS5a	protein_coding	-0.440455	0.000717529	0.00882596
FBgn0002593	RpLP1	protein_coding	-0.337276	0.0514789	0.216655
FBgn0002609	E(spl)m3-HLH	protein_coding	-0.932869	0.033965	0.16354
FBgn0002622	RpS3	protein_coding	-0.404323	0.0124901	0.0817077
FBgn0002626	RpL32	protein_coding	-0.272445	0.0142559	0.0892324
FBgn0002632	E(spl)m6-BFM	protein_coding	-3.74144	0.00101394	0.01157
FBgn0002638	Rcc1	protein_coding	-0.31106	0.0123101	0.0809856
FBgn0002641	mal	protein_coding	-0.204779	0.168826	0.444343
FBgn0002643	mam	protein_coding	0.0595054	0.636562	0.847118
FBgn0002645	Map205	protein_coding	-0.302417	0.0583396	0.233951
FBgn0002673	twe	protein_coding	-0.586575	0.178562	0.458541
FBgn0002707	mei-9	protein_coding	0.132117	0.427034	0.711122
FBgn0002709	mei-218	protein_coding	0.406374	0.122411	0.370311
FBgn0002715	mei-S332	protein_coding	-0.801746	0.0138001	0.0872123
FBgn0002716	mei-W68	protein_coding	0.09882	0.845679	0.946569
FBgn0002719	Men	protein_coding	0.207738	0.054176	0.223899
FBgn0002723	Met	protein_coding	-0.201542	0.160008	0.43069
FBgn0002732	E(spl)malpha-BFM	protein_coding	-0.156541	0.714458	0.888966
FBgn0002733	E(spl)mbeta-HLH	protein_coding	-0.0809847	0.82905	0.939958
FBgn0002736	mago	protein_coding	-0.114843	0.275997	0.576795
FBgn0002772	Mlc1	protein_coding	-0.401964	0.0359493	0.1705
FBgn0002773	Mlc2	protein_coding	-0.152087	0.301815	0.602469
FBgn0002774	mle	protein_coding	0.168893	0.0612528	0.24139
FBgn0002775	msl-3	protein_coding	0.000121936	0.999258	0.999562
FBgn0002778	mnd	protein_coding	-0.351314	0.265085	0.563236
FBgn0002780	mod	protein_coding	-0.249542	0.145966	0.409776
FBgn0002781	mod(mdg4)	protein_coding	0.121412	0.0947623	0.315076
FBgn0002783	mor	protein_coding	0.146351	0.15298	0.42036
FBgn0002787	Rpn8	protein_coding	-0.0189771	0.902941	0.967618
FBgn0002789	Mp20	protein_coding	-0.130942	0.382107	0.672521
FBgn0002791	mr	protein_coding	-0.0174262	0.910674	0.969963
FBgn0002868	MtnA	protein_coding	-0.477395	0.120805	0.36703
FBgn0002869	MtnB	protein_coding	-0.787098	0.343841	0.64287
FBgn0002872	mu2	protein_coding	-0.0335672	0.914176	0.971665
FBgn0002873	mud	protein_coding	0.297304	0.51176	0.772499
FBgn0002878	mus101	protein_coding	0.0623783	0.837957	0.943608
FBgn0002887	mus201	protein_coding	0.135458	0.352282	0.651043
FBgn0002891	DNApol-zeta	protein_coding	0.345337	0.0493373	0.211706
FBgn0002899	mus301	protein_coding	-0.204062	0.596586	0.82659
FBgn0002901	mus304	protein_coding	-0.121893	0.69624	0.879212
FBgn0002905	DNApol-theta	protein_coding	1.07888	0.000113465	0.00189426
FBgn0002906	Blm	protein_coding	-0.205844	0.400609	0.687804
FBgn0002909	mus312	protein_coding	0.111683	0.45192	0.733298
FBgn0002914	Myb	protein_coding	-0.0828325	0.544363	0.796094
FBgn0002917	na	protein_coding	-0.396729	0.594198	0.825136
FBgn0002921	Atpalpha	protein_coding	0.129579	0.273395	0.573961
FBgn0002924	ncd	protein_coding	-0.113795	0.73958	0.90174
FBgn0002930	nec	protein_coding	0.285469	0.260363	0.559339
FBgn0002931	net	protein_coding	0.745448	0.0192094	0.110625
FBgn0002932	neur	protein_coding	-0.843041	0.000310548	0.00445087
FBgn0002938	ninaC	protein_coding	-1.90052	0.0744607	0.27275
FBgn0002939	ninaD	protein_coding	-0.94545	0.208803	0.499477
FBgn0002940	ninaE	protein_coding	-3.12249	0.0617903	0.242467
FBgn0002945	nkd	protein_coding	0.0987807	0.550577	0.801334
FBgn0002948	nod	protein_coding	-0.182115	0.669994	0.864522
FBgn0002973	numb	protein_coding	0.231045	0.058943	0.235414
FBgn0002985	odd	protein_coding	-1.01223	0.00215741	0.0213255
FBgn0002989	okr	protein_coding	0.0747783	0.687841	0.875541
FBgn0003002	opa	protein_coding	-0.415695	0.483787	0.753335
FBgn0003008	or	protein_coding	-0.0762636	0.570274	0.811843
FBgn0003016	osp	protein_coding	0.0373057	0.787537	0.922049
FBgn0003023	otu	protein_coding	0.469891	0.374076	0.666658
FBgn0003028	ovo	protein_coding	-0.188747	0.345317	0.643963
FBgn0003041	pbl	protein_coding	-0.571095	0.027286	0.140489
FBgn0003042	Pc	protein_coding	0.098648	0.481113	0.751692
FBgn0003044	Pcl	protein_coding	0.0605427	0.627725	0.841905
FBgn0003048	pcx	protein_coding	0.196631	0.0967176	0.319531
FBgn0003053	peb	protein_coding	-0.0532088	0.749409	0.904906
FBgn0003062	Fib	protein_coding	-0.449697	0.042573	0.191075
FBgn0003067	Pepck1	protein_coding	-0.710749	0.027588	0.141527
FBgn0003068	per	protein_coding	0.738013	0.000334051	0.00470773
FBgn0003071	Pfk	protein_coding	0.00674476	0.955125	0.985597
FBgn0003074	Pgi	protein_coding	-0.0492676	0.818886	0.934881
FBgn0003076	Pgm1	protein_coding	-0.168633	0.199968	0.489622
FBgn0003079	Raf	protein_coding	0.118756	0.210025	0.501297
FBgn0003082	phr	protein_coding	0.844617	3.29306e-07	1.05133e-05
FBgn0003090	pk	protein_coding	-0.509657	0.00535299	0.042516
FBgn0003091	Pkc53E	protein_coding	-0.74354	0.0036954	0.0323682
FBgn0003093	Pkc98E	protein_coding	0.036587	0.678029	0.869212
FBgn0003116	pn	protein_coding	-0.343143	0.00466333	0.0383045
FBgn0003117	pnr	protein_coding	1.81694	0.0150411	0.0922475
FBgn0003118	pnt	protein_coding	0.423494	0.0789017	0.282426
FBgn0003124	polo	protein_coding	-0.67208	0.328259	0.626964
FBgn0003129	Poxm	protein_coding	-0.398675	0.424689	0.708866
FBgn0003130	Poxn	protein_coding	-0.014069	0.978518	0.993934
FBgn0003134	Pp1alpha-96A	protein_coding	0.101981	0.178141	0.458004
FBgn0003137	Ppn	protein_coding	0.493726	0.0940331	0.313603
FBgn0003139	PpV	protein_coding	-0.0233699	0.837303	0.943454
FBgn0003141	pr	protein_coding	0.223229	0.156923	0.42644
FBgn0003149	Prm	protein_coding	-0.264923	0.146577	0.41079
FBgn0003159	CG2841	protein_coding	-0.00488322	0.973724	0.992139
FBgn0003162	Pu	protein_coding	-0.715341	0.00785958	0.0573794
FBgn0003165	pum	protein_coding	0.147013	0.2119	0.503272
FBgn0003169	put	protein_coding	-0.0973571	0.491182	0.759008
FBgn0003174	pwn	protein_coding	-0.521259	0.360277	0.658314
FBgn0003175	px	protein_coding	-0.160003	0.288946	0.590099
FBgn0003187	qua	protein_coding	-0.480976	0.0787362	0.281936
FBgn0003189	r	protein_coding	-1.01066	2.38331e-05	0.000479824
FBgn0003204	ras	protein_coding	-0.0131959	0.92504	0.974045
FBgn0003205	Ras85D	protein_coding	-0.0178623	0.894422	0.964085
FBgn0003206	Ras64B	protein_coding	-0.0629768	0.588838	0.822672
FBgn0003209	raw	protein_coding	-0.473521	0.120751	0.36703
FBgn0003210	rb	protein_coding	0.04932	0.639372	0.848728
FBgn0003218	rdgB	protein_coding	-0.385865	0.0150374	0.0922475
FBgn0003227	rec	protein_coding	1.0164	0.0768092	0.278271
FBgn0003231	ref(2)P	protein_coding	-0.271606	0.0926268	0.309782
FBgn0003255	rk	protein_coding	1.14196	0.0716807	0.266821
FBgn0003256	rl	protein_coding	-0.177127	0.0870542	0.29923
FBgn0003257	r-l	protein_coding	-0.453566	0.0643177	0.249114
FBgn0003261	Rm62	protein_coding	-0.0859953	0.625252	0.841196
FBgn0003268	rod	protein_coding	-0.094644	0.726231	0.89531
FBgn0003274	RpLP2	protein_coding	-0.24439	0.217712	0.509971
FBgn0003275	RpII18	protein_coding	-0.0338089	0.782648	0.921787
FBgn0003277	RpII215	protein_coding	0.0508568	0.639923	0.848728
FBgn0003278	RpI135	protein_coding	-0.132578	0.515455	0.774831
FBgn0003279	RpL4	protein_coding	-0.313861	0.0413747	0.187316
FBgn0003285	rst	protein_coding	-0.814013	0.121186	0.367836
FBgn0003300	run	protein_coding	0.0878245	0.844185	0.945631
FBgn0003301	rut	protein_coding	-0.544834	0.00642446	0.0491297
FBgn0003302	rux	protein_coding	0.329096	0.0900652	0.304741
FBgn0003308	ry	protein_coding	0.681983	0.0789969	0.282604
FBgn0003310	S	protein_coding	-0.0911032	0.609532	0.834744
FBgn0003317	sax	protein_coding	0.0661665	0.537717	0.790835
FBgn0003319	Sb	protein_coding	0.877617	0.22834	0.523842
FBgn0003321	sbr	protein_coding	-0.191169	0.110995	0.34946
FBgn0003326	sca	protein_coding	1.48841	0.0115994	0.0772641
FBgn0003328	NA	NA	-0.476787	0.0645696	0.249698
FBgn0003330	Sce	protein_coding	0.0217108	0.886343	0.960772
FBgn0003334	Scm	protein_coding	0.139704	0.1046	0.335501
FBgn0003345	sd	protein_coding	-0.184589	0.219893	0.513188
FBgn0003346	RanGAP	protein_coding	-0.180188	0.426818	0.711057
FBgn0003353	sei	protein_coding	-0.176192	0.626728	0.84149
FBgn0003356	Jon99Cii	protein_coding	1.65936	2.83434e-05	0.000563725
FBgn0003357	Jon99Ciii	protein_coding	1.45195	0.000339569	0.0047583
FBgn0003358	Jon99Ci	protein_coding	0.63103	0.0656932	0.252597
FBgn0003360	sesB	protein_coding	-0.186988	0.153688	0.421031
FBgn0003366	sev	protein_coding	-0.217905	0.454307	0.734712
FBgn0003371	sgg	protein_coding	0.228994	0.0614714	0.241696
FBgn0003375	Sgs5	protein_coding	-0.44055	0.457916	0.737202
FBgn0003380	Sh	protein_coding	-0.354527	0.148331	0.413453
FBgn0003382	sha	protein_coding	0.942392	0.0501008	0.21371
FBgn0003386	Shaw	protein_coding	0.0557659	0.8097	0.930619
FBgn0003388	shd	protein_coding	2.06574	5.38467e-09	2.45925e-07
FBgn0003390	shf	protein_coding	-1.52034	5.16343e-11	3.46512e-09
FBgn0003391	shg	protein_coding	0.0686703	0.689842	0.875841
FBgn0003392	shi	protein_coding	-0.219555	0.0889708	0.302863
FBgn0003396	shn	protein_coding	-0.0690876	0.697515	0.87994
FBgn0003401	shu	protein_coding	-0.59581	0.436855	0.72034
FBgn0003410	sina	protein_coding	0.394856	0.00693646	0.0518788
FBgn0003415	skd	protein_coding	0.0830949	0.440987	0.722915
FBgn0003416	sl	protein_coding	0.234647	0.0120959	0.0798169
FBgn0003423	slgA	protein_coding	0.0275218	0.817123	0.934167
FBgn0003429	slo	protein_coding	1.94503	5.6078e-08	2.04892e-06
FBgn0003435	sm	protein_coding	0.0580862	0.78807	0.922049
FBgn0003444	smo	protein_coding	0.228164	0.272585	0.572626
FBgn0003447	sn	protein_coding	0.351084	0.0633742	0.246524
FBgn0003449	snf	protein_coding	0.0255457	0.779209	0.919816
FBgn0003459	stwl	protein_coding	0.105356	0.447198	0.728449
FBgn0003460	so	protein_coding	-0.138624	0.724679	0.894824
FBgn0003462	Sod1	protein_coding	-0.304543	0.000712057	0.00878056
FBgn0003463	sog	protein_coding	1.00321	1.17858e-07	4.03705e-06
FBgn0003464	sol	protein_coding	-0.105504	0.51443	0.774428
FBgn0003475	spir	protein_coding	-0.094226	0.462044	0.73954
FBgn0003479	spn-A	protein_coding	0.413421	0.00514017	0.0414279
FBgn0003480	spn-B	protein_coding	-0.108128	0.768596	0.913681
FBgn0003483	spn-E	protein_coding	0.063981	0.876191	0.957501
FBgn0003495	spz	protein_coding	-0.0974631	0.748575	0.904906
FBgn0003499	sr	protein_coding	-0.719961	0.105786	0.337836
FBgn0003502	Btk29A	protein_coding	-0.222502	0.165706	0.439434
FBgn0003507	srp	protein_coding	0.629111	0.0128666	0.0831774
FBgn0003510	Sry-alpha	protein_coding	-0.36607	0.402537	0.689415
FBgn0003511	Sry-beta	protein_coding	0.248739	0.0940101	0.313603
FBgn0003512	Sry-delta	protein_coding	0.0760718	0.471971	0.745991
FBgn0003514	sqh	protein_coding	-0.121013	0.639317	0.848728
FBgn0003515	st	protein_coding	-3.26958	8.20867e-08	2.86143e-06
FBgn0003517	sta	protein_coding	-0.45629	0.00194035	0.0195922
FBgn0003520	stau	protein_coding	-0.0694337	0.478787	0.750661
FBgn0003525	stg	protein_coding	-0.014511	0.983347	0.995632
FBgn0003545	sub	protein_coding	-0.598441	0.514755	0.774428
FBgn0003557	Su(dx)	protein_coding	-0.136484	0.295576	0.597784
FBgn0003559	su(f)	protein_coding	-0.0664795	0.541872	0.794137
FBgn0003567	su(Hw)	protein_coding	-0.0933954	0.486576	0.755339
FBgn0003575	su(sable)	protein_coding	-0.0292251	0.806743	0.929517
FBgn0003598	Su(var)3-7	protein_coding	0.167226	0.187661	0.470822
FBgn0003607	Su(var)205	protein_coding	0.0337133	0.67497	0.867003
FBgn0003612	Su(var)2-10	protein_coding	-0.00612049	0.952571	0.984403
FBgn0003638	su(w[a])	protein_coding	-0.0340715	0.842821	0.945261
FBgn0003651	svp	protein_coding	-0.489205	0.0253975	0.133982
FBgn0003654	sw	protein_coding	0.0571532	0.674668	0.866888
FBgn0003655	swa	protein_coding	-0.647898	0.11514	0.356068
FBgn0003656	sws	protein_coding	0.0621925	0.767286	0.913392
FBgn0003660	Syb	protein_coding	0.0112992	0.933699	0.977815
FBgn0003676	CCT1	protein_coding	-0.374558	0.0161795	0.0973239
FBgn0003687	Tbp	protein_coding	-0.00744239	0.961626	0.987519
FBgn0003701	thr	protein_coding	0.464655	0.374893	0.666658
FBgn0003710	tipE	protein_coding	-0.355498	0.624302	0.840978
FBgn0003714	tko	protein_coding	-0.148926	0.195338	0.482477
FBgn0003716	tkv	protein_coding	0.0897757	0.527167	0.783278
FBgn0003721	Tm1	protein_coding	-0.275133	0.01772	0.10399
FBgn0003731	Egfr	protein_coding	0.095317	0.400257	0.687804
FBgn0003741	tra	protein_coding	0.290179	0.109256	0.345894
FBgn0003742	tra2	protein_coding	0.0322146	0.809812	0.930619
FBgn0003744	trc	protein_coding	0.02451	0.770557	0.914527
FBgn0003748	Treh	protein_coding	0.118981	0.647817	0.853199
FBgn0003861	trp	protein_coding	2.6472	0.0525047	0.219319
FBgn0003862	trx	protein_coding	0.0795704	0.578717	0.815565
FBgn0003863	alphaTry	protein_coding	0.0938617	0.566227	0.81008
FBgn0003866	tsh	protein_coding	-0.567303	0.0409422	0.186298
FBgn0003867	tsl	protein_coding	0.131236	0.61952	0.83927
FBgn0003870	ttk	protein_coding	0.123142	0.237126	0.534558
FBgn0003882	tub	protein_coding	-0.00903701	0.933179	0.977815
FBgn0003884	alphaTub84B	protein_coding	-0.196398	0.325307	0.624912
FBgn0003885	alphaTub84D	protein_coding	-0.0237513	0.802534	0.928041
FBgn0003888	betaTub60D	protein_coding	-1.78913	0.033055	0.160635
FBgn0003890	betaTub97EF	protein_coding	0.0373809	0.705314	0.883525
FBgn0003891	tud	protein_coding	-0.208901	0.0715145	0.266525
FBgn0003892	ptc	protein_coding	0.970637	0.000220168	0.00334147
FBgn0003896	tup	protein_coding	0.146702	0.592769	0.825075
FBgn0003900	twi	protein_coding	-0.493552	0.347125	0.645989
FBgn0003941	RpL40	protein_coding	-0.18706	0.0724154	0.268361
FBgn0003942	RpS27A	protein_coding	-0.37379	0.0212042	0.118543
FBgn0003943	Ubi-p63E	protein_coding	-0.408337	0.0369224	0.173447
FBgn0003944	Ubx	protein_coding	-0.180543	0.530653	0.786048
FBgn0003961	Uro	protein_coding	-2.45676	0.0317852	0.156233
FBgn0003963	ush	protein_coding	-0.0201721	0.909436	0.969272
FBgn0003964	usp	protein_coding	-0.00161248	0.984474	0.995632
FBgn0003965	v	protein_coding	-0.46287	0.324781	0.624771
FBgn0003969	vap	protein_coding	-0.345296	0.161143	0.431859
FBgn0003975	vg	protein_coding	1.36312	0.177221	0.456233
FBgn0003977	vir	protein_coding	0.132775	0.228263	0.5238
FBgn0003978	vls	protein_coding	-0.00810158	0.966279	0.989859
FBgn0003984	vn	protein_coding	-0.694058	0.0712807	0.266156
FBgn0003996	w	protein_coding	-0.329691	0.272286	0.572119
FBgn0003997	hid	protein_coding	-1.28972	1.12221e-12	9.14927e-11
FBgn0004003	wbl	protein_coding	0.0456984	0.89215	0.963246
FBgn0004045	Yp1	protein_coding	0.479079	0.264973	0.563236
FBgn0004047	Yp3	protein_coding	0.207989	0.61716	0.837552
FBgn0004049	yrt	protein_coding	-0.0280877	0.700625	0.881028
FBgn0004050	z	protein_coding	0.0377251	0.71733	0.890554
FBgn0004055	uzip	protein_coding	-0.181233	0.354311	0.653022
FBgn0004057	Zw	protein_coding	-0.0217465	0.94483	0.981751
FBgn0004066	Prosalpha4	protein_coding	0.178936	0.395798	0.684769
FBgn0004087	Dhfr	protein_coding	0.985395	1.28664e-13	1.19742e-11
FBgn0004101	bs	protein_coding	-0.00655314	0.951009	0.98351
FBgn0004103	Pp1-87B	protein_coding	-0.185353	0.11302	0.351495
FBgn0004106	Cdk1	protein_coding	-0.276871	0.654609	0.856426
FBgn0004107	Cdk2	protein_coding	-0.41654	0.285528	0.586332
FBgn0004108	Nrt	protein_coding	-0.98971	0.000214904	0.00327165
FBgn0004117	Tm2	protein_coding	-0.286461	0.109579	0.346475
FBgn0004132	boca	protein_coding	0.088437	0.627586	0.841905
FBgn0004133	blow	protein_coding	0.263241	0.0741467	0.272018
FBgn0004167	kst	protein_coding	-0.0980184	0.563516	0.808723
FBgn0004168	5-HT1A	protein_coding	0.876107	0.0463579	0.202533
FBgn0004169	up	protein_coding	-0.381897	0.0659352	0.253063
FBgn0004170	sc	protein_coding	-0.609897	0.515137	0.774668
FBgn0004177	mts	protein_coding	-0.0448288	0.591435	0.824454
FBgn0004179	Csp	protein_coding	-0.213038	0.0746256	0.273064
FBgn0004197	Ser	protein_coding	-0.194044	0.510151	0.77141
FBgn0004198	ct	protein_coding	-1.69527	5.26855e-08	1.93213e-06
FBgn0004227	nonA	protein_coding	0.0552118	0.440858	0.722915
FBgn0004228	mex1	protein_coding	-0.143796	0.508355	0.770179
FBgn0004237	Hrb87F	protein_coding	-0.0607019	0.666925	0.863559
FBgn0004240	DptA	protein_coding	5.31789	4.20199e-07	1.29136e-05
FBgn0004242	Syt1	protein_coding	0.448291	0.048307	0.208799
FBgn0004359	T48	protein_coding	-0.555053	0.0562135	0.228679
FBgn0004360	Wnt2	protein_coding	-0.331624	0.300793	0.601525
FBgn0004362	HmgD	protein_coding	-0.308962	0.209204	0.500193
FBgn0004363	porin	protein_coding	-0.102485	0.277102	0.578013
FBgn0004364	18w	protein_coding	0.0335289	0.819412	0.935049
FBgn0004367	mei-41	protein_coding	0.00417328	0.985739	0.996242
FBgn0004368	Ptp4E	protein_coding	0.085704	0.601485	0.830276
FBgn0004369	Ptp99A	protein_coding	0.013075	0.922511	0.973641
FBgn0004370	Ptp10D	protein_coding	-0.0591004	0.576428	0.814657
FBgn0004373	fwd	protein_coding	0.0297966	0.761556	0.911243
FBgn0004374	neb	protein_coding	0.149915	0.356084	0.654402
FBgn0004378	Klp61F	protein_coding	-0.109459	0.779988	0.920337
FBgn0004379	Klp67A	protein_coding	-0.107798	0.852678	0.94908
FBgn0004380	Klp64D	protein_coding	-0.0801204	0.4846	0.753963
FBgn0004381	Klp68D	protein_coding	-0.241536	0.391755	0.681189
FBgn0004387	Klp98A	protein_coding	-0.0966469	0.452777	0.73356
FBgn0004390	RasGAP1	protein_coding	0.744765	0.00292563	0.0269984
FBgn0004391	shtd	protein_coding	0.198862	0.287825	0.589375
FBgn0004394	pdm2	protein_coding	0.100683	0.769481	0.913909
FBgn0004395	unk	protein_coding	-0.205018	0.269919	0.569085
FBgn0004396	CrebA	protein_coding	0.172238	0.22741	0.522451
FBgn0004397	Vinc	protein_coding	-0.335474	0.130318	0.385253
FBgn0004401	Pep	protein_coding	-0.139756	0.22372	0.517647
FBgn0004403	RpS14a	protein_coding	-0.305111	0.0371116	0.174012
FBgn0004404	RpS14b	protein_coding	-0.199015	0.179441	0.460063
FBgn0004406	tam	protein_coding	-0.227552	0.250174	0.548417
FBgn0004407	DNApol-gamma35	protein_coding	0.0901531	0.455284	0.735566
FBgn0004419	me31B	protein_coding	-0.10835	0.341438	0.640602
FBgn0004425	LysB	protein_coding	-5.11356	5.78703e-14	5.65238e-12
FBgn0004427	LysD	protein_coding	-6.44941	7.58529e-61	1.06898e-57
FBgn0004428	LysE	protein_coding	-2.06851	0.00237849	0.0228247
FBgn0004431	LysX	protein_coding	-1.71805	NA	NA
FBgn0004432	Cyp1	protein_coding	-0.108473	0.255584	0.554349
FBgn0004435	Galphaq	protein_coding	-0.029529	0.73683	0.899761
FBgn0004436	Ubc6	protein_coding	-0.074977	0.498434	0.763615
FBgn0004449	Ten-m	protein_coding	-0.0165598	0.941582	0.980234
FBgn0004456	mew	protein_coding	-0.509747	0.0554214	0.226731
FBgn0004463	RpIII128	protein_coding	-0.0402036	0.783958	0.922049
FBgn0004465	Su(P)	protein_coding	-0.249823	0.02375	0.128239
FBgn0004507	GlyP	protein_coding	0.19505	0.0925332	0.309647
FBgn0004509	Fur1	protein_coding	-0.0654928	0.650225	0.854232
FBgn0004510	Ets97D	protein_coding	0.195974	0.128091	0.38093
FBgn0004512	Mdr49	protein_coding	0.0551123	0.788638	0.922049
FBgn0004513	Mdr65	protein_coding	-0.984954	0.0127269	0.0825452
FBgn0004516	Gad1	protein_coding	-0.0181399	0.981873	0.99536
FBgn0004552	Akh	protein_coding	0.568611	0.376271	0.66801
FBgn0004556	Dbp73D	protein_coding	0.0317605	0.841657	0.944988
FBgn0004569	aos	protein_coding	-0.573629	0.0613495	0.241409
FBgn0004573	5-HT7	protein_coding	0.322623	0.494906	0.761305
FBgn0004574	Rop	protein_coding	-0.17464	0.321187	0.621951
FBgn0004575	Syn	protein_coding	-0.0691464	0.786806	0.922049
FBgn0004580	Cbp53E	protein_coding	0.177861	0.41078	0.696166
FBgn0004583	ex	protein_coding	-0.233721	0.301304	0.602084
FBgn0004584	Rrp1	protein_coding	-0.901462	0.025044	0.132756
FBgn0004587	B52	protein_coding	-0.0613302	0.381688	0.672256
FBgn0004595	pros	protein_coding	0.306957	0.035232	0.168008
FBgn0004597	CycC	protein_coding	0.150543	0.238493	0.536232
FBgn0004598	Fur2	protein_coding	0.155066	0.350191	0.649001
FBgn0004606	zfh1	protein_coding	0.0950259	0.86789	0.955207
FBgn0004607	zfh2	protein_coding	-0.471469	0.119334	0.363955
FBgn0004611	Plc21C	protein_coding	-0.267994	0.00565995	0.0444904
FBgn0004620	GluRIIA	protein_coding	-0.348465	0.0669397	0.255557
FBgn0004622	TkR99D	protein_coding	0.30862	0.177793	0.457466
FBgn0004629	Cys	protein_coding	0.568297	0.00685595	0.0515503
FBgn0004635	rho	protein_coding	-0.0415117	0.962425	0.987757
FBgn0004636	Rap1	protein_coding	-0.163631	0.081917	0.288998
FBgn0004638	drk	protein_coding	-0.232899	0.0491448	0.211248
FBgn0004643	Zw10	protein_coding	0.166145	0.161676	0.432583
FBgn0004644	hh	protein_coding	1.1003	0.0181485	0.105563
FBgn0004646	ogre	protein_coding	-0.0230712	0.90335	0.967618
FBgn0004647	N	protein_coding	-0.265098	0.359894	0.657838
FBgn0004648	svr	protein_coding	0.19362	0.0904354	0.305346
FBgn0004652	fru	protein_coding	-0.151736	0.623819	0.840978
FBgn0004654	Pgd	protein_coding	-0.413057	0.000910583	0.0106181
FBgn0004655	wapl	protein_coding	0.0665093	0.469142	0.745024
FBgn0004656	fs(1)h	protein_coding	-0.0987772	0.39965	0.687425
FBgn0004657	mys	protein_coding	-0.731332	0.0126501	0.082209
FBgn0004687	Mlc-c	protein_coding	-0.317981	0.00180295	0.0184886
FBgn0004698	Xpc	protein_coding	0.00109581	0.993473	0.998335
FBgn0004795	retn	protein_coding	0.122407	0.470639	0.7459
FBgn0004797	mdy	protein_coding	-0.100941	0.580489	0.816674
FBgn0004811	fs(2)ltoPP43	protein_coding	0.120848	0.328623	0.627295
FBgn0004828	His3.3B	protein_coding	-0.0183822	0.824425	0.936977
FBgn0004832	Xpac	protein_coding	0.136835	0.516916	0.776161
FBgn0004837	Su(H)	protein_coding	0.186111	0.339175	0.637934
FBgn0004838	Hrb27C	protein_coding	0.0128623	0.874924	0.95715
FBgn0004839	otk	protein_coding	1.15639	6.50026e-18	1.05123e-15
FBgn0004842	RYa-R	protein_coding	0.40825	0.129559	0.383677
FBgn0004852	Ac76E	protein_coding	0.372734	0.00315776	0.028658
FBgn0004855	RpII15	protein_coding	0.266537	0.00931454	0.0653077
FBgn0004856	Bx42	protein_coding	0.0396327	0.734396	0.898664
FBgn0004858	elB	protein_coding	-0.0698373	0.622329	0.840907
FBgn0004859	ci	protein_coding	0.193815	0.421448	0.705872
FBgn0004860	ph-d	protein_coding	-0.217335	0.232204	0.528119
FBgn0004861	ph-p	protein_coding	0.415186	0.0311706	0.153931
FBgn0004862	bap	protein_coding	-0.290767	0.474777	0.747471
FBgn0004864	hop	protein_coding	0.0561522	0.569386	0.811454
FBgn0004865	Eip78C	protein_coding	-0.305222	0.472337	0.746253
FBgn0004867	RpS2	protein_coding	-0.348461	0.00191147	0.0193799
FBgn0004868	Gdi	protein_coding	0.225662	0.0317613	0.156194
FBgn0004870	bab1	protein_coding	0.52774	0.0752263	0.274448
FBgn0004875	enc	protein_coding	0.159478	0.222427	0.515908
FBgn0004876	cdi	protein_coding	0.178014	0.433087	0.716967
FBgn0004882	orb	protein_coding	-0.648435	0.17258	0.449564
FBgn0004885	tok	protein_coding	0.633864	0.0740598	0.271801
FBgn0004888	Scsalpha1	protein_coding	-0.102388	0.502832	0.766984
FBgn0004889	tws	protein_coding	-0.0727304	0.413487	0.698443
FBgn0004892	sob	protein_coding	0.430128	0.0405383	0.185177
FBgn0004893	bowl	protein_coding	0.277035	0.0611142	0.241156
FBgn0004895	FoxL1	protein_coding	0.42752	0.391155	0.680795
FBgn0004901	Prat	protein_coding	-0.190793	0.0568631	0.230845
FBgn0004903	Rb97D	protein_coding	-0.0707609	0.555708	0.803939
FBgn0004907	14-3-3zeta	protein_coding	-0.1719	0.0383282	0.178269
FBgn0004908	Arl2	protein_coding	0.0474868	0.754327	0.906828
FBgn0004910	Eip63F-1	protein_coding	0.17859	0.1626	0.434232
FBgn0004911	asRNA:Eig63F-2	ncRNA	3.32178	1.40147e-22	3.54501e-20
FBgn0004913	Gnf1	protein_coding	0.0987204	0.333196	0.631338
FBgn0004914	Hnf4	protein_coding	-0.131106	0.292093	0.594217
FBgn0004915	TfIIB	protein_coding	-0.0114847	0.893768	0.96382
FBgn0004919	gol	protein_coding	-0.0884844	0.4916	0.759142
FBgn0004921	Ggamma1	protein_coding	-0.0887536	0.282354	0.583847
FBgn0004924	Top1	protein_coding	0.06378	0.502111	0.766485
FBgn0004926	eIF2beta	protein_coding	-0.278849	0.00428939	0.0359514
FBgn0004957	por	protein_coding	0.0319015	0.893479	0.963647
FBgn0005198	gig	protein_coding	0.126724	0.291108	0.592975
FBgn0005278	Sam-S	protein_coding	-0.345291	0.0405425	0.185177
FBgn0005322	nmd	protein_coding	-0.0627517	0.380224	0.670952
FBgn0005355	Su(fu)	protein_coding	0.194548	0.189038	0.472475
FBgn0005386	ash1	protein_coding	0.114383	0.370543	0.665509
FBgn0005391	Yp2	protein_coding	0.572674	0.302414	0.602966
FBgn0005411	U2af50	protein_coding	0.00161886	0.985458	0.99606
FBgn0005427	ewg	protein_coding	-0.0715888	0.626788	0.84149
FBgn0005533	RpS17	protein_coding	-0.316985	0.0550863	0.225806
FBgn0005536	Mbs	protein_coding	-0.312112	0.01367	0.0867417
FBgn0005564	Shal	protein_coding	-0.00829358	0.972804	0.992139
FBgn0005585	Calr	protein_coding	-0.0437381	0.808828	0.930289
FBgn0005586	Rab3	protein_coding	0.521425	0.00138773	0.0149945
FBgn0005593	RpL7	protein_coding	-0.42767	0.00253624	0.0240521
FBgn0005596	yem	protein_coding	0.363883	0.0236381	0.127786
FBgn0005612	Sox14	protein_coding	0.104271	0.615823	0.837083
FBgn0005614	trpl	protein_coding	-1.46118	0.0395141	0.181728
FBgn0005616	msl-2	protein_coding	0.420531	0.0057671	0.0451169
FBgn0005617	msl-1	protein_coding	0.144793	0.311477	0.612882
FBgn0005624	Psc	protein_coding	-0.195875	0.199092	0.488259
FBgn0005626	ple	protein_coding	-0.00724953	0.984732	0.995632
FBgn0005631	robo1	protein_coding	-0.182336	0.218582	0.511581
FBgn0005632	faf	protein_coding	0.220115	0.0729077	0.269679
FBgn0005633	fln	protein_coding	0.602967	0.591724	0.824672
FBgn0005636	nvy	protein_coding	-0.12356	0.674381	0.866888
FBgn0005638	slbo	protein_coding	-1.32367	0.170391	0.447169
FBgn0005640	Eip63E	protein_coding	0.104692	0.533436	0.787895
FBgn0005642	wdn	protein_coding	0.0951397	0.53272	0.787319
FBgn0005648	Pabp2	protein_coding	-0.182152	0.361875	0.659212
FBgn0005649	Rox8	protein_coding	0.266219	0.000231865	0.00349214
FBgn0005654	Orc3	protein_coding	0.0973121	0.798534	0.926579
FBgn0005655	PCNA	protein_coding	-0.83848	0.196114	0.483816
FBgn0005659	Ets98B	protein_coding	-0.290006	0.233749	0.529532
FBgn0005660	Ets21C	protein_coding	-2.63607	5.49048e-09	2.49602e-07
FBgn0005664	Crys	protein_coding	0.222811	0.504917	0.768229
FBgn0005666	bt	protein_coding	-0.280507	0.245788	0.542868
FBgn0005670	Cyp4d1	protein_coding	-0.877365	5.07397e-07	1.51223e-05
FBgn0005671	Vha55	protein_coding	-0.0186072	0.875937	0.957501
FBgn0005672	spi	protein_coding	-0.215193	0.206978	0.496962
FBgn0005674	GluProRS	protein_coding	-0.0416866	0.7191	0.891161
FBgn0005677	dac	protein_coding	-0.508625	0.0767819	0.278271
FBgn0005683	pie	protein_coding	-0.249249	0.61541	0.836921
FBgn0005694	Aef1	protein_coding	0.129329	0.40713	0.693548
FBgn0005695	gcl	protein_coding	0.173229	0.20116	0.490228
FBgn0005696	DNApol-alpha73	protein_coding	0.059659	0.89824	0.965897
FBgn0005771	noc	protein_coding	0.905892	5.07726e-06	0.000122463
FBgn0005777	PpD3	protein_coding	-0.183878	0.0262619	0.136777
FBgn0008635	betaCOP	protein_coding	0.0104745	0.920438	0.973004
FBgn0008636	hbn	protein_coding	1.04918	0.0849903	0.295221
FBgn0008646	E5	protein_coding	0.224384	0.599168	0.828654
FBgn0008651	lbl	protein_coding	0.43494	0.572661	0.812687
FBgn0010014	CanB	protein_coding	0.483544	0.222471	0.515908
FBgn0010015	CanA1	protein_coding	0.0642164	0.805454	0.928916
FBgn0010019	Cyp4g1	protein_coding	-1.60849	0.164695	0.437929
FBgn0010038	GstD2	protein_coding	-1.08099	0.242511	0.540482
FBgn0010039	GstD3	protein_coding	-0.716666	0.0725093	0.268508
FBgn0010040	GstD4	protein_coding	0.208698	0.761146	0.911243
FBgn0010041	GstD5	protein_coding	0.724028	0.025539	0.134656
FBgn0010043	GstD7	protein_coding	0.167425	0.528765	0.784566
FBgn0010044	GstD8	protein_coding	1.68638	4.7032e-06	0.000114279
FBgn0010051	Itpr	protein_coding	-0.148698	0.186218	0.469316
FBgn0010053	Jheh1	protein_coding	-0.450347	0.00574211	0.0450131
FBgn0010078	RpL23	protein_coding	-0.293366	0.0658787	0.253063
FBgn0010100	mAcon1	protein_coding	0.272757	0.0220187	0.121268
FBgn0010105	comm	protein_coding	0.15795	0.605188	0.832661
FBgn0010113	hdc	protein_coding	0.126632	0.55631	0.804042
FBgn0010114	hig	protein_coding	1.16613	0.0558374	0.227621
FBgn0010173	RpA-70	protein_coding	0.098324	0.642469	0.850276
FBgn0010194	Wnt5	protein_coding	-0.285669	0.627951	0.841905
FBgn0010198	RpS15Aa	protein_coding	-0.426349	0.00569106	0.0446993
FBgn0010213	Sod2	protein_coding	-0.215243	0.0509496	0.215531
FBgn0010215	alpha-Cat	protein_coding	0.00767989	0.943572	0.981106
FBgn0010217	ATPsynbeta	protein_coding	-0.188623	0.124054	0.37288
FBgn0010220	Dbp45A	protein_coding	0.0776583	0.578298	0.815453
FBgn0010222	Nmdmc	protein_coding	0.625297	0.00113807	0.0127327
FBgn0010223	Galphaf	protein_coding	-0.0987694	0.64688	0.852448
FBgn0010225	Gel	protein_coding	0.0819438	0.4654	0.742668
FBgn0010226	GstS1	protein_coding	-0.392443	0.0483274	0.208799
FBgn0010228	HmgZ	protein_coding	-0.0325781	0.836211	0.942795
FBgn0010235	Klc	protein_coding	-0.238686	0.0604877	0.239185
FBgn0010238	Lac	protein_coding	0.0513445	0.688243	0.875541
FBgn0010241	Mdr50	protein_coding	0.0975989	0.727388	0.89584
FBgn0010246	Myo61F	protein_coding	0.0763592	0.528844	0.784566
FBgn0010247	Parp	protein_coding	-0.0765504	0.540625	0.793327
FBgn0010263	Rbp9	protein_coding	-0.694936	0.00112904	0.0126568
FBgn0010265	RpS13	protein_coding	-0.383813	0.0168536	0.100642
FBgn0010269	Dsor1	protein_coding	0.14666	0.25631	0.554981
FBgn0010278	Ssrp	protein_coding	-0.114773	0.383033	0.673779
FBgn0010280	Taf4	protein_coding	0.00128774	0.98927	0.99746
FBgn0010282	TfIIFalpha	protein_coding	0.316689	0.02031	0.114798
FBgn0010287	Trf	protein_coding	0.264244	0.251895	0.550497
FBgn0010288	Uch	protein_coding	0.182512	0.386519	0.675707
FBgn0010292	bys	protein_coding	0.0662438	0.746549	0.904755
FBgn0010300	brat	protein_coding	-0.268801	0.377603	0.66877
FBgn0010303	hep	protein_coding	-0.06512	0.620736	0.840241
FBgn0010309	pigeon	protein_coding	-0.0128323	0.948615	0.983218
FBgn0010313	corto	protein_coding	0.0969778	0.451043	0.732555
FBgn0010315	CycD	protein_coding	0.0849577	0.608499	0.834511
FBgn0010316	dap	protein_coding	-0.306606	0.0756311	0.275212
FBgn0010328	woc	protein_coding	0.168026	0.144695	0.407599
FBgn0010333	Rac1	protein_coding	-0.319832	0.000438282	0.00591471
FBgn0010339	128up	protein_coding	-0.0885821	0.308235	0.609488
FBgn0010340	140up	protein_coding	-0.0310267	0.805803	0.928916
FBgn0010341	Cdc42	protein_coding	-0.339137	0.0176396	0.103642
FBgn0010342	Map60	protein_coding	0.17648	0.204286	0.493942
FBgn0010348	Arf79F	protein_coding	0.00348508	0.972941	0.992139
FBgn0010350	Cds	protein_coding	-0.16857	0.24126	0.538975
FBgn0010352	Nc73EF	protein_coding	-0.0909031	0.593431	0.825078
FBgn0010355	Taf1	protein_coding	0.124802	0.165676	0.439434
FBgn0010356	Taf5	protein_coding	0.136226	0.378563	0.669571
FBgn0010357	betaTry	protein_coding	1.21914	5.71244e-19	1.00631e-16
FBgn0010358	deltaTry	protein_coding	-0.248634	0.553022	0.802341
FBgn0010359	gammaTry	protein_coding	0.142936	0.439016	0.721266
FBgn0010379	Akt1	protein_coding	-0.204749	0.220825	0.514511
FBgn0010380	AP-1-2beta	protein_coding	-0.153447	0.202539	0.491917
FBgn0010382	CycE	protein_coding	-0.320742	0.540223	0.793219
FBgn0010383	Cyp18a1	protein_coding	0.280146	0.53584	0.789672
FBgn0010385	Def	protein_coding	3.37747	1.02267e-14	1.15961e-12
FBgn0010387	Acbp2	protein_coding	0.291102	0.0568453	0.230845
FBgn0010388	Dro	protein_coding	2.8211	0.114741	0.355837
FBgn0010389	htl	protein_coding	0.0361553	0.851073	0.948783
FBgn0010391	SrpRalpha	protein_coding	-0.0542552	0.533865	0.788174
FBgn0010395	Itgbn	protein_coding	0.032493	0.803732	0.92841
FBgn0010397	LamC	protein_coding	-0.587343	0.00402907	0.0344159
FBgn0010398	Lrr47	protein_coding	0.0992294	0.713716	0.888654
FBgn0010406	RNaseX25	protein_coding	0.144073	0.154435	0.422019
FBgn0010408	RpS9	protein_coding	-0.339316	0.0277527	0.142076
FBgn0010409	RpL18A	protein_coding	-0.339543	0.0106351	0.072505
FBgn0010411	RpS18	protein_coding	-0.09649	0.433538	0.717351
FBgn0010412	RpS19a	protein_coding	-0.358843	0.0063897	0.0489778
FBgn0010414	SerT	protein_coding	0.123957	0.832566	0.941721
FBgn0010415	Sdc	protein_coding	0.0731296	0.572521	0.81265
FBgn0010416	TH1	protein_coding	0.124141	0.11218	0.351083
FBgn0010417	Taf6	protein_coding	0.162865	0.205449	0.495521
FBgn0010421	TfIIFbeta	protein_coding	-0.0365904	0.750063	0.905093
FBgn0010422	TfIIS	protein_coding	0.0204934	0.856541	0.950793
FBgn0010423	TpnC47D	protein_coding	-0.1651	0.496254	0.762185
FBgn0010424	TpnC73F	protein_coding	-0.771981	2.55288e-06	6.59272e-05
FBgn0010425	epsilonTry	protein_coding	0.000741967	0.998954	0.999461
FBgn0010434	cora	protein_coding	-0.490469	0.0472131	0.204909
FBgn0010435	emp	protein_coding	-0.256992	0.201154	0.490228
FBgn0010438	mtSSB	protein_coding	-0.261863	0.133497	0.391832
FBgn0010441	pll	protein_coding	-0.13902	0.331283	0.629404
FBgn0010452	trn	protein_coding	-0.0831875	0.710044	0.886311
FBgn0010453	Wnt4	protein_coding	0.650487	0.0100837	0.0697096
FBgn0010470	Fkbp14	protein_coding	0.399849	0.00343036	0.0305696
FBgn0010473	tutl	protein_coding	0.396606	0.263129	0.561247
FBgn0010482	l(2)01289	protein_coding	-0.282379	0.0315642	0.155457
FBgn0010488	NAT1	protein_coding	-0.0789288	0.470363	0.7459
FBgn0010497	dmGlut	protein_coding	0.809749	0.0429398	0.192371
FBgn0010501	Dcp-1	protein_coding	-0.152193	0.24072	0.538603
FBgn0010504	kermit	protein_coding	0.091148	0.38628	0.675707
FBgn0010516	wal	protein_coding	-0.301224	0.0817004	0.288657
FBgn0010520	Bka	protein_coding	0.154189	0.376293	0.66801
FBgn0010531	Ccs	protein_coding	-0.343079	0.00809373	0.0585801
FBgn0010548	Aldh-III	protein_coding	-0.188931	0.21631	0.508192
FBgn0010549	l(2)03659	protein_coding	-0.14194	0.559631	0.806186
FBgn0010551	Phb2	protein_coding	-0.123888	0.159823	0.43031
FBgn0010583	dock	protein_coding	-0.425947	0.011208	0.0753043
FBgn0010590	Prosbeta1	protein_coding	-0.00932558	0.936547	0.978813
FBgn0010591	Sply	protein_coding	0.42789	0.000329171	0.00465225
FBgn0010602	lwr	protein_coding	-0.0825411	0.355955	0.654402
FBgn0010607	l(2)05714	protein_coding	-0.130137	0.423433	0.707635
FBgn0010611	Hmgs	protein_coding	-0.0543033	0.653871	0.85626
FBgn0010612	ATPsynG	protein_coding	0.225844	0.065953	0.253063
FBgn0010620	CG10939	protein_coding	0.721054	8.71543e-08	3.02738e-06
FBgn0010621	CCT5	protein_coding	-0.441896	0.00412063	0.0349527
FBgn0010622	DCTN3-p24	protein_coding	0.0221492	0.869094	0.955264
FBgn0010638	Sec61beta	protein_coding	-0.00897689	0.936376	0.978813
FBgn0010651	MFS14	protein_coding	0.7713	0.0236401	0.127786
FBgn0010660	Nup214	protein_coding	0.0767745	0.558612	0.805226
FBgn0010741	Pfdn2	protein_coding	-0.123929	0.276031	0.576795
FBgn0010747	Srp54k	protein_coding	0.0706435	0.370987	0.66585
FBgn0010750	atms	protein_coding	-0.00462471	0.97393	0.992139
FBgn0010762	simj	protein_coding	0.0419331	0.727289	0.89584
FBgn0010768	sqz	protein_coding	-0.365928	0.296177	0.598482
FBgn0010770	ppan	protein_coding	-0.217389	0.28216	0.583847
FBgn0010772	Xe7	protein_coding	-0.0327955	0.764386	0.912031
FBgn0010774	Ref1	protein_coding	0.00770406	0.938352	0.979042
FBgn0010786	l(3)02640	protein_coding	-0.054886	0.766192	0.91275
FBgn0010803	TrpRS	protein_coding	-0.121743	0.367131	0.662959
FBgn0010808	Chchd3	protein_coding	-0.213861	0.0125257	0.0817776
FBgn0010812	unc-45	protein_coding	-0.203129	0.0746745	0.273142
FBgn0010825	Gug	protein_coding	-0.0749364	0.502874	0.766984
FBgn0010830	l(3)04053	protein_coding	0.0607742	0.616889	0.837487
FBgn0010877	l(3)05822	protein_coding	-0.170332	0.117567	0.36034
FBgn0010894	sinu	protein_coding	0.300514	0.0256657	0.135105
FBgn0010905	Spn	protein_coding	-0.246556	0.225631	0.520423
FBgn0010909	msn	protein_coding	-0.65415	0.0130185	0.083885
FBgn0010926	l(3)07882	protein_coding	-0.0719019	0.607452	0.834148
FBgn0011016	SsRbeta	protein_coding	0.0346807	0.74421	0.903696
FBgn0011020	Sas-4	protein_coding	0.34033	0.297609	0.599631
FBgn0011202	dia	protein_coding	0.0309695	0.822107	0.936243
FBgn0011204	cue	protein_coding	0.662098	0.00382417	0.0331798
FBgn0011205	fbl	protein_coding	-0.0182725	0.909225	0.969272
FBgn0011206	bol	protein_coding	-0.075002	0.691878	0.876934
FBgn0011207	pelo	protein_coding	0.166471	0.174937	0.45331
FBgn0011211	blw	protein_coding	-0.103354	0.359302	0.6575
FBgn0011217	eff	protein_coding	-0.253643	0.00139757	0.0150843
FBgn0011224	heph	protein_coding	-0.252629	0.0964957	0.319315
FBgn0011225	jar	protein_coding	-0.0672378	0.646913	0.852448
FBgn0011227	ox	protein_coding	0.0573369	0.658845	0.858361
FBgn0011230	poe	protein_coding	0.00587877	0.955977	0.985755
FBgn0011232	scat	protein_coding	0.0578909	0.584367	0.819397
FBgn0011236	ken	protein_coding	0.0280923	0.871826	0.956256
FBgn0011259	Sema1a	protein_coding	-0.450623	0.040793	0.185877
FBgn0011260	Sema2a	protein_coding	-0.367836	0.302416	0.602966
FBgn0011272	RpL13	protein_coding	-0.375469	0.0148458	0.0916432
FBgn0011274	Dif	protein_coding	-0.358112	0.0289696	0.146707
FBgn0011280	Obp19d	protein_coding	1.34687	0.134665	0.393651
FBgn0011284	RpS4	protein_coding	-0.502905	0.000378041	0.00518672
FBgn0011286	RyR	protein_coding	-0.295997	0.126365	0.378075
FBgn0011289	TfIIA-L	protein_coding	0.109329	0.372183	0.666394
FBgn0011290	Taf12	protein_coding	-0.116181	0.353187	0.651811
FBgn0011291	Taf11	protein_coding	0.0549624	0.749643	0.904906
FBgn0011296	l(2)efl	protein_coding	-0.0447055	0.747269	0.904906
FBgn0011297	Alg3	protein_coding	-0.168096	0.161862	0.432728
FBgn0011300	babo	protein_coding	0.0221154	0.827115	0.938638
FBgn0011305	Rsf1	protein_coding	-0.0481145	0.684083	0.873127
FBgn0011327	Uch-L5	protein_coding	-0.00468489	0.977034	0.993245
FBgn0011335	vers	protein_coding	0.0687113	0.570002	0.811761
FBgn0011336	Stt3B	protein_coding	-0.174384	0.0825151	0.28989
FBgn0011361	ND-ACP	protein_coding	-0.222224	0.0734502	0.270267
FBgn0011455	ND-SGDH	protein_coding	-0.16054	0.182432	0.464078
FBgn0011474	PR-Set7	protein_coding	-0.0142465	0.920943	0.973099
FBgn0011476	l(3)neo43	protein_coding	0.12743	0.438296	0.721122
FBgn0011481	Ssdp	protein_coding	-0.00642267	0.949977	0.983264
FBgn0011509	SrpRbeta	protein_coding	-0.0861646	0.362013	0.659212
FBgn0011554	etaTry	protein_coding	0.587078	0.00125545	0.0138226
FBgn0011555	thetaTry	protein_coding	1.2106	9.40108e-06	0.000209823
FBgn0011556	zetaTry	protein_coding	1.04116	0.00338394	0.0302378
FBgn0011566	Smyd3	protein_coding	0.00450482	0.978327	0.993934
FBgn0011570	cpb	protein_coding	-0.0732627	0.663448	0.861286
FBgn0011573	Cdc37	protein_coding	-0.0219305	0.867543	0.955207
FBgn0011576	Cyp4d2	protein_coding	-0.3909	0.109103	0.345523
FBgn0011581	Ms	protein_coding	-0.586924	0.806975	0.929567
FBgn0011582	Dop1R1	protein_coding	0.437189	0.601758	0.830374
FBgn0011584	Trp1	protein_coding	-0.269361	0.00691321	0.0518228
FBgn0011586	e(r)	protein_coding	0.206215	0.117097	0.359435
FBgn0011589	Elk	protein_coding	0.920414	5.0691e-05	0.000929492
FBgn0011591	fng	protein_coding	-0.629054	0.10655	0.339582
FBgn0011592	fra	protein_coding	-0.788215	0.00150631	0.0160472
FBgn0011596	fzo	protein_coding	-0.550806	0.242133	0.540049
FBgn0011603	ine	protein_coding	0.0829228	0.490599	0.758464
FBgn0011604	Iswi	protein_coding	0.0423409	0.799565	0.927077
FBgn0011606	Klp3A	protein_coding	0.626583	0.065901	0.253063
FBgn0011638	La	protein_coding	-0.317985	0.0297913	0.149639
FBgn0011640	lark	protein_coding	0.0486225	0.540582	0.793327
FBgn0011642	Zyx	protein_coding	-0.0172894	0.902733	0.967618
FBgn0011648	Mad	protein_coding	-0.0475285	0.789498	0.922049
FBgn0011655	Med	protein_coding	0.0505481	0.635774	0.847118
FBgn0011656	Mef2	protein_coding	0.268652	0.0295252	0.14853
FBgn0011659	Mlh1	protein_coding	0.0904934	0.716449	0.890259
FBgn0011660	Pms2	protein_coding	0.71676	0.0149513	0.0920691
FBgn0011661	Moe	protein_coding	-0.216265	0.185943	0.469152
FBgn0011666	msi	protein_coding	-0.689235	0.00469733	0.0385197
FBgn0011672	Mvl	protein_coding	1.95113	1.25907e-12	1.00982e-10
FBgn0011674	insc	protein_coding	-0.174271	0.55635	0.804042
FBgn0011676	Nos	protein_coding	-0.0909015	0.856696	0.950793
FBgn0011692	pav	protein_coding	-0.126449	0.830297	0.940832
FBgn0011695	EbpIII	protein_coding	0.457334	0.00484378	0.0393915
FBgn0011701	repo	protein_coding	0.341025	0.471713	0.7459
FBgn0011703	RnrL	protein_coding	-0.394624	0.481871	0.752275
FBgn0011704	RnrS	protein_coding	0.705635	0.00399785	0.0342648
FBgn0011705	rost	protein_coding	-0.425584	0.183521	0.465917
FBgn0011706	rpr	protein_coding	-0.905345	0.108378	0.344001
FBgn0011708	Syx5	protein_coding	0.136329	0.313522	0.615132
FBgn0011710	2001-09-01	protein_coding	0.0461662	0.748615	0.904906
FBgn0011715	Snr1	protein_coding	0.185059	0.198854	0.487984
FBgn0011722	Tig	protein_coding	-0.488902	0.65089	0.854769
FBgn0011723	byn	protein_coding	0.296643	0.0914658	0.307536
FBgn0011725	twin	protein_coding	-0.00960976	0.92762	0.975896
FBgn0011726	tsr	protein_coding	-0.050362	0.815333	0.933777
FBgn0011737	Wee1	protein_coding	0.408092	0.012836	0.0831434
FBgn0011739	wts	protein_coding	-0.0882652	0.28892	0.590099
FBgn0011740	alpha-Man-IIa	protein_coding	-0.276408	0.156964	0.42644
FBgn0011741	Arp6	protein_coding	0.0104983	0.924226	0.974045
FBgn0011742	Arp2	protein_coding	-0.053517	0.714059	0.888745
FBgn0011745	Arp1	protein_coding	-0.213157	0.19314	0.478725
FBgn0011746	ana	protein_coding	0.291978	0.642148	0.850079
FBgn0011747	Ank	protein_coding	0.124306	0.0945169	0.314578
FBgn0011754	PhKgamma	protein_coding	-0.358936	0.00655325	0.0498826
FBgn0011760	ctp	protein_coding	-0.144979	0.261847	0.560554
FBgn0011761	dhd	protein_coding	0.343605	0.861075	0.952935
FBgn0011762	DNApol-alpha50	protein_coding	0.0214782	0.956762	0.986151
FBgn0011763	Dp	protein_coding	0.108025	0.250088	0.548371
FBgn0011766	E2f1	protein_coding	-0.0836663	0.44849	0.730092
FBgn0011768	Fdh	protein_coding	-0.370155	6.16296e-05	0.00110945
FBgn0011769	Fdx1	protein_coding	-0.325537	0.0261409	0.136452
FBgn0011770	Gip	protein_coding	0.642295	0.00289033	0.0267227
FBgn0011771	Hem	protein_coding	0.0207169	0.885425	0.960772
FBgn0011774	Irbp	protein_coding	0.0366589	0.768157	0.913651
FBgn0011785	BRWD3	protein_coding	0.132514	0.0979093	0.322066
FBgn0011787	mRpL12	protein_coding	-0.0154835	0.886087	0.960772
FBgn0011802	Gem3	protein_coding	0.0183774	0.928364	0.976229
FBgn0011817	nmo	protein_coding	-0.248266	0.0611958	0.241382
FBgn0011818	oaf	protein_coding	-0.118902	0.322338	0.623248
FBgn0011822	Pgcl	protein_coding	-0.369271	0.00921858	0.0647269
FBgn0011824	CG4038	protein_coding	-0.265475	0.191005	0.474985
FBgn0011826	Pp2B-14D	protein_coding	0.00116469	0.990817	0.997566
FBgn0011828	Pxn	protein_coding	0.0729724	0.862541	0.953619
FBgn0011829	Ret	protein_coding	0.779908	0.0125193	0.0817776
FBgn0011834	Ser6	protein_coding	1.17541	6.91891e-09	3.07455e-07
FBgn0011836	Taf2	protein_coding	-0.00719882	0.959601	0.987221
FBgn0011837	Tis11	protein_coding	-0.0211792	0.843014	0.945261
FBgn0012034	AcCoAS	protein_coding	-0.364259	0.00955845	0.0667805
FBgn0012036	Aldh	protein_coding	0.0854155	0.70548	0.883529
FBgn0012037	Ance	protein_coding	0.0822973	0.531616	0.786718
FBgn0012042	AttA	protein_coding	0.156927	0.909199	0.969272
FBgn0012051	CalpA	protein_coding	-0.0175748	0.866974	0.955207
FBgn0012058	Cdc27	protein_coding	0.0339705	0.760856	0.911243
FBgn0012344	Dh44	protein_coding	-2.95988	0.00156552	0.0165925
FBgn0013263	Trl	protein_coding	0.0129939	0.915094	0.972283
FBgn0013269	Fkbp39	protein_coding	-0.359666	0.00280451	0.0261498
FBgn0013272	Gp150	protein_coding	-0.0467537	0.535634	0.789603
FBgn0013276	Hsp70Ab	protein_coding	-1.59628	0.132755	0.390354
FBgn0013277	Hsp70Ba	protein_coding	-1.71654	0.055553	0.227022
FBgn0013278	Hsp70Bb	protein_coding	-2.91025	0.00681352	0.0514666
FBgn0013279	Hsp70Bc	protein_coding	-1.73041	0.0846885	0.294559
FBgn0013303	Nca	protein_coding	0.322841	0.00326095	0.0294861
FBgn0013305	Nmda1	protein_coding	-0.199289	0.335357	0.633882
FBgn0013307	Odc1	protein_coding	0.0175553	0.974462	0.992187
FBgn0013323	Ptth	protein_coding	-2.25522	3.97526e-07	1.23321e-05
FBgn0013325	RpL11	protein_coding	-0.325301	0.0178216	0.104345
FBgn0013334	Sap47	protein_coding	0.0628984	0.571466	0.812474
FBgn0013342	nSyb	protein_coding	0.195813	0.247906	0.546134
FBgn0013343	Syx1A	protein_coding	-0.0329626	0.82741	0.938638
FBgn0013347	TfIIA-S	protein_coding	0.0218442	0.825287	0.93774
FBgn0013432	bcn92	protein_coding	0.702337	8.01986e-07	2.32694e-05
FBgn0013435	Cdc2rk	protein_coding	0.430252	0.0469346	0.204157
FBgn0013467	igl	protein_coding	1.12643	0.00420265	0.0354655
FBgn0013469	klu	protein_coding	0.00961919	0.960214	0.987337
FBgn0013531	MED20	protein_coding	0.0704061	0.738128	0.900412
FBgn0013548	l(2)dtl	protein_coding	-0.325601	0.184669	0.467718
FBgn0013563	Pex1	protein_coding	-0.130645	0.308893	0.6103
FBgn0013576	mtd	protein_coding	-0.0136749	0.866241	0.955207
FBgn0013672	mt:ATPase6	protein_coding	-0.140212	0.511903	0.772499
FBgn0013674	mt:CoI	protein_coding	-0.0539038	0.782053	0.921519
FBgn0013675	mt:CoII	protein_coding	-0.117172	0.638537	0.848601
FBgn0013676	mt:CoIII	protein_coding	-0.172777	0.304241	0.605108
FBgn0013678	mt:Cyt-b	protein_coding	-0.141634	0.514497	0.774428
FBgn0013679	mt:ND1	protein_coding	-0.158858	0.608124	0.834437
FBgn0013680	mt:ND2	protein_coding	-1.699	0.0813974	0.287808
FBgn0013681	mt:ND3	protein_coding	-0.158233	0.624368	0.840978
FBgn0013683	mt:ND4L	protein_coding	-0.620561	0.412277	0.697333
FBgn0013684	mt:ND5	protein_coding	-0.0731907	0.842998	0.945261
FBgn0013685	mt:ND6	protein_coding	0.513484	0.414043	0.699048
FBgn0013717	not	protein_coding	0.208872	0.1596	0.429945
FBgn0013718	nuf	protein_coding	-0.259664	0.00290968	0.0268764
FBgn0013720	pck	protein_coding	0.100323	0.347539	0.646388
FBgn0013726	pnut	protein_coding	-0.192246	0.325711	0.625133
FBgn0013732	sced	protein_coding	-0.0883118	0.777105	0.918235
FBgn0013733	shot	protein_coding	-0.0537975	0.746831	0.904874
FBgn0013746	alien	protein_coding	-0.139126	0.202852	0.492404
FBgn0013749	Arf102F	protein_coding	-0.103562	0.453594	0.734174
FBgn0013750	Arf51F	protein_coding	-0.0690715	0.369063	0.664669
FBgn0013753	Bgb	protein_coding	0.243737	0.327863	0.626822
FBgn0013756	Mtor	protein_coding	0.0522289	0.648659	0.85365
FBgn0013759	CASK	protein_coding	0.291309	0.00135251	0.0147409
FBgn0013762	Cdk5	protein_coding	-0.187028	0.122457	0.370335
FBgn0013763	Idgf6	protein_coding	-0.660053	8.20129e-09	3.59581e-07
FBgn0013764	Chi	protein_coding	-0.0381271	0.738531	0.900681
FBgn0013765	cnn	protein_coding	-0.0982251	0.748582	0.904906
FBgn0013770	Cp1	protein_coding	-0.209781	0.209869	0.501177
FBgn0013771	Cyp6a9	protein_coding	0.036236	0.80172	0.927898
FBgn0013772	Cyp6a8	protein_coding	-0.0847569	0.859555	0.951807
FBgn0013773	Cyp6a22	protein_coding	-0.633392	0.0185686	0.107501
FBgn0013799	Deaf1	protein_coding	0.184311	0.101775	0.328968
FBgn0013811	Dhc62B	protein_coding	-0.0129767	0.950193	0.983285
FBgn0013949	Elal	protein_coding	0.932903	0.0613801	0.241433
FBgn0013953	Esp	protein_coding	0.144345	0.457047	0.736176
FBgn0013954	Fkbp12	protein_coding	-0.0658225	0.375592	0.667246
FBgn0013972	Gycalpha99B	protein_coding	0.461915	0.223564	0.517592
FBgn0013973	Gycbeta100B	protein_coding	0.888957	0.0460997	0.201853
FBgn0013981	His4r	protein_coding	-0.046318	0.570154	0.811843
FBgn0013983	imd	protein_coding	0.286727	0.0363707	0.171673
FBgn0013987	MAPk-Ak2	protein_coding	-0.0875415	0.441726	0.723498
FBgn0013995	Calx	protein_coding	-0.121396	0.611331	0.835293
FBgn0013997	Nrx-IV	protein_coding	-0.0154666	0.902672	0.967618
FBgn0014000	Hf	protein_coding	-0.029425	0.897824	0.965798
FBgn0014002	NA	NA	-0.120525	0.233767	0.529532
FBgn0014006	Ask1	protein_coding	-0.0744214	0.611939	0.835656
FBgn0014007	Ptp69D	protein_coding	0.213779	0.0570331	0.231345
FBgn0014009	Rab2	protein_coding	-0.133595	0.257905	0.55636
FBgn0014010	Rab5	protein_coding	0.000661021	0.994442	0.998922
FBgn0014011	Rac2	protein_coding	-0.349663	0.00825091	0.0593692
FBgn0014018	Rel	protein_coding	-0.954909	3.36472e-14	3.56913e-12
FBgn0014020	Rho1	protein_coding	0.155411	0.425616	0.709857
FBgn0014022	Rlb1	protein_coding	0.445939	0.00416914	0.0352128
FBgn0014023	mRpL47	protein_coding	0.355922	0.0012133	0.0134033
FBgn0014024	Rnp4F	protein_coding	-0.107524	0.283005	0.584312
FBgn0014026	RpL7A	protein_coding	-0.35536	0.00749192	0.0551551
FBgn0014028	SdhB	protein_coding	-0.0275879	0.818981	0.934881
FBgn0014029	2002-09-01	protein_coding	0.0211791	0.917239	0.972631
FBgn0014031	Spat	protein_coding	-0.269779	0.311972	0.613557
FBgn0014032	Sptr	protein_coding	0.0304225	0.846811	0.946606
FBgn0014033	Sr-CI	protein_coding	0.32361	0.667166	0.863559
FBgn0014037	Su(Tpl)	protein_coding	0.0801124	0.347358	0.646213
FBgn0014073	Tie	protein_coding	0.175478	0.283175	0.584418
FBgn0014075	Uggt	protein_coding	0.0401748	0.7735	0.916366
FBgn0014092	CG4278	protein_coding	-0.0862216	0.438668	0.721194
FBgn0014127	barr	protein_coding	0.321552	0.0165172	0.0989929
FBgn0014133	bif	protein_coding	-0.167338	0.262978	0.561167
FBgn0014135	bnl	protein_coding	-0.7803	0.0191614	0.110491
FBgn0014141	cher	protein_coding	-0.87075	0.000123999	0.00203875
FBgn0014143	croc	protein_coding	-0.456843	0.252743	0.551373
FBgn0014163	fax	protein_coding	0.247907	0.365621	0.66203
FBgn0014184	Oda	protein_coding	0.190517	0.190949	0.474985
FBgn0014189	Hel25E	protein_coding	-0.280108	0.0125357	0.0817885
FBgn0014269	prod	protein_coding	-0.0812128	0.461112	0.739414
FBgn0014340	mof	protein_coding	0.18291	0.42273	0.706938
FBgn0014342	mia	protein_coding	-0.181489	0.363134	0.660091
FBgn0014343	mirr	protein_coding	1.45679	3.1628e-21	7.09114e-19
FBgn0014366	noi	protein_coding	0.0746525	0.532908	0.787468
FBgn0014380	RhoL	protein_coding	-0.038632	0.657644	0.857702
FBgn0014388	sty	protein_coding	1.35964	1.57341e-06	4.26541e-05
FBgn0014391	sun	protein_coding	-0.0480182	0.609384	0.834744
FBgn0014395	tilB	protein_coding	-0.286844	0.373063	0.666394
FBgn0014396	tim	protein_coding	0.167391	0.301059	0.601934
FBgn0014411	Vps26	protein_coding	-0.0597518	0.473129	0.746586
FBgn0014417	CG13397	protein_coding	-0.129967	0.676359	0.868108
FBgn0014427	CG11899	protein_coding	0.692424	0.000937735	0.0108961
FBgn0014455	Ahcy	protein_coding	-0.11412	0.442802	0.724779
FBgn0014469	Cyp4e2	protein_coding	0.000360661	0.998646	0.999457
FBgn0014857	His3.3A	protein_coding	0.308823	0.0723977	0.268361
FBgn0014859	Hr38	protein_coding	-0.0698009	0.870333	0.955506
FBgn0014861	Mcm2	protein_coding	-0.570355	0.207424	0.497264
FBgn0014863	Mlp84B	protein_coding	-0.385886	0.0143533	0.0893909
FBgn0014865	Mtk	protein_coding	2.28005	0.0193138	0.111032
FBgn0014868	Ost48	protein_coding	-0.0651307	0.704526	0.883119
FBgn0014869	Pglym78	protein_coding	0.0163974	0.868079	0.955207
FBgn0014870	Psi	protein_coding	-0.0431494	0.680774	0.871394
FBgn0014877	Roe1	protein_coding	-0.0422621	0.740049	0.901957
FBgn0014879	Set	protein_coding	-0.162488	0.198583	0.487683
FBgn0014903	CG14630	protein_coding	0.24683	0.118922	0.363322
FBgn0014906	Hydr2	protein_coding	-0.150689	0.40437	0.691353
FBgn0014930	CG2846	protein_coding	-0.103869	0.361579	0.659212
FBgn0014931	CG2678	protein_coding	0.162774	0.584941	0.819895
FBgn0015000	betaggt-I	protein_coding	0.0934707	0.270642	0.569879
FBgn0015001	iotaTry	protein_coding	0.660756	0.0114383	0.076501
FBgn0015010	Ag5r	protein_coding	1.64017	1.00197e-30	4.59879e-28
FBgn0015011	AhcyL2	protein_coding	0.327297	0.0387089	0.179447
FBgn0015019	CCT3	protein_coding	-0.56747	0.000720771	0.0088548
FBgn0015024	CkIalpha	protein_coding	-0.0805097	0.290373	0.592211
FBgn0015025	CkIIalpha-i1	protein_coding	-0.186458	0.455806	0.735566
FBgn0015031	cype	protein_coding	0.124605	0.306049	0.607602
FBgn0015032	Cyp4c3	protein_coding	-0.101793	0.820499	0.935965
FBgn0015033	Cyp4d8	protein_coding	1.97479	1.89901e-11	1.31928e-09
FBgn0015034	Cyp4e1	protein_coding	-0.633336	0.00168908	0.0175767
FBgn0015035	Cyp4e3	protein_coding	-1.02928	0.344059	0.643074
FBgn0015036	Cyp4ae1	protein_coding	-0.254458	0.111358	0.349881
FBgn0015037	Cyp4p1	protein_coding	-2.84772	8.39905e-20	1.62464e-17
FBgn0015038	Cyp9b1	protein_coding	-0.403962	0.0917533	0.308083
FBgn0015039	Cyp9b2	protein_coding	-0.748156	0.00308085	0.0280633
FBgn0015040	Cyp9c1	protein_coding	-0.533521	0.00135732	0.0147629
FBgn0015075	Ddx1	protein_coding	0.120938	0.320809	0.621648
FBgn0015218	eIF4E1	protein_coding	-0.0568632	0.392193	0.681266
FBgn0015221	Fer2LCH	protein_coding	1.04585	7.12883e-12	5.28766e-10
FBgn0015222	Fer1HCH	protein_coding	1.06976	3.53762e-16	4.71603e-14
FBgn0015229	glec	protein_coding	0.726589	4.56371e-06	0.000111715
FBgn0015239	Hr78	protein_coding	-0.0487905	0.52279	0.780113
FBgn0015240	Hr96	protein_coding	-0.140657	0.322699	0.623346
FBgn0015245	Hsp60A	protein_coding	-0.276647	0.00389517	0.0336499
FBgn0015247	Diap2	protein_coding	-0.176154	0.067614	0.257236
FBgn0015268	Nap1	protein_coding	-0.264043	0.0871605	0.299491
FBgn0015269	Nf1	protein_coding	0.0599623	0.621382	0.840407
FBgn0015270	Orc2	protein_coding	-0.362397	0.443512	0.725099
FBgn0015271	Orc5	protein_coding	-0.00564587	0.988616	0.997188
FBgn0015277	Pi3K59F	protein_coding	0.114749	0.250915	0.549291
FBgn0015278	Pi3K68D	protein_coding	0.161326	0.157952	0.427605
FBgn0015279	Pi3K92E	protein_coding	-0.352601	0.0371132	0.174012
FBgn0015282	Rpt2	protein_coding	0.0530646	0.72968	0.896737
FBgn0015283	Rpn10	protein_coding	0.000540864	0.997213	0.999429
FBgn0015286	Rala	protein_coding	-0.0199359	0.900537	0.966807
FBgn0015288	RpL22	protein_coding	-0.254659	0.0520895	0.218293
FBgn0015295	Shark	protein_coding	0.037401	0.740911	0.902133
FBgn0015296	Shc	protein_coding	-0.250898	0.331108	0.629404
FBgn0015298	Srp19	protein_coding	0.06592	0.574639	0.813666
FBgn0015299	Ssb-c31a	protein_coding	-0.0202578	0.909335	0.969272
FBgn0015316	Try29F	protein_coding	-0.986586	0.20175	0.49106
FBgn0015320	Ubc2	protein_coding	-0.0738568	0.537607	0.790835
FBgn0015321	Ubc4	protein_coding	-0.0645208	0.493513	0.760585
FBgn0015331	abs	protein_coding	0.198683	0.0736352	0.270746
FBgn0015336	CG15865	protein_coding	0.601889	0.000505257	0.00661934
FBgn0015338	CG5861	protein_coding	-0.223518	0.078368	0.281025
FBgn0015351	CG14906	protein_coding	-1.07398	0.00311465	0.0282929
FBgn0015359	CG2034	protein_coding	0.0922423	0.5936	0.825078
FBgn0015360	oxt	protein_coding	0.178031	0.0513193	0.21626
FBgn0015371	chn	protein_coding	-0.0655967	0.762601	0.911243
FBgn0015372	RabX1	protein_coding	-0.546376	0.0649291	0.250793
FBgn0015376	cutlet	protein_coding	-1.31166	7.51034e-05	0.00131832
FBgn0015379	dod	protein_coding	0.0394256	0.767229	0.913392
FBgn0015380	drl	protein_coding	-1.17449	0.000651455	0.00816595
FBgn0015391	glu	protein_coding	0.088567	0.733425	0.898203
FBgn0015393	NA	NA	-0.176125	0.340387	0.63926
FBgn0015396	jumu	protein_coding	-0.590943	0.0908928	0.306236
FBgn0015399	kek1	protein_coding	-3.16833	1.85725e-09	9.3958e-08
FBgn0015400	kek2	protein_coding	-1.009	0.0391299	0.180719
FBgn0015402	ksr	protein_coding	0.0779236	0.435951	0.719503
FBgn0015477	Rme-8	protein_coding	0.0395185	0.751786	0.905639
FBgn0015509	Cul1	protein_coding	0.191115	0.0194276	0.111283
FBgn0015513	mbc	protein_coding	-0.0383266	0.730029	0.896932
FBgn0015519	nAChRalpha3	protein_coding	3.72053	2.1096e-34	1.15618e-31
FBgn0015520	nonA-l	protein_coding	0.570849	7.35913e-05	0.00129408
FBgn0015521	RpS21	protein_coding	-0.358025	0.0110631	0.0745985
FBgn0015522	olf186-M	protein_coding	-0.942599	2.42377e-09	1.2076e-07
FBgn0015524	otp	protein_coding	0.172113	0.383169	0.673779
FBgn0015527	peng	protein_coding	-0.00235981	0.988451	0.997188
FBgn0015544	spag	protein_coding	-0.442811	0.054435	0.224607
FBgn0015546	spel1	protein_coding	0.397432	0.0189247	0.109305
FBgn0015550	tap	protein_coding	-0.418474	0.182202	0.463852
FBgn0015553	tos	protein_coding	0.194603	0.539271	0.792124
FBgn0015558	tty	protein_coding	-0.538531	0.257259	0.556059
FBgn0015568	alpha-Est1	protein_coding	0.0826265	0.751526	0.905639
FBgn0015569	alpha-Est10	protein_coding	0.0109903	0.971305	0.99149
FBgn0015570	alpha-Est2	protein_coding	-0.995422	0.0006635	0.00828535
FBgn0015571	alpha-Est3	protein_coding	-0.126104	0.323789	0.623862
FBgn0015572	alpha-Est4	protein_coding	-0.416484	0.00574471	0.0450131
FBgn0015575	alpha-Est7	protein_coding	0.237505	0.415676	0.700606
FBgn0015576	alpha-Est8	protein_coding	0.708427	0.000210647	0.0032207
FBgn0015577	alpha-Est9	protein_coding	-0.737142	5.84865e-05	0.00105866
FBgn0015582	dare	protein_coding	-0.0469547	0.678451	0.869436
FBgn0015589	Apc	protein_coding	-0.431402	0.116176	0.357512
FBgn0015591	AstA	protein_coding	1.10176	0.000111013	0.00186885
FBgn0015600	toc	protein_coding	0.151485	0.217716	0.509971
FBgn0015602	BEAF-32	protein_coding	0.188313	0.0826091	0.290093
FBgn0015609	CadN	protein_coding	-0.277801	0.524825	0.781848
FBgn0015614	CanB2	protein_coding	0.123331	0.205547	0.495521
FBgn0015615	SMC3	protein_coding	0.14479	0.13715	0.39621
FBgn0015618	Cdk8	protein_coding	0.277846	0.0845625	0.294357
FBgn0015621	Clp	protein_coding	-0.0961396	0.614966	0.836921
FBgn0015622	Cnx99A	protein_coding	-0.185773	0.138352	0.398146
FBgn0015623	Cpr	protein_coding	-0.186602	0.104592	0.335501
FBgn0015625	CycB3	protein_coding	-0.163479	0.745467	0.903999
FBgn0015663	Ugt36A1	protein_coding	-0.193299	0.191146	0.475215
FBgn0015664	Dref	protein_coding	-0.0977317	0.35547	0.653992
FBgn0015714	Cyp6a17	protein_coding	0.345441	0.000715655	0.00881391
FBgn0015721	ktub	protein_coding	-0.526383	0.0701271	0.263639
FBgn0015737	Hmu	protein_coding	0.0102346	0.927126	0.975534
FBgn0015754	Lis-1	protein_coding	-0.181094	0.126118	0.377589
FBgn0015756	RpL9	protein_coding	-0.479367	0.002172	0.0214054
FBgn0015765	p38a	protein_coding	-0.15959	0.365203	0.66203
FBgn0015766	Msr-110	protein_coding	-0.176715	0.088831	0.302697
FBgn0015772	Nak	protein_coding	0.145936	0.112222	0.351083
FBgn0015773	NetA	protein_coding	0.200503	0.100977	0.327137
FBgn0015774	NetB	protein_coding	-0.387853	0.187982	0.471148
FBgn0015776	nrv1	protein_coding	0.496551	4.071e-06	0.000101096
FBgn0015777	nrv2	protein_coding	1.05013	7.56515e-12	5.56942e-10
FBgn0015778	rin	protein_coding	-0.105719	0.288201	0.589793
FBgn0015781	P5cr	protein_coding	0.11059	0.34276	0.641851
FBgn0015789	Rab10	protein_coding	-0.00375139	0.971538	0.99154
FBgn0015790	Rab11	protein_coding	-0.151372	0.172729	0.449834
FBgn0015791	Rab14	protein_coding	0.143889	0.353966	0.652619
FBgn0015793	Rab19	protein_coding	-0.292432	0.0547212	0.224919
FBgn0015794	Rab18	protein_coding	0.0595125	0.722425	0.893632
FBgn0015795	Rab7	protein_coding	-0.223452	0.0758494	0.275748
FBgn0015797	Rab6	protein_coding	-0.298899	0.0235807	0.127605
FBgn0015799	Rbf	protein_coding	-0.0322588	0.834604	0.942409
FBgn0015801	Reg-5	protein_coding	0.00793508	0.95533	0.985597
FBgn0015803	RtGEF	protein_coding	-0.309278	0.0524988	0.219319
FBgn0015805	HDAC1	protein_coding	0.253847	0.0234051	0.127017
FBgn0015808	ScpX	protein_coding	0.418126	0.00745796	0.0549871
FBgn0015818	Spx	protein_coding	-0.109074	0.366656	0.662708
FBgn0015828	TfIIEalpha	protein_coding	0.0705258	0.576419	0.814657
FBgn0015829	TfIIEbeta	protein_coding	0.0951042	0.483732	0.753335
FBgn0015834	eIF3i	protein_coding	-0.262986	0.0476661	0.206602
FBgn0015838	Vang	protein_coding	0.130104	0.277313	0.578126
FBgn0015872	Drip	protein_coding	-0.116073	0.585438	0.820012
FBgn0015903	apt	protein_coding	-0.793949	1.80878e-08	7.43482e-07
FBgn0015904	ara	protein_coding	0.474431	0.0516903	0.217174
FBgn0015905	ast	protein_coding	0.0198314	0.896151	0.964913
FBgn0015919	caup	protein_coding	0.402406	0.0675375	0.257044
FBgn0015924	crq	protein_coding	0.176141	0.228482	0.523937
FBgn0015925	csul	protein_coding	-0.364177	0.0133111	0.0853244
FBgn0015929	dpa	protein_coding	-0.241516	0.586713	0.821098
FBgn0015949	hrg	protein_coding	-0.0632744	0.362359	0.659534
FBgn0016013	Faa	protein_coding	0.33372	0.214511	0.506498
FBgn0016031	lama	protein_coding	-0.346338	0.0729763	0.269682
FBgn0016032	lbm	protein_coding	-0.386756	0.0492713	0.211601
FBgn0016034	mael	protein_coding	-2.53983	0.000333659	0.00470773
FBgn0016038	Vsp37A	protein_coding	-0.0574682	0.553176	0.802394
FBgn0016041	Tom40	protein_coding	-0.227599	0.0147227	0.0911164
FBgn0016054	phr6-4	protein_coding	-1.22779	2.95725e-06	7.5383e-05
FBgn0016059	Sema1b	protein_coding	-0.0012005	0.991382	0.99759
FBgn0016061	side	protein_coding	1.153	0.00162605	0.0169939
FBgn0016070	smg	protein_coding	-0.022581	0.816501	0.934065
FBgn0016075	vkg	protein_coding	0.582409	0.230261	0.526182
FBgn0016076	vri	protein_coding	0.0309636	0.902442	0.967618
FBgn0016078	wun	protein_coding	-0.274703	0.0328687	0.160044
FBgn0016080	NA	NA	0.515357	0.192956	0.47863
FBgn0016081	fry	protein_coding	-0.163032	0.220651	0.514348
FBgn0016119	ATPsynCF6	protein_coding	-0.379158	0.00361763	0.0318074
FBgn0016120	ATPsynD	protein_coding	-0.249915	0.0309203	0.153289
FBgn0016122	Acer	protein_coding	-0.425624	0.0405456	0.185177
FBgn0016123	Alp4	protein_coding	-1.08866	0.0109904	0.0742095
FBgn0016126	CaMKI	protein_coding	0.176719	0.263528	0.561319
FBgn0016131	Cdk4	protein_coding	-0.379839	0.151206	0.41736
FBgn0016641	PTP-ER	protein_coding	0.274539	0.00629476	0.0483628
FBgn0016650	Lgr1	protein_coding	0.587439	0.000338616	0.0047583
FBgn0016672	Ipp	protein_coding	0.176873	0.292924	0.595275
FBgn0016675	Lectin-galC1	protein_coding	-1.22464	0.196212	0.483816
FBgn0016684	NaPi-T	protein_coding	-2.6743	3.42808e-05	0.000664401
FBgn0016685	Nlp	protein_coding	-0.271766	0.0174607	0.102897
FBgn0016687	Nurf-38	protein_coding	-0.0959385	0.228832	0.524489
FBgn0016691	ATPsynO	protein_coding	-0.0545645	0.571472	0.812474
FBgn0016693	Past1	protein_coding	-0.363991	0.0137096	0.0867858
FBgn0016694	Pdp1	protein_coding	-0.0548444	0.659181	0.858571
FBgn0016696	Pitslre	protein_coding	0.128195	0.145349	0.408627
FBgn0016697	Prosalpha5	protein_coding	0.0704137	0.737511	0.900258
FBgn0016698	Ptpa	protein_coding	-0.0180594	0.917458	0.972631
FBgn0016701	Rab4	protein_coding	-0.0335842	0.704725	0.883257
FBgn0016715	Reg-2	protein_coding	-0.294219	0.20428	0.493942
FBgn0016726	RpL29	protein_coding	-0.240473	0.012922	0.0834808
FBgn0016754	sba	protein_coding	-0.385091	0.0449435	0.198553
FBgn0016756	Usp47	protein_coding	-0.0190858	0.86768	0.955207
FBgn0016762	angel	protein_coding	0.114983	0.546802	0.797491
FBgn0016794	dos	protein_coding	-0.259407	0.238591	0.536232
FBgn0016797	fz2	protein_coding	0.555963	4.50784e-08	1.66554e-06
FBgn0016917	Stat92E	protein_coding	-0.0447027	0.561383	0.807521
FBgn0016920	nompC	protein_coding	-0.283374	0.327794	0.626822
FBgn0016926	Pino	protein_coding	0.278513	0.150524	0.416156
FBgn0016930	Dyrk2	protein_coding	-0.214841	0.0844567	0.294093
FBgn0016970	l(2)k10201	protein_coding	0.093701	0.627912	0.841905
FBgn0016975	stnB	protein_coding	0.308427	0.241268	0.538975
FBgn0016976	stnA	protein_coding	0.308427	0.241268	0.538975
FBgn0016977	spen	protein_coding	0.0583257	0.681251	0.871858
FBgn0016978	snRNP-U1-70K	protein_coding	0.0136591	0.881704	0.959332
FBgn0016983	smid	protein_coding	-0.0220877	0.796687	0.925898
FBgn0016984	sktl	protein_coding	-0.23457	0.104766	0.335667
FBgn0017414	cag	protein_coding	0.091184	0.651444	0.855171
FBgn0017418	ari-1	protein_coding	-0.0425205	0.665762	0.8627
FBgn0017429	CG5989	protein_coding	0.0218979	0.876225	0.957501
FBgn0017430	Nelf-E	protein_coding	0.140129	0.288937	0.590099
FBgn0017448	CG2187	protein_coding	-3.45902	0.000564617	0.00726199
FBgn0017456	Ubc84D	protein_coding	1.37247	0.0545517	0.224607
FBgn0017457	U2af38	protein_coding	-0.0868591	0.487629	0.755911
FBgn0017482	T3dh	protein_coding	-0.00394897	0.976287	0.992997
FBgn0017545	RpS3A	protein_coding	-0.484741	1.43836e-05	0.000305806
FBgn0017550	Rga	protein_coding	0.0255788	0.802387	0.928041
FBgn0017551	Rca1	protein_coding	0.55552	0.0192477	0.110781
FBgn0017558	Pdk	protein_coding	0.642798	0.000292471	0.00421816
FBgn0017561	Ork1	protein_coding	-1.86951	9.54363e-17	1.38453e-14
FBgn0017566	ND-75	protein_coding	-0.0441004	0.706998	0.884532
FBgn0017567	ND-23	protein_coding	-0.143732	0.241817	0.539499
FBgn0017572	Mo25	protein_coding	0.048983	0.562728	0.808508
FBgn0017577	Mcm5	protein_coding	-0.684275	0.227135	0.522069
FBgn0017578	Max	protein_coding	0.203185	0.0775122	0.279787
FBgn0017579	RpL14	protein_coding	-0.330253	0.0459107	0.201422
FBgn0017581	Lk6	protein_coding	0.101342	0.501057	0.765159
FBgn0017590	klg	protein_coding	1.3194	0.00484393	0.0393915
FBgn0019624	COX5A	protein_coding	-0.0723652	0.564343	0.809192
FBgn0019637	Atu	protein_coding	-0.0970497	0.296865	0.599169
FBgn0019643	AANAT1	protein_coding	0.550434	0.0169094	0.100849
FBgn0019644	ATPsynB	protein_coding	-0.116572	0.288986	0.590099
FBgn0019661	lncRNA:roX1	ncRNA	-0.513875	0.358743	0.656952
FBgn0019662	qm	protein_coding	-0.2113	0.123274	0.37159
FBgn0019686	lok	protein_coding	-0.140592	0.405046	0.691671
FBgn0019830	colt	protein_coding	-0.112172	0.401485	0.688329
FBgn0019890	Smg5	protein_coding	-0.158023	0.256945	0.555747
FBgn0019925	Surf4	protein_coding	0.127756	0.188719	0.472036
FBgn0019928	Ser8	protein_coding	2.65173	0.000316499	0.00451195
FBgn0019929	Ser7	protein_coding	0.0396387	0.920115	0.972772
FBgn0019932	SamDC	protein_coding	-0.147445	0.241721	0.539496
FBgn0019936	RpS20	protein_coding	-0.318818	0.00100458	0.0115369
FBgn0019938	RpI1	protein_coding	-0.10566	0.588595	0.82245
FBgn0019949	Cdk9	protein_coding	0.165144	0.240864	0.53868
FBgn0019952	Orct	protein_coding	0.167585	0.303285	0.603937
FBgn0019957	ND-42	protein_coding	-0.0657828	0.549101	0.799775
FBgn0019960	Mitofilin	protein_coding	-0.202621	0.0434552	0.194114
FBgn0019968	Khc-73	protein_coding	-0.359997	0.0269101	0.139207
FBgn0019972	Drice	protein_coding	-0.363772	0.154076	0.421452
FBgn0019982	Gs1l	protein_coding	-0.022129	0.840183	0.944486
FBgn0019985	mGluR	protein_coding	-0.955142	0.0404019	0.185035
FBgn0019990	Gcn2	protein_coding	0.0994717	0.536423	0.790211
FBgn0020018	Ppox	protein_coding	-0.25227	0.0076966	0.0564513
FBgn0020224	Cbl	protein_coding	-0.308129	0.00959744	0.0669581
FBgn0020235	ATPsyngamma	protein_coding	-0.182233	0.202526	0.491917
FBgn0020236	ATPCL	protein_coding	-0.248983	0.181457	0.463233
FBgn0020238	14-3-3epsilon	protein_coding	-0.135961	0.362907	0.66004
FBgn0020249	stck	protein_coding	-0.182687	0.0229084	0.125203
FBgn0020251	sfl	protein_coding	0.233512	0.333857	0.631793
FBgn0020255	Ran	protein_coding	-0.17201	0.00872939	0.0620428
FBgn0020257	Ppa	protein_coding	0.343304	0.0113798	0.0762647
FBgn0020258	ppk	protein_coding	-2.18858	6.55036e-06	0.000153126
FBgn0020261	pcm	protein_coding	0.120412	0.317984	0.619087
FBgn0020269	mspo	protein_coding	0.0591066	0.899705	0.966333
FBgn0020270	mre11	protein_coding	-0.204982	0.148365	0.413453
FBgn0020272	mst	protein_coding	0.132477	0.582343	0.818133
FBgn0020278	loco	protein_coding	-0.201336	0.383588	0.673846
FBgn0020279	lig	protein_coding	0.0236114	0.848797	0.947751
FBgn0020294	ko	protein_coding	-0.428105	0.0864753	0.297863
FBgn0020299	stumps	protein_coding	-0.457708	0.0192015	0.110625
FBgn0020300	geko	protein_coding	-0.480029	0.154979	0.423157
FBgn0020304	drongo	protein_coding	0.115085	0.44992	0.731224
FBgn0020305	dbe	protein_coding	-0.00391016	0.983579	0.995632
FBgn0020306	dom	protein_coding	-0.0359757	0.839212	0.944209
FBgn0020307	dve	protein_coding	0.733105	1.06867e-06	3.02074e-05
FBgn0020309	crol	protein_coding	0.129916	0.267786	0.566077
FBgn0020312	Tmtc3	protein_coding	0.257899	0.0610336	0.240935
FBgn0020369	Rpt6	protein_coding	0.0762429	0.650308	0.854232
FBgn0020370	TppII	protein_coding	0.00261777	0.970102	0.9911
FBgn0020372	TM4SF	protein_coding	-0.256691	0.624819	0.841135
FBgn0020379	Rfx	protein_coding	0.440624	0.00207239	0.0206715
FBgn0020381	Dredd	protein_coding	-0.000474521	0.995843	0.999389
FBgn0020385	pug	protein_coding	0.0526424	0.803746	0.92841
FBgn0020386	Pdk1	protein_coding	-0.263417	0.346353	0.644917
FBgn0020388	Gcn5	protein_coding	0.237821	0.0838173	0.292797
FBgn0020389	Papss	protein_coding	-0.0375689	0.78921	0.922049
FBgn0020391	Nrk	protein_coding	0.512736	0.0210614	0.118052
FBgn0020392	Nmt	protein_coding	-0.093402	0.392633	0.681266
FBgn0020407	asun	protein_coding	-0.0327453	0.863606	0.954348
FBgn0020412	JIL-1	protein_coding	0.0894771	0.530392	0.785869
FBgn0020414	Idgf3	protein_coding	-0.1324	0.53473	0.789096
FBgn0020415	Idgf2	protein_coding	-0.0535955	0.807222	0.929634
FBgn0020416	Idgf1	protein_coding	-0.536484	0.097427	0.321229
FBgn0020440	Fak	protein_coding	0.0968539	0.325716	0.625133
FBgn0020443	eRF3	protein_coding	0.230963	0.00610685	0.0471763
FBgn0020445	E23	protein_coding	0.176807	0.235796	0.532172
FBgn0020493	Dad	protein_coding	-0.058211	0.699761	0.881028
FBgn0020496	CtBP	protein_coding	-0.11324	0.221658	0.515113
FBgn0020497	emb	protein_coding	-0.120777	0.160124	0.430789
FBgn0020503	CLIP-190	protein_coding	0.156425	0.0379983	0.177228
FBgn0020506	Amyrel	protein_coding	3.35901	0.00220136	0.0216299
FBgn0020508	Ag5r2	protein_coding	1.42575	4.11736e-07	1.2693e-05
FBgn0020510	Abi	protein_coding	0.0300799	0.808268	0.929887
FBgn0020513	Paics	protein_coding	-0.0145282	0.93644	0.978813
FBgn0020521	pio	protein_coding	0.0346078	0.776799	0.918235
FBgn0020545	kraken	protein_coding	-0.597189	3.05537e-05	0.000602824
FBgn0020616	SA	protein_coding	0.13685	0.12623	0.377809
FBgn0020618	Rack1	protein_coding	-0.402792	0.007426	0.0548335
FBgn0020620	RN-tre	protein_coding	-0.0724925	0.62283	0.840978
FBgn0020621	Pkn	protein_coding	-0.269595	0.0594315	0.236434
FBgn0020622	Pi3K21B	protein_coding	-0.111787	0.636756	0.847262
FBgn0020626	Osbp	protein_coding	0.0463573	0.581842	0.817763
FBgn0020633	Mcm7	protein_coding	-0.912094	0.122881	0.371049
FBgn0020647	KrT95D	protein_coding	-0.147228	0.312508	0.614067
FBgn0020653	Trxr-1	protein_coding	0.0275781	0.761529	0.911243
FBgn0020655	ArfGAP1	protein_coding	0.105014	0.186524	0.469381
FBgn0020660	eIF4B	protein_coding	-0.0532119	0.572461	0.81265
FBgn0020762	Atet	protein_coding	0.618251	0.0477758	0.206895
FBgn0020764	Alas	protein_coding	-0.386565	0.00806381	0.0584493
FBgn0020767	Spred	protein_coding	-0.0909815	0.47285	0.746586
FBgn0020880	CG7179	protein_coding	0.399286	0.149433	0.414733
FBgn0020887	Su(z)12	protein_coding	0.151269	0.186347	0.469316
FBgn0020906	Jon25Bi	protein_coding	4.37703	9.36112e-13	7.82605e-11
FBgn0020907	Scp2	protein_coding	-2.90699	2.20558e-06	5.80214e-05
FBgn0020908	Scp1	protein_coding	0.136713	0.849924	0.947936
FBgn0020909	Rtc1	protein_coding	0.205639	0.203711	0.493639
FBgn0020910	RpL3	protein_coding	-0.390856	0.0136967	0.0867858
FBgn0020912	Ptx1	protein_coding	0.436284	0.021324	0.118957
FBgn0020930	Dgkepsilon	protein_coding	0.053035	0.716085	0.890144
FBgn0021750	SerRS-m	protein_coding	-0.259721	0.115847	0.357476
FBgn0021760	chb	protein_coding	0.0419747	0.593984	0.825097
FBgn0021761	Nup154	protein_coding	-0.269735	0.0306209	0.152409
FBgn0021764	sdk	protein_coding	-0.267594	0.115654	0.357252
FBgn0021765	scu	protein_coding	0.0601872	0.668524	0.86435
FBgn0021767	org-1	protein_coding	-0.202462	0.512283	0.772614
FBgn0021768	nudC	protein_coding	-0.0372272	0.717679	0.890554
FBgn0021776	mira	protein_coding	0.517006	0.0179566	0.104818
FBgn0021795	Tapdelta	protein_coding	-0.0133564	0.921114	0.973099
FBgn0021796	Tor	protein_coding	0.352886	0.000853561	0.0100602
FBgn0021800	Reph	protein_coding	0.13514	0.514688	0.774428
FBgn0021814	Vps28	protein_coding	-0.149692	0.370187	0.665509
FBgn0021825	DCTN2-p50	protein_coding	-0.0706449	0.644751	0.851483
FBgn0021847	Ttc7	protein_coding	-0.00692731	0.929248	0.976649
FBgn0021856	l(2)k14505	protein_coding	-0.0954614	0.544798	0.796094
FBgn0021872	Xbp1	protein_coding	-0.01869	0.843022	0.945261
FBgn0021874	Nle	protein_coding	-0.0699505	0.67005	0.864522
FBgn0021875	Zfrp8	protein_coding	0.103504	0.506494	0.769294
FBgn0021895	ytr	protein_coding	0.0788395	0.47886	0.750661
FBgn0021906	RFeSP	protein_coding	-0.0389167	0.795094	0.925062
FBgn0021944	Coprox	protein_coding	-0.189404	0.103165	0.332262
FBgn0021967	ND-PDSW	protein_coding	-0.271711	0.0235287	0.127511
FBgn0021979	l(2)k09913	protein_coding	-0.0506642	0.731819	0.897377
FBgn0021995	Rs1	protein_coding	-0.0535586	0.772998	0.916321
FBgn0022023	eIF3h	protein_coding	-0.0593267	0.57879	0.815565
FBgn0022027	Vps25	protein_coding	-0.11028	0.486045	0.754926
FBgn0022029	l(2)k01209	protein_coding	-0.222437	0.14153	0.403291
FBgn0022069	Nnp-1	protein_coding	-0.109521	0.592702	0.825075
FBgn0022097	Vha36-1	protein_coding	-0.0170914	0.892042	0.963246
FBgn0022153	l(2)k05819	protein_coding	0.0128073	0.872819	0.956464
FBgn0022160	Gpo1	protein_coding	-0.0149969	0.957379	0.986202
FBgn0022213	Cse1	protein_coding	-0.0383103	0.697798	0.879941
FBgn0022224	ubl	protein_coding	0.208322	0.188129	0.471278
FBgn0022238	lolal	protein_coding	-0.108542	0.294453	0.59671
FBgn0022288	l(2)09851	protein_coding	-0.266655	0.145718	0.40943
FBgn0022338	dnk	protein_coding	-0.0385899	0.860472	0.952593
FBgn0022343	CG3760	protein_coding	-0.0841824	0.319428	0.620767
FBgn0022344	CG10340	protein_coding	-0.190707	0.129818	0.384234
FBgn0022349	CG1910	protein_coding	0.0499792	0.559294	0.805935
FBgn0022355	Tsf1	protein_coding	0.546463	0.221982	0.515551
FBgn0022359	Sodh-2	protein_coding	-0.0845385	0.811967	0.931618
FBgn0022361	Pur-alpha	protein_coding	0.510522	0.00026873	0.00391903
FBgn0022382	Pka-R2	protein_coding	-0.0786366	0.284013	0.585047
FBgn0022699	D19B	protein_coding	0.107755	0.435183	0.718868
FBgn0022700	Cht4	protein_coding	1.53588	0.0439133	0.19523
FBgn0022702	Cht2	protein_coding	-0.0455414	0.870146	0.955476
FBgn0022709	Adk1	protein_coding	0.133413	0.409263	0.695014
FBgn0022710	Ac13E	protein_coding	0.603655	0.00472202	0.038607
FBgn0022724	Taf8	protein_coding	0.0221685	0.90259	0.967618
FBgn0022740	HLH54F	protein_coding	-0.135716	0.809281	0.930485
FBgn0022764	Sin3A	protein_coding	0.178155	0.144854	0.407699
FBgn0022768	Pp2C1	protein_coding	0.128591	0.221859	0.515459
FBgn0022770	Peritrophin-A	protein_coding	-1.31369	0.0107288	0.0729428
FBgn0022772	NA	NA	-0.226521	0.562845	0.808508
FBgn0022774	Oat	protein_coding	0.357205	0.257231	0.556059
FBgn0022786	Hira	protein_coding	0.123157	0.361964	0.659212
FBgn0022787	Hel89B	protein_coding	0.322453	0.00458091	0.0377218
FBgn0022800	Cad96Ca	protein_coding	-0.0586263	0.781239	0.921164
FBgn0022893	Df31	protein_coding	-0.485042	0.0372427	0.174371
FBgn0022935	D19A	protein_coding	-0.0460884	0.778851	0.919503
FBgn0022936	CycH	protein_coding	-0.21239	0.253655	0.552445
FBgn0022942	Cbp80	protein_coding	0.087694	0.402117	0.688935
FBgn0022943	Cbp20	protein_coding	-0.0891856	0.470129	0.7459
FBgn0022959	yps	protein_coding	-0.321085	0.00453808	0.0374316
FBgn0022960	vimar	protein_coding	-0.140211	0.393701	0.682456
FBgn0022984	qkr58E-3	protein_coding	-0.124906	0.31407	0.615719
FBgn0022985	qkr58E-2	protein_coding	0.0584441	0.617023	0.837498
FBgn0022986	qkr58E-1	protein_coding	0.0423356	0.797175	0.925905
FBgn0022987	qkr54B	protein_coding	-0.216549	0.0593615	0.236398
FBgn0023000	mth	protein_coding	0.275389	0.145026	0.408053
FBgn0023001	melt	protein_coding	0.0908147	0.483212	0.753266
FBgn0023023	CRMP	protein_coding	-0.0131137	0.919752	0.972772
FBgn0023076	Clk	protein_coding	-0.0430062	0.854474	0.949897
FBgn0023081	gek	protein_coding	-0.0137498	0.867357	0.955207
FBgn0023083	fray	protein_coding	-0.44219	0.018279	0.106072
FBgn0023090	dtr	protein_coding	-0.342181	0.639099	0.848728
FBgn0023091	dimm	protein_coding	0.743497	0.0543802	0.224607
FBgn0023094	cyc	protein_coding	0.20126	0.0237211	0.128154
FBgn0023095	caps	protein_coding	-0.292742	0.123042	0.371408
FBgn0023096	btv	protein_coding	-0.0293566	0.957237	0.986202
FBgn0023097	bon	protein_coding	0.0500177	0.765285	0.91256
FBgn0023129	aay	protein_coding	-0.127774	0.672769	0.866206
FBgn0023130	a6	protein_coding	0.295644	0.0880893	0.301632
FBgn0023143	Uba1	protein_coding	-0.102072	0.377836	0.668861
FBgn0023167	SmD3	protein_coding	0.15324	0.193754	0.479885
FBgn0023169	AMPKalpha	protein_coding	0.000531637	0.996721	0.999429
FBgn0023170	RpL39	protein_coding	-0.231766	0.264185	0.562172
FBgn0023171	rnh1	protein_coding	-0.211255	0.356148	0.654402
FBgn0023172	RhoGEF2	protein_coding	0.232596	0.0547851	0.224996
FBgn0023174	Prosbeta2	protein_coding	0.0220399	0.904201	0.967618
FBgn0023175	Prosalpha7	protein_coding	0.0153721	0.909651	0.969397
FBgn0023177	Pp4-19C	protein_coding	-0.0408239	0.692025	0.876934
FBgn0023179	amon	protein_coding	0.622383	0.00343459	0.0305796
FBgn0023180	Orc6	protein_coding	-0.183252	0.480357	0.751359
FBgn0023181	Orc4	protein_coding	0.103307	0.752069	0.905639
FBgn0023197	Jon74E	protein_coding	1.05353	1.34598e-05	0.000287404
FBgn0023212	EloB	protein_coding	-0.315281	0.000346132	0.00482969
FBgn0023213	eIF4G1	protein_coding	-0.0363091	0.662511	0.860354
FBgn0023214	edl	protein_coding	-0.653352	0.0878903	0.301055
FBgn0023215	Mnt	protein_coding	-0.0151192	0.894649	0.964085
FBgn0023216	Parg	protein_coding	-0.0864077	0.484616	0.753963
FBgn0023388	Dap160	protein_coding	-0.315944	9.64088e-05	0.00165117
FBgn0023395	Chd3	protein_coding	0.31529	0.507633	0.770179
FBgn0023407	B4	protein_coding	-0.24006	0.126593	0.378094
FBgn0023416	Ac3	protein_coding	-0.413582	0.473603	0.746818
FBgn0023441	fus	protein_coding	-0.0112587	0.941072	0.980108
FBgn0023458	Rbcn-3A	protein_coding	-0.052791	0.678938	0.869679
FBgn0023477	Taldo	protein_coding	0.0505265	0.824166	0.936977
FBgn0023479	teq	protein_coding	-0.395699	0.365879	0.66203
FBgn0023495	Lip3	protein_coding	3.27779	1.46424e-10	8.97185e-09
FBgn0023496	Lip1	protein_coding	-2.70169	7.19473e-06	0.000167002
FBgn0023506	Es2	protein_coding	0.113585	0.374329	0.666658
FBgn0023507	D2hgdh	protein_coding	-0.106872	0.593341	0.825078
FBgn0023508	Ocrl	protein_coding	-0.086704	0.437624	0.720728
FBgn0023509	mip130	protein_coding	0.0976857	0.404292	0.691341
FBgn0023510	Rbcn-3B	protein_coding	0.450768	3.72153e-05	0.000714258
FBgn0023511	Edem1	protein_coding	0.158014	0.112669	0.351083
FBgn0023512	eIF2Bepsilon	protein_coding	0.0908547	0.445264	0.726561
FBgn0023513	CG14803	protein_coding	0.253522	0.306251	0.607866
FBgn0023514	CG14805	protein_coding	0.113763	0.375581	0.667246
FBgn0023515	CG14814	protein_coding	0.381401	0.149128	0.414524
FBgn0023516	Pex5	protein_coding	0.194269	0.0916586	0.307869
FBgn0023517	Pgam5	protein_coding	-0.0834054	0.471821	0.745915
FBgn0023518	trr	protein_coding	0.0302318	0.798558	0.926579
FBgn0023519	mRpL16	protein_coding	-0.0404098	0.762913	0.91131
FBgn0023520	CG3857	protein_coding	0.184866	0.336703	0.635587
FBgn0023521	CG3587	protein_coding	0.081448	0.481377	0.751865
FBgn0023522	CG11596	protein_coding	0.117528	0.384604	0.674173
FBgn0023523	Or2a	protein_coding	1.83496	0.0104175	0.0714169
FBgn0023525	CG3191	protein_coding	-0.265737	0.13254	0.390017
FBgn0023526	CG2865	protein_coding	0.133846	0.671405	0.865253
FBgn0023527	CG3071	protein_coding	0.141091	0.467032	0.743947
FBgn0023528	CG2924	protein_coding	-0.0422829	0.528188	0.784371
FBgn0023529	CG2918	protein_coding	-0.348914	0.0579163	0.233297
FBgn0023530	CG3740	protein_coding	-0.566018	0.00392783	0.0338348
FBgn0023531	CG32809	protein_coding	-0.0124492	0.961513	0.987519
FBgn0023534	CG17778	protein_coding	-1.22221	0.0142555	0.0892324
FBgn0023535	arg	protein_coding	0.280953	0.472577	0.746392
FBgn0023536	CG3156	protein_coding	-0.197054	0.15778	0.42743
FBgn0023537	CG17896	protein_coding	0.100028	0.62404	0.840978
FBgn0023540	CG3630	protein_coding	-0.382912	0.367447	0.663092
FBgn0023541	Cyp4d14	protein_coding	0.14156	0.675807	0.867626
FBgn0023542	Nmd3	protein_coding	0.106693	0.471408	0.7459
FBgn0023545	PIG-K	protein_coding	-0.0411224	0.68958	0.875841
FBgn0023549	Mct1	protein_coding	-0.364831	0.00688464	0.0516924
FBgn0023550	FarO	protein_coding	-0.419137	0.41083	0.696166
FBgn0024150	Ac78C	protein_coding	0.117852	0.48674	0.755339
FBgn0024179	wit	protein_coding	0.0375265	0.874841	0.95715
FBgn0024182	waw	protein_coding	0.125641	0.512049	0.772499
FBgn0024183	vig	protein_coding	-0.242725	0.0496752	0.212489
FBgn0024187	syd	protein_coding	0.156117	0.112674	0.351083
FBgn0024188	san	protein_coding	0.183093	0.152336	0.418957
FBgn0024189	sns	protein_coding	-0.489038	0.499815	0.764567
FBgn0024191	sip1	protein_coding	0.0785873	0.554118	0.802906
FBgn0024194	rasp	protein_coding	0.117219	0.282322	0.583847
FBgn0024196	robl	protein_coding	0.0752828	0.698782	0.880731
FBgn0024222	IKKbeta	protein_coding	-0.452468	0.0756127	0.275212
FBgn0024227	aurB	protein_coding	1.20034	0.010612	0.0723977
FBgn0024230	Hs2st	protein_coding	0.0469185	0.72805	0.896208
FBgn0024234	gbb	protein_coding	-0.183641	0.271696	0.571366
FBgn0024236	foi	protein_coding	0.0317823	0.849908	0.947936
FBgn0024238	Fim	protein_coding	-0.559978	0.00365333	0.0320746
FBgn0024244	drm	protein_coding	0.258049	0.159113	0.429317
FBgn0024245	dnt	protein_coding	0.0921886	0.734418	0.898664
FBgn0024248	chico	protein_coding	0.000229865	0.998359	0.999457
FBgn0024250	brk	protein_coding	0.0151918	0.947236	0.982802
FBgn0024251	bbx	protein_coding	0.273294	0.0014515	0.0155473
FBgn0024273	WASp	protein_coding	-0.152366	0.317648	0.618676
FBgn0024277	trio	protein_coding	-0.330233	0.00169539	0.0176177
FBgn0024285	Srp54	protein_coding	-0.174916	0.117559	0.36034
FBgn0024288	Sox100B	protein_coding	-0.990897	0.0559575	0.227919
FBgn0024289	Sodh-1	protein_coding	1.15264	0.00157837	0.0166176
FBgn0024291	Sirt1	protein_coding	-0.150716	0.0637187	0.24746
FBgn0024293	Spn43Ab	protein_coding	-0.03128	0.778577	0.919289
FBgn0024314	Plap	protein_coding	-0.0597804	0.711185	0.887071
FBgn0024315	Picot	protein_coding	0.344864	0.353957	0.652619
FBgn0024320	Npc1a	protein_coding	-0.143792	0.430577	0.71425
FBgn0024321	NK7.1	protein_coding	-0.227722	0.343509	0.642532
FBgn0024326	Mkk4	protein_coding	-0.100522	0.0830262	0.291167
FBgn0024329	Mekk1	protein_coding	-0.279369	0.101678	0.328764
FBgn0024330	MED6	protein_coding	0.228735	0.120224	0.365938
FBgn0024352	Stip1	protein_coding	-0.476217	0.0120261	0.0794523
FBgn0024360	MTPAP	protein_coding	-0.166527	0.307677	0.60863
FBgn0024361	Tsp2A	protein_coding	-0.191587	0.417749	0.70218
FBgn0024362	Naa30A	protein_coding	0.0701309	0.41124	0.69646
FBgn0024364	CG11417	protein_coding	-0.079129	0.652283	0.855573
FBgn0024365	CG12773	protein_coding	0.0231931	0.756843	0.908193
FBgn0024366	CG11409	protein_coding	-0.282067	0.275814	0.576758
FBgn0024371	E2f2	protein_coding	-0.0127785	0.936802	0.978813
FBgn0024432	Dlc90F	protein_coding	-0.0922899	0.383475	0.673846
FBgn0024491	Bin1	protein_coding	-0.220702	0.172562	0.449564
FBgn0024509	Sec13	protein_coding	0.125519	0.312749	0.614228
FBgn0024510	dlt	protein_coding	-0.133217	0.602677	0.831079
FBgn0024542	Neos	protein_coding	-0.120163	0.483342	0.753266
FBgn0024555	flfl	protein_coding	0.158715	0.214756	0.506821
FBgn0024556	mEFTu1	protein_coding	-0.131531	0.200894	0.490036
FBgn0024558	Dph5	protein_coding	-0.126096	0.508598	0.770179
FBgn0024689	fws	protein_coding	0.0297882	0.766131	0.91275
FBgn0024698	Cpsf160	protein_coding	-0.0175839	0.881617	0.959332
FBgn0024728	Slip1	protein_coding	0.0515189	0.66525	0.862151
FBgn0024732	Drep1	protein_coding	-0.165705	0.613041	0.836003
FBgn0024733	RpL10	protein_coding	-0.355851	0.00509184	0.0411393
FBgn0024734	PRL-1	protein_coding	0.240737	0.0554702	0.226777
FBgn0024754	Flo1	protein_coding	-0.101181	0.307369	0.608319
FBgn0024804	Dbp80	protein_coding	-0.175482	0.174876	0.453271
FBgn0024806	DIP2	protein_coding	0.201054	0.0539393	0.223107
FBgn0024807	DIP1	protein_coding	0.00459701	0.965655	0.989555
FBgn0024811	Crk	protein_coding	-0.144691	0.170089	0.446733
FBgn0024814	Clc	protein_coding	0.109671	0.377913	0.668861
FBgn0024833	AP-1mu	protein_coding	0.0597958	0.444358	0.726001
FBgn0024841	Pcd	protein_coding	-0.0867287	0.470577	0.7459
FBgn0024846	p38b	protein_coding	-0.148105	0.0659876	0.253098
FBgn0024887	kin17	protein_coding	0.0436076	0.732811	0.89785
FBgn0024889	Kap-alpha1	protein_coding	0.0806125	0.389654	0.679043
FBgn0024909	Taf7	protein_coding	0.0601974	0.7557	0.90768
FBgn0024912	agt	protein_coding	-0.0802915	0.620087	0.839747
FBgn0024913	Actbeta	protein_coding	0.171702	0.69312	0.877744
FBgn0024920	Ts	protein_coding	-0.828802	0.230214	0.526182
FBgn0024921	Tnpo	protein_coding	-0.0728882	0.471624	0.7459
FBgn0024941	RSG7	protein_coding	0.364239	0.565491	0.809896
FBgn0024943	PIP82	protein_coding	-0.0558089	0.877586	0.958099
FBgn0024944	Oamb	protein_coding	-0.769481	0.183643	0.465947
FBgn0024945	NitFhit	protein_coding	-0.0231846	0.899729	0.966333
FBgn0024947	NTPase	protein_coding	-0.25726	0.0286302	0.145385
FBgn0024956	Mat1	protein_coding	-0.0147363	0.915464	0.972335
FBgn0024957	Irp-1B	protein_coding	0.199439	0.316523	0.618161
FBgn0024958	Irp-1A	protein_coding	0.0637836	0.286799	0.588396
FBgn0024963	GluClalpha	protein_coding	-1.30128	0.0194043	0.111283
FBgn0024973	CG2701	protein_coding	0.137092	0.1578	0.42743
FBgn0024975	CG2712	protein_coding	0.0940369	0.68993	0.875841
FBgn0024980	Syx4	protein_coding	-0.104156	0.645722	0.852036
FBgn0024983	CG4293	protein_coding	0.165294	0.333925	0.631793
FBgn0024985	Rilpl	protein_coding	0.00287255	0.980984	0.995197
FBgn0024986	CG3719	protein_coding	0.00663013	0.978905	0.994127
FBgn0024987	ssx	protein_coding	0.0336319	0.713896	0.888654
FBgn0024989	CG3777	protein_coding	0.278635	0.475217	0.747471
FBgn0024991	CG2694	protein_coding	0.25281	0.1593	0.429487
FBgn0024992	Spg7	protein_coding	0.0300283	0.730469	0.89709
FBgn0024993	CG2662	protein_coding	0.581997	0.0214665	0.11944
FBgn0024994	Ugalt	protein_coding	0.528094	2.40812e-06	6.28468e-05
FBgn0024995	CG2680	protein_coding	-1.3363	0.00015789	0.00251223
FBgn0024996	eIF2Bbeta	protein_coding	-0.0130472	0.920037	0.972772
FBgn0024997	CG2681	protein_coding	0.274255	0.127163	0.379451
FBgn0024998	CG2685	protein_coding	0.238366	0.0853085	0.295511
FBgn0025109	Bem46	protein_coding	0.0922021	0.484952	0.754225
FBgn0025111	Ant2	protein_coding	-0.558032	0.18252	0.464181
FBgn0025185	az2	protein_coding	0.173506	0.399107	0.687229
FBgn0025186	ari-2	protein_coding	0.319376	0.0098484	0.0683276
FBgn0025335	Cpes	protein_coding	0.140827	0.254363	0.552967
FBgn0025336	CG4882	protein_coding	-0.26415	0.00285649	0.0265092
FBgn0025352	Mtpbeta	protein_coding	-0.12728	0.271846	0.571517
FBgn0025355	SuUR	protein_coding	-0.146836	0.28155	0.583261
FBgn0025366	Ip259	protein_coding	-0.162273	0.333077	0.631279
FBgn0025373	Fpps	protein_coding	-0.139814	0.508474	0.770179
FBgn0025381	rush	protein_coding	-0.0878238	0.585109	0.819895
FBgn0025383	CG14780	protein_coding	0.271311	0.102196	0.329787
FBgn0025388	CG12179	protein_coding	-0.140164	0.630361	0.8435
FBgn0025390	Mur2B	protein_coding	0.0354781	0.784312	0.922049
FBgn0025391	Scgdelta	protein_coding	0.461036	0.226373	0.52116
FBgn0025394	inc	protein_coding	0.0641907	0.525723	0.78236
FBgn0025454	Cyp6g1	protein_coding	-0.525709	0.189358	0.473089
FBgn0025455	CycT	protein_coding	0.0892828	0.423076	0.707158
FBgn0025456	CREG	protein_coding	1.09579	9.31709e-10	4.95088e-08
FBgn0025457	Bub3	protein_coding	-0.0993819	0.380805	0.671189
FBgn0025463	Bap60	protein_coding	0.215279	0.0310024	0.153456
FBgn0025469	slv	protein_coding	0.00977888	0.943241	0.980927
FBgn0025519	fidipidine	protein_coding	-0.085158	0.492197	0.759625
FBgn0025525	bab2	protein_coding	0.368551	0.0228034	0.124843
FBgn0025549	unc-119	protein_coding	-0.13201	0.18228	0.463929
FBgn0025558	CG4101	protein_coding	-0.0996737	0.735588	0.89887
FBgn0025571	SF1	protein_coding	-0.0264357	0.80829	0.929887
FBgn0025574	Pli	protein_coding	-0.0671601	0.752141	0.905639
FBgn0025582	eIF3e	protein_coding	-0.255743	0.0148416	0.0916432
FBgn0025583	BomS2	protein_coding	1.02922	0.202083	0.491385
FBgn0025592	Gk1	protein_coding	0.107383	0.493224	0.760496
FBgn0025595	AkhR	protein_coding	-0.15741	0.708308	0.885057
FBgn0025608	Faf2	protein_coding	0.00237795	0.976587	0.993097
FBgn0025615	Torsin	protein_coding	-0.00295815	0.97057	0.991437
FBgn0025620	CG13360	protein_coding	-0.699902	0.0219072	0.120932
FBgn0025621	CG16989	protein_coding	-0.138338	0.34535	0.643963
FBgn0025624	CG4025	protein_coding	-0.0854058	0.561458	0.807521
FBgn0025625	Sik2	protein_coding	0.364621	0.0160835	0.0968054
FBgn0025626	CG4281	protein_coding	0.11577	0.243762	0.542212
FBgn0025627	CG4194	protein_coding	-0.744601	0.0495637	0.212308
FBgn0025628	CG4199	protein_coding	-0.455142	0.00400724	0.0343155
FBgn0025629	CG4045	protein_coding	-0.117657	0.276866	0.577804
FBgn0025630	Rtca	protein_coding	-0.198457	0.316258	0.618043
FBgn0025631	moody	protein_coding	-0.261698	0.0174911	0.102953
FBgn0025632	CG4313	protein_coding	-0.218056	0.262083	0.560713
FBgn0025633	CG13366	protein_coding	0.228986	0.132133	0.389101
FBgn0025634	CG13367	protein_coding	0.0515326	0.699334	0.881028
FBgn0025635	CG17829	protein_coding	0.0665312	0.598943	0.828578
FBgn0025637	SkpA	protein_coding	-0.010438	0.882107	0.959489
FBgn0025638	Roc1a	protein_coding	-0.0252006	0.799205	0.926893
FBgn0025639	Hmt4-20	protein_coding	0.238272	0.0427985	0.191912
FBgn0025640	CG13369	protein_coding	0.0922913	0.374473	0.666658
FBgn0025641	DAAM	protein_coding	-0.975486	0.000138012	0.0022504
FBgn0025643	CG3588	protein_coding	0.535533	0.288691	0.590099
FBgn0025674	CycK	protein_coding	0.0836251	0.427395	0.711483
FBgn0025676	CkIIalpha-i3	protein_coding	0.745826	7.63674e-08	2.70023e-06
FBgn0025678	CaBP1	protein_coding	-0.366066	0.229733	0.525584
FBgn0025680	cry	protein_coding	0.418757	0.037394	0.17483
FBgn0025681	CG3558	protein_coding	0.00721473	0.95741	0.986202
FBgn0025682	scf	protein_coding	0.148792	0.462035	0.73954
FBgn0025683	CG3164	protein_coding	-0.251807	0.0139361	0.0879023
FBgn0025684	MFS18	protein_coding	0.0893892	0.448077	0.729539
FBgn0025686	Amnionless	protein_coding	-0.964259	0.163188	0.435095
FBgn0025692	Lfg	protein_coding	-0.465576	0.0180517	0.105186
FBgn0025693	ZnT41F	protein_coding	0.266835	0.0428639	0.192118
FBgn0025697	santa-maria	protein_coding	-0.0127773	0.93929	0.979296
FBgn0025700	CG5885	protein_coding	0.270251	0.00879106	0.0623464
FBgn0025702	Srpk79D	protein_coding	-0.0797882	0.73037	0.89709
FBgn0025709	CNT2	protein_coding	-0.653495	0.097665	0.321799
FBgn0025712	CG13920	protein_coding	-0.460251	0.0665539	0.254623
FBgn0025716	Bap55	protein_coding	-0.232221	0.0651248	0.25118
FBgn0025720	Ate1	protein_coding	-0.0524565	0.552812	0.802341
FBgn0025724	beta'COP	protein_coding	0.00694033	0.947366	0.982833
FBgn0025725	alphaCOP	protein_coding	-0.0608429	0.48295	0.75325
FBgn0025726	unc-13	protein_coding	-1.41078	2.7415e-13	2.45863e-11
FBgn0025739	pon	protein_coding	0.00876395	0.982274	0.995444
FBgn0025740	PlexB	protein_coding	-0.217444	0.0958819	0.318164
FBgn0025741	PlexA	protein_coding	-0.148095	0.10876	0.344657
FBgn0025742	mtm	protein_coding	0.125827	0.140657	0.401731
FBgn0025743	mbt	protein_coding	0.0277709	0.785215	0.922049
FBgn0025777	homer	protein_coding	0.570437	2.82901e-05	0.000563725
FBgn0025781	Cdc16	protein_coding	-0.0035399	0.987667	0.997168
FBgn0025790	TBPH	protein_coding	0.0602072	0.500659	0.765159
FBgn0025800	Smox	protein_coding	0.0203816	0.88291	0.959774
FBgn0025802	Sbf	protein_coding	0.196818	0.0900786	0.304741
FBgn0025807	Rad9	protein_coding	0.325439	0.139497	0.400505
FBgn0025808	Rad17	protein_coding	-0.027075	0.90344	0.967618
FBgn0025809	Paf-AHalpha	protein_coding	0.108519	0.490164	0.758267
FBgn0025814	Mgstl	protein_coding	-0.0868729	0.603315	0.831459
FBgn0025815	Mcm6	protein_coding	0.0071317	0.983966	0.995632
FBgn0025820	JTBR	protein_coding	-0.282116	0.0581259	0.23376
FBgn0025825	HDAC3	protein_coding	0.0143058	0.923226	0.973783
FBgn0025827	CG6421	protein_coding	1.04607	0.0275312	0.141457
FBgn0025830	IntS8	protein_coding	0.293131	0.00997134	0.0690297
FBgn0025832	Fen1	protein_coding	-0.0474792	0.824248	0.936977
FBgn0025836	RhoGAP1A	protein_coding	-0.128386	0.0685848	0.259968
FBgn0025837	CG17636	protein_coding	-2.17592	6.74455e-13	5.8364e-11
FBgn0025839	ND-B14.5A	protein_coding	0.0756836	0.447029	0.728314
FBgn0025864	Crag	protein_coding	-0.18143	0.279969	0.581271
FBgn0025865	Cortactin	protein_coding	-0.0475029	0.740571	0.902053
FBgn0025866	CalpB	protein_coding	-0.463444	0.0409392	0.186298
FBgn0025874	Meics	protein_coding	-0.0066559	0.96953	0.991081
FBgn0025879	Timp	protein_coding	0.182999	0.576987	0.814657
FBgn0025885	Inos	protein_coding	-0.185892	0.381396	0.671871
FBgn0025936	Eph	protein_coding	0.0898531	0.338946	0.637746
FBgn0026015	Top3beta	protein_coding	-0.0559851	0.613365	0.836098
FBgn0026056	Rlip	protein_coding	0.18039	0.185996	0.469152
FBgn0026059	Mhcl	protein_coding	-0.0417812	0.75664	0.90817
FBgn0026060	Mipp2	protein_coding	-0.061279	0.625497	0.841196
FBgn0026061	Mipp1	protein_coding	-0.777478	0.00064909	0.00815703
FBgn0026076	UBL3	protein_coding	-0.0514849	0.581047	0.816994
FBgn0026077	Gasp	protein_coding	-0.403272	0.0295067	0.148512
FBgn0026079	Nsun2	protein_coding	-0.0809417	0.621527	0.840488
FBgn0026080	Tip60	protein_coding	-0.0884204	0.452244	0.733298
FBgn0026083	tyf	protein_coding	-0.134813	0.20319	0.492982
FBgn0026084	cib	protein_coding	-0.2061	0.712087	0.887522
FBgn0026085	dgt4	protein_coding	-0.0934783	0.855916	0.95075
FBgn0026086	Adar	protein_coding	0.0844618	0.323787	0.623862
FBgn0026088	CG14818	protein_coding	0.0698307	0.627451	0.841905
FBgn0026089	CG14817	protein_coding	0.198276	0.0732805	0.270238
FBgn0026090	CG14812	protein_coding	0.0723033	0.607786	0.834437
FBgn0026143	Cdc45	protein_coding	-0.0516382	0.713668	0.888654
FBgn0026144	CBP	protein_coding	0.285487	0.422189	0.706513
FBgn0026147	TTLL4A	protein_coding	-0.152777	0.321986	0.622944
FBgn0026148	CG12253	protein_coding	0.279868	0.263293	0.561319
FBgn0026149	BCL7-like	protein_coding	0.0223594	0.872268	0.956464
FBgn0026150	ApepP	protein_coding	-0.148703	0.164262	0.436894
FBgn0026160	tna	protein_coding	0.295668	0.0898906	0.304314
FBgn0026179	siz	protein_coding	-0.253614	0.0949462	0.315475
FBgn0026181	Rok	protein_coding	0.0734821	0.552487	0.802267
FBgn0026189	promL	protein_coding	-0.402323	0.000120542	0.00199521
FBgn0026192	par-6	protein_coding	-0.0372794	0.761917	0.911243
FBgn0026196	nop5	protein_coding	-0.175272	0.426048	0.71032
FBgn0026197	lncRNA:noe	ncRNA	-1.19566	0.0268462	0.139051
FBgn0026199	myo	protein_coding	0.0683486	0.661846	0.860112
FBgn0026206	mei-P26	protein_coding	0.0137872	0.933259	0.977815
FBgn0026207	mbo	protein_coding	-0.240695	0.162903	0.43457
FBgn0026238	gus	protein_coding	0.112007	0.251647	0.5502
FBgn0026239	gukh	protein_coding	0.185218	0.498005	0.763215
FBgn0026250	eIF1A	protein_coding	-0.445014	1.32841e-05	0.000284886
FBgn0026252	msk	protein_coding	-0.0238936	0.88173	0.959332
FBgn0026255	clumsy	protein_coding	0.245611	0.532219	0.786845
FBgn0026257	cav	protein_coding	0.278821	0.310549	0.612272
FBgn0026259	eIF5B	protein_coding	-0.0113528	0.918934	0.972772
FBgn0026261	bonsai	protein_coding	-0.243468	0.0332429	0.161243
FBgn0026262	bip2	protein_coding	0.0272905	0.718727	0.891161
FBgn0026263	bip1	protein_coding	-0.434906	0.0554091	0.226731
FBgn0026268	antdh	protein_coding	-0.449757	0.330144	0.62874
FBgn0026309	aft	protein_coding	-0.100006	0.55728	0.804684
FBgn0026313	X11L	protein_coding	-0.0168315	0.868391	0.95525
FBgn0026314	Ugt35B1	protein_coding	-3.32762	1.43567e-05	0.000305806
FBgn0026315	Ugt35A1	protein_coding	-0.0303208	0.78638	0.922049
FBgn0026316	Ubc10	protein_coding	0.119728	0.154141	0.421452
FBgn0026317	Tsc1	protein_coding	0.115534	0.225365	0.519976
FBgn0026319	Traf4	protein_coding	0.797949	0.000744732	0.00910382
FBgn0026323	Tak1	protein_coding	0.0486255	0.578686	0.815565
FBgn0026324	Taf10b	protein_coding	0.152484	0.363709	0.660651
FBgn0026326	Mad1	protein_coding	0.0628353	0.559154	0.805851
FBgn0026361	2005-09-01	protein_coding	-1.16791	0.0797623	0.283961
FBgn0026369	Sara	protein_coding	0.0126106	0.912845	0.971072
FBgn0026370	NA	NA	0.025167	0.793526	0.923944
FBgn0026371	SAK	protein_coding	-0.135033	0.556995	0.804622
FBgn0026372	RpL23A	protein_coding	-0.0436425	0.74908	0.904906
FBgn0026373	RpII33	protein_coding	0.00732387	0.960708	0.987434
FBgn0026374	Rhp	protein_coding	-0.972024	3.29532e-05	0.00064373
FBgn0026375	RhoGAPp190	protein_coding	-0.0554958	0.541853	0.794137
FBgn0026376	Rgl	protein_coding	0.185083	0.289329	0.590571
FBgn0026378	Rep	protein_coding	-0.212212	0.153145	0.42036
FBgn0026379	Pten	protein_coding	0.111098	0.259068	0.557813
FBgn0026380	Prosbeta3	protein_coding	0.0455265	0.807217	0.929634
FBgn0026393	Or43b	protein_coding	0.623157	0.050938	0.215531
FBgn0026400	Noa36	protein_coding	0.0643872	0.526008	0.782547
FBgn0026401	Nipped-B	protein_coding	-0.0748074	0.466085	0.743279
FBgn0026402	NiPp1	protein_coding	0.0899885	0.621713	0.840625
FBgn0026403	Ndg	protein_coding	0.029958	0.879772	0.958854
FBgn0026404	Dronc	protein_coding	-0.531294	0.0281912	0.143724
FBgn0026409	Mpcp2	protein_coding	-0.0281528	0.826768	0.9386
FBgn0026411	Lim1	protein_coding	1.37838	0.130646	0.38599
FBgn0026415	Idgf4	protein_coding	0.287754	0.0342925	0.164541
FBgn0026417	Hus1-like	protein_coding	-0.261784	0.19789	0.486829
FBgn0026418	Hsc70Cb	protein_coding	-0.236615	0.0852958	0.295511
FBgn0026427	Su(var)2-HP2	protein_coding	-0.129726	0.163585	0.435564
FBgn0026428	HDAC6	protein_coding	-0.215183	0.394783	0.68357
FBgn0026430	Grip84	protein_coding	0.0135022	0.943031	0.980915
FBgn0026431	Grip75	protein_coding	0.14459	0.51482	0.774428
FBgn0026432	Grip163	protein_coding	0.00256632	0.986993	0.996917
FBgn0026433	Grip128	protein_coding	0.299965	0.0888243	0.302697
FBgn0026438	Eaat2	protein_coding	-0.889625	0.171181	0.447812
FBgn0026439	Eaat1	protein_coding	1.48834	2.07199e-06	5.50947e-05
FBgn0026441	ear	protein_coding	0.00472107	0.956695	0.986151
FBgn0026479	Drp1	protein_coding	-0.29369	0.000161729	0.00256918
FBgn0026533	Dek	protein_coding	0.00520334	0.954872	0.985439
FBgn0026562	SPARC	protein_coding	0.387858	0.128151	0.38093
FBgn0026563	CG1979	protein_coding	0.550637	0.0872745	0.299603
FBgn0026565	Ass	protein_coding	-0.689737	3.27986e-05	0.00064198
FBgn0026566	CG1307	protein_coding	-0.675513	1.21393e-07	4.14376e-06
FBgn0026570	CG5704	protein_coding	-0.454404	0.00667036	0.0504625
FBgn0026573	ADD1	protein_coding	0.218046	0.0803912	0.285581
FBgn0026575	hang	protein_coding	0.110402	0.435741	0.719503
FBgn0026576	Pisd	protein_coding	-0.0743189	0.55499	0.803372
FBgn0026577	CG8677	protein_coding	0.0396737	0.743382	0.903358
FBgn0026582	Hmg-2	protein_coding	-0.134248	0.572262	0.81265
FBgn0026592	Fie	protein_coding	-0.260264	0.205217	0.495236
FBgn0026593	CG5707	protein_coding	-0.279262	0.119351	0.363955
FBgn0026597	Axn	protein_coding	-0.0430061	0.682571	0.872345
FBgn0026598	Apc2	protein_coding	-0.0102487	0.973529	0.992139
FBgn0026602	Ady43A	protein_coding	-0.270287	0.235065	0.531252
FBgn0026616	alpha-Man-IIb	protein_coding	0.53805	0.00535823	0.042516
FBgn0026619	Taz	protein_coding	-0.118323	0.506287	0.769294
FBgn0026620	tacc	protein_coding	-0.371438	0.0545123	0.224607
FBgn0026630	nes	protein_coding	-0.459956	0.000307811	0.00442062
FBgn0026634	Cog2	protein_coding	0.351537	0.00977319	0.0678962
FBgn0026666	MagR	protein_coding	0.133103	0.368448	0.664364
FBgn0026679	IntS4	protein_coding	0.122849	0.316489	0.618161
FBgn0026702	Pop1	protein_coding	-0.0671336	0.792065	0.923717
FBgn0026713	l(1)G0007	protein_coding	0.150455	0.297871	0.599693
FBgn0026718	Agpat2	protein_coding	0.456409	0.00306741	0.0279667
FBgn0026721	fat-spondin	protein_coding	0.126914	0.731718	0.897377
FBgn0026722	drosha	protein_coding	-0.0353092	0.835185	0.942508
FBgn0026737	CG6171	protein_coding	-0.414159	0.0241476	0.129677
FBgn0026738	CG7857	protein_coding	0.110245	0.527402	0.783322
FBgn0026741	mRpL18	protein_coding	0.0404688	0.727538	0.895914
FBgn0026749	Yippee	protein_coding	-0.0605876	0.676273	0.868108
FBgn0026751	XRCC1	protein_coding	-0.239508	0.368572	0.664454
FBgn0026755	Ugt37B1	protein_coding	-0.490059	0.24079	0.538637
FBgn0026756	Ugt37A1	protein_coding	-1.58531	3.44275e-10	1.99781e-08
FBgn0026760	Tehao	protein_coding	-0.315827	0.185418	0.468893
FBgn0026761	Trap1	protein_coding	-0.125034	0.422803	0.706941
FBgn0026777	Rad23	protein_coding	-0.123596	0.401155	0.688123
FBgn0026778	Rad1	protein_coding	0.157039	0.737975	0.900337
FBgn0026787	Nhe1	protein_coding	-0.0419229	0.656688	0.857136
FBgn0026869	Thd1	protein_coding	0.0463228	0.668114	0.864101
FBgn0026872	CG14777	protein_coding	0.226984	0.0561908	0.228679
FBgn0026873	MED18	protein_coding	0.0159508	0.9138	0.971553
FBgn0026876	CG11403	protein_coding	0.126383	0.789489	0.922049
FBgn0026878	CG4325	protein_coding	-0.721534	0.0290882	0.147156
FBgn0026879	CG13364	protein_coding	-0.114328	0.191832	0.476561
FBgn0027052	STUB1	protein_coding	-0.0143272	0.887887	0.961574
FBgn0027053	CSN5	protein_coding	-0.133778	0.301317	0.602084
FBgn0027054	CSN4	protein_coding	0.105675	0.222814	0.516462
FBgn0027055	CSN3	protein_coding	-0.0550113	0.668085	0.864101
FBgn0027057	CSN1b	protein_coding	0.40541	2.27409e-05	0.000459711
FBgn0027066	Eb1	protein_coding	-0.151588	0.344462	0.643461
FBgn0027070	Ugt36E1	protein_coding	0.740214	0.0139657	0.0880327
FBgn0027073	Ugt49B1	protein_coding	-0.118165	0.46776	0.744518
FBgn0027079	ValRS	protein_coding	-0.166941	0.245162	0.542868
FBgn0027080	TyrRS	protein_coding	-0.287366	0.00274383	0.0256718
FBgn0027081	ThrRS	protein_coding	-0.424035	0.0111723	0.0751804
FBgn0027082	ProRS-m	protein_coding	-0.0244725	0.856786	0.950793
FBgn0027083	MetRS-m	protein_coding	-0.213551	0.401468	0.688329
FBgn0027084	LysRS	protein_coding	-0.116723	0.248057	0.546233
FBgn0027085	LeuRS-m	protein_coding	-0.443956	6.56679e-05	0.00116934
FBgn0027086	IleRS	protein_coding	-0.131291	0.295589	0.597784
FBgn0027087	HisRS	protein_coding	-0.0426661	0.660899	0.859652
FBgn0027088	GlyRS	protein_coding	-0.0055121	0.940419	0.979904
FBgn0027090	GlnRS	protein_coding	-0.137667	0.0819193	0.288998
FBgn0027091	CysRS	protein_coding	0.136437	0.136611	0.395558
FBgn0027093	ArgRS	protein_coding	-0.182258	0.0624603	0.244512
FBgn0027094	AlaRS	protein_coding	-0.174264	0.134874	0.393882
FBgn0027095	Manf	protein_coding	-0.256184	0.177171	0.456223
FBgn0027101	Dyrk3	protein_coding	0.260323	0.0134726	0.0861915
FBgn0027106	Inx7	protein_coding	-0.283339	0.00181092	0.0185511
FBgn0027108	Inx2	protein_coding	-0.435194	0.00193751	0.0195835
FBgn0027109	NPF	protein_coding	0.0442474	0.711881	0.887499
FBgn0027111	miple1	protein_coding	-0.508572	0.217542	0.509971
FBgn0027259	Kmn1	protein_coding	0.88164	0.0148543	0.0916432
FBgn0027279	l(1)G0196	protein_coding	-0.0522211	0.642894	0.850521
FBgn0027280	l(1)G0193	protein_coding	-0.113468	0.579244	0.815853
FBgn0027287	Gmap	protein_coding	0.169708	0.108714	0.344657
FBgn0027291	Idh3a	protein_coding	-0.236992	0.171791	0.448932
FBgn0027296	temp	protein_coding	0.204494	0.224706	0.519504
FBgn0027329	CCT6	protein_coding	-0.356212	0.0299872	0.150123
FBgn0027330	l(1)G0020	protein_coding	-0.247549	0.26533	0.563504
FBgn0027334	l(1)G0004	protein_coding	0.0133169	0.946564	0.982316
FBgn0027335	Rip11	protein_coding	-0.1082	0.419707	0.704151
FBgn0027338	Kap-alpha3	protein_coding	-0.216511	0.0185421	0.107472
FBgn0027339	jim	protein_coding	0.0978172	0.584132	0.819346
FBgn0027341	NA	NA	0.410238	0.0364931	0.172086
FBgn0027342	fz4	protein_coding	0.0743912	0.496096	0.762185
FBgn0027343	fz3	protein_coding	2.06481	1.29292e-16	1.82209e-14
FBgn0027348	bgm	protein_coding	0.0605602	0.828818	0.939803
FBgn0027356	Amph	protein_coding	0.104341	0.572385	0.81265
FBgn0027358	Tim9b	protein_coding	0.0702649	0.565285	0.809895
FBgn0027359	Tim8	protein_coding	-0.0735837	0.453314	0.734068
FBgn0027360	Tim10	protein_coding	-0.169002	0.149587	0.414751
FBgn0027363	Stam	protein_coding	-0.368332	0.0182208	0.105859
FBgn0027375	RecQ5	protein_coding	-0.0959286	0.522003	0.779643
FBgn0027378	MRG15	protein_coding	0.167342	0.284763	0.585736
FBgn0027453	Dnz1	protein_coding	-0.0580887	0.756184	0.908029
FBgn0027490	D12	protein_coding	0.305965	0.146991	0.411366
FBgn0027492	wdb	protein_coding	0.0778043	0.298037	0.599719
FBgn0027493	AdSS	protein_coding	-0.305258	0.0155204	0.0941631
FBgn0027495	Smyd4-4	protein_coding	0.0806601	0.444661	0.726107
FBgn0027496	epsilonCOP	protein_coding	0.233383	0.162444	0.433931
FBgn0027497	Madm	protein_coding	0.185354	0.0437285	0.195012
FBgn0027498	CG2061	protein_coding	-0.677233	0.0666171	0.25472
FBgn0027499	wde	protein_coding	0.272177	0.239706	0.537603
FBgn0027500	spd-2	protein_coding	-0.299534	0.213267	0.505255
FBgn0027503	CG11970	protein_coding	0.149804	0.17997	0.460782
FBgn0027504	CG8878	protein_coding	0.00444473	0.96052	0.987434
FBgn0027505	Rab3-GAP	protein_coding	-0.0519481	0.602415	0.830931
FBgn0027506	EDTP	protein_coding	-0.199872	0.30178	0.602469
FBgn0027507	CG1344	protein_coding	0.0935024	0.384448	0.674173
FBgn0027508	Tnks	protein_coding	0.131523	0.235059	0.531252
FBgn0027509	TBCD	protein_coding	-0.0567255	0.676771	0.86831
FBgn0027512	CG10254	protein_coding	0.296522	0.0262739	0.136777
FBgn0027513	ana2	protein_coding	0.309227	0.430041	0.714081
FBgn0027514	CG1024	protein_coding	0.303381	0.0618754	0.242704
[truncated: 7,880 more rows]

## Sheet: WgAb vs. WT
gene_id	Gene Symbol	gene_biotype	log2FoldChange	pvalue	padj
FBgn0000003	7SLRNA:CR32864	ncRNA	-0.318473	0.122831	0.365051
FBgn0000008	a	protein_coding	-0.398968	0.504908	0.769108
FBgn0000014	abd-A	protein_coding	-0.375291	0.333478	0.629824
FBgn0000015	Abd-B	protein_coding	-0.902243	0.00163898	0.0168598
FBgn0000017	Abl	protein_coding	0.236773	0.0478501	0.204347
FBgn0000018	abo	protein_coding	0.131551	0.314694	0.612319
FBgn0000024	Ace	protein_coding	0.064927	0.825019	0.932135
FBgn0000032	Acph-1	protein_coding	0.229238	0.131346	0.379236
FBgn0000042	Act5C	protein_coding	-0.0194061	0.943054	0.978669
FBgn0000043	Act42A	protein_coding	-0.366344	0.681439	0.863443
FBgn0000044	Act57B	protein_coding	-0.552361	0.00713611	0.0530903
FBgn0000045	Act79B	protein_coding	-0.547311	0.0530275	0.217072
FBgn0000046	Act87E	protein_coding	-0.131985	0.617058	0.831027
FBgn0000047	Act88F	protein_coding	-1.48896	0.197013	0.47882
FBgn0000052	Pfas	protein_coding	0.219238	0.323187	0.618955
FBgn0000053	Gart	protein_coding	0.188427	0.260567	0.552948
FBgn0000055	Adh	protein_coding	0.0725367	0.829841	0.933074
FBgn0000056	Adhr	protein_coding	-0.787226	0.120249	0.360523
FBgn0000057	adp	protein_coding	0.0316043	0.80259	0.92161
FBgn0000063	Mps1	protein_coding	-0.557613	0.469682	0.74299
FBgn0000064	Ald1	protein_coding	0.403796	0.000934604	0.0108469
FBgn0000075	amd	protein_coding	-0.116759	0.576823	0.812992
FBgn0000077	amx	protein_coding	0.142977	0.402387	0.691924
FBgn0000078	Amy-d	protein_coding	-2.32992	0.000382515	0.00528503
FBgn0000079	Amy-p	protein_coding	2.50934	7.16799e-54	1.17854e-50
FBgn0000083	AnxB9	protein_coding	0.0168959	0.949499	0.981425
FBgn0000084	AnxB10	protein_coding	0.455173	0.139544	0.392388
FBgn0000097	aop	protein_coding	0.368527	0.0244396	0.130252
FBgn0000100	RpLP0	protein_coding	-0.413206	0.0147567	0.0916715
FBgn0000108	Appl	protein_coding	-1.66781	2.04171e-09	1.22054e-07
FBgn0000109	Aprt	protein_coding	0.220007	0.175804	0.452703
FBgn0000114	bru1	protein_coding	-0.0474768	0.82674	0.932135
FBgn0000115	Arl1	protein_coding	0.116554	0.166996	0.439715
FBgn0000116	Argk	protein_coding	-0.0796139	0.608741	0.828478
FBgn0000117	arm	protein_coding	0.032275	0.7893	0.916483
FBgn0000119	arr	protein_coding	0.204239	0.15829	0.425485
FBgn0000120	Arr1	protein_coding	-2.63903	0.0361014	0.171134
FBgn0000121	Arr2	protein_coding	-1.20832	0.441406	0.720654
FBgn0000139	ash2	protein_coding	-0.195755	0.246884	0.538043
FBgn0000140	asp	protein_coding	-0.821118	0.260283	0.552905
FBgn0000146	aub	protein_coding	-1.29171	0.137007	0.388795
FBgn0000147	aurA	protein_coding	0.356285	0.679597	0.86307
FBgn0000150	awd	protein_coding	-0.217933	0.0289562	0.14793
FBgn0000152	Axs	protein_coding	-0.074467	0.73639	0.89222
FBgn0000153	b	protein_coding	0.572318	0.338901	0.634157
FBgn0000163	baz	protein_coding	0.316771	0.244068	0.534722
FBgn0000173	ben	protein_coding	-0.125619	0.186905	0.466284
FBgn0000180	bib	protein_coding	-0.701672	0.113082	0.349372
FBgn0000181	bic	protein_coding	-0.25408	0.0345035	0.166332
FBgn0000183	BicD	protein_coding	-0.0900596	0.301667	0.597339
FBgn0000212	brm	protein_coding	0.220388	0.1181	0.356671
FBgn0000221	brn	protein_coding	0.117043	0.510114	0.77123
FBgn0000228	Bsg25D	protein_coding	-0.105832	0.286555	0.58221
FBgn0000229	bsk	protein_coding	-0.0530183	0.698645	0.872374
FBgn0000239	bur	protein_coding	0.0934324	0.51185	0.772364
FBgn0000241	bw	protein_coding	-0.0266711	0.939796	0.977264
FBgn0000244	by	protein_coding	0.0736809	0.501775	0.76673
FBgn0000246	c(3)G	protein_coding	-0.569674	0.0473611	0.203847
FBgn0000247	ca	protein_coding	0.166865	0.0762847	0.274552
FBgn0000250	cact	protein_coding	0.216878	0.151086	0.413213
FBgn0000251	cad	protein_coding	0.826165	0.000173974	0.00275041
FBgn0000253	Cam	protein_coding	-0.069433	0.641873	0.845058
FBgn0000256	capu	protein_coding	-0.741894	0.000663615	0.00824504
FBgn0000257	car	protein_coding	0.121143	0.289267	0.584923
FBgn0000259	CkIIbeta	protein_coding	-0.0560457	0.571856	0.810308
FBgn0000261	Cat	protein_coding	0.54962	0.00580687	0.0452737
FBgn0000273	Pka-C1	protein_coding	0.0221537	0.873476	0.951191
FBgn0000276	CecA1	protein_coding	1.48679	0.227635	0.517543
FBgn0000279	CecC	protein_coding	-0.891013	0.539485	0.791259
FBgn0000283	Cp190	protein_coding	-0.0437249	0.668935	0.858649
FBgn0000286	Cf2	protein_coding	0.067168	0.559195	0.802361
FBgn0000287	salr	protein_coding	-0.192949	0.776775	0.912006
FBgn0000289	cg	protein_coding	-0.0577516	0.644243	0.846154
FBgn0000299	Col4a1	protein_coding	-0.13505	0.842679	0.937419
FBgn0000307	chif	protein_coding	0.0135506	0.888372	0.958769
FBgn0000308	chic	protein_coding	0.192572	0.236285	0.525699
FBgn0000316	cin	protein_coding	-0.0224432	0.867635	0.948316
FBgn0000317	ck	protein_coding	0.0822612	0.610838	0.828977
FBgn0000318	cl	protein_coding	-0.0277456	0.771343	0.910218
FBgn0000319	Chc	protein_coding	-0.085081	0.528357	0.785212
FBgn0000326	clt	protein_coding	0.0863744	0.593474	0.821379
FBgn0000330	cm	protein_coding	0.102706	0.41737	0.701966
FBgn0000339	cni	protein_coding	-0.398625	0.00482627	0.0394459
FBgn0000346	comt	protein_coding	0.749222	0.0453784	0.198342
FBgn0000352	cos	protein_coding	0.0866545	0.658162	0.85332
FBgn0000355	Cp15	protein_coding	-1.17815	NA	NA
FBgn0000370	crc	protein_coding	-0.154361	0.162773	0.433403
FBgn0000376	crm	protein_coding	0.150111	0.362739	0.657262
FBgn0000377	crn	protein_coding	0.137828	0.317617	0.614853
FBgn0000382	csw	protein_coding	0.0599605	0.63221	0.838912
FBgn0000384	cta	protein_coding	0.0693567	0.486709	0.75632
FBgn0000392	cup	protein_coding	0.0334184	0.879684	0.955038
FBgn0000394	cv	protein_coding	-0.00233631	0.989064	0.995784
FBgn0000395	cv-2	protein_coding	0.584635	0.0794175	0.280707
FBgn0000404	CycA	protein_coding	-0.791974	0.210275	0.496043
FBgn0000405	CycB	protein_coding	-0.616147	0.334165	0.630313
FBgn0000406	Cyt-b5-r	protein_coding	0.235452	0.521076	0.779921
FBgn0000411	D	protein_coding	1.16288	0.000723975	0.00889416
FBgn0000412	D1	protein_coding	-0.0739265	0.556714	0.801282
FBgn0000414	Dab	protein_coding	0.00784789	0.959257	0.985149
FBgn0000416	Sap-r	protein_coding	0.118666	0.292414	0.587558
FBgn0000422	Ddc	protein_coding	-0.254487	0.288725	0.584481
FBgn0000426	SmF	protein_coding	-0.452499	0.00457427	0.0377301
FBgn0000442	Pkg21D	protein_coding	-0.216251	0.188286	0.46793
FBgn0000447	Dhod	protein_coding	-0.118492	0.292818	0.587869
FBgn0000448	Hr3	protein_coding	0.4759	0.234961	0.523988
FBgn0000451	ect	protein_coding	-0.365158	0.143729	0.40008
FBgn0000454	Dip-B	protein_coding	0.108099	0.472421	0.744619
FBgn0000455	Dip-C	protein_coding	0.0560218	0.573111	0.811153
FBgn0000459	disco	protein_coding	0.495458	0.150456	0.412062
FBgn0000463	Dl	protein_coding	-0.289106	0.456376	0.73266
FBgn0000464	Lar	protein_coding	-0.128428	0.35605	0.652384
FBgn0000473	Cyp6a2	protein_coding	-1.18803	0.000224252	0.00337748
FBgn0000477	DNaseII	protein_coding	-0.548977	0.0120858	0.0790629
FBgn0000479	dnc	protein_coding	-0.548215	0.00261889	0.02435
FBgn0000482	dor	protein_coding	0.279707	0.0804748	0.282823
FBgn0000489	Pka-C3	protein_coding	-0.506448	0.00621312	0.0477109
FBgn0000490	dpp	protein_coding	-0.146183	0.594362	0.821379
FBgn0000492	Dr	protein_coding	-0.382167	0.273792	0.56707
FBgn0000499	dsh	protein_coding	0.15977	0.172696	0.448106
FBgn0000504	dsx	protein_coding	-0.277157	0.467603	0.741029
FBgn0000520	dwg	protein_coding	0.099745	0.611554	0.829317
FBgn0000524	dx	protein_coding	0.513428	0.00116789	0.0128873
FBgn0000527	e	protein_coding	2.58544	0.101681	0.328251
FBgn0000533	ea	protein_coding	-0.403783	0.0542249	0.220728
FBgn0000535	eag	protein_coding	-0.897748	0.216182	0.503217
FBgn0000536	eas	protein_coding	0.300592	0.227219	0.517073
FBgn0000541	E(bx)	protein_coding	-0.00827706	0.941115	0.977828
FBgn0000542	ec	protein_coding	-0.535842	0.0246047	0.130849
FBgn0000543	ecd	protein_coding	0.140014	0.214685	0.501271
FBgn0000546	EcR	protein_coding	-0.0317238	0.857054	0.942989
FBgn0000547	ed	protein_coding	-0.112225	0.434089	0.715503
FBgn0000557	eEF1alpha2	protein_coding	-0.424645	0.176918	0.454173
FBgn0000559	eEF2	protein_coding	-0.447257	0.000441858	0.00592677
FBgn0000562	egl	protein_coding	-0.0402214	0.75949	0.904657
FBgn0000565	MsrA	protein_coding	0.666408	0.00390623	0.0335416
FBgn0000566	Eip55E	protein_coding	0.855734	2.05505e-08	1.00362e-06
FBgn0000567	Eip74EF	protein_coding	-0.0767783	0.645077	0.84646
FBgn0000568	Eip75B	protein_coding	0.121879	0.574867	0.81205
FBgn0000575	emc	protein_coding	0.612623	0.00277817	0.0255817
FBgn0000578	ena	protein_coding	-0.56542	0.04951	0.207925
FBgn0000579	Eno	protein_coding	0.158021	0.104543	0.334842
FBgn0000581	E(Pc)	protein_coding	0.149149	0.385212	0.676497
FBgn0000588	esc	protein_coding	-0.213422	0.587911	0.81952
FBgn0000592	Est-6	protein_coding	1.97791	0.00240906	0.0227637
FBgn0000611	exd	protein_coding	-0.261504	0.00225026	0.0216152
FBgn0000615	exu	protein_coding	-0.172453	0.505098	0.769108
FBgn0000617	e(y)1	protein_coding	0.0558289	0.779364	0.91273
FBgn0000618	e(y)2	protein_coding	0.0665285	0.752802	0.900824
FBgn0000629	E(z)	protein_coding	-0.141043	0.237978	0.527562
FBgn0000633	CG17716	protein_coding	-0.829474	0.0774959	0.277394
FBgn0000635	Fas2	protein_coding	-0.428244	0.00566744	0.0443724
FBgn0000636	Fas3	protein_coding	0.106344	0.607319	0.82787
FBgn0000639	Fbp1	protein_coding	4.50735	NA	NA
FBgn0000640	Fbp2	protein_coding	1.43833	0.114796	0.352132
FBgn0000644	Fcp3C	protein_coding	0.244586	0.634154	0.839721
FBgn0000659	fkh	protein_coding	0.152977	0.473828	0.745485
FBgn0000662	fl(2)d	protein_coding	0.158864	0.176579	0.453751
FBgn0000667	Actn	protein_coding	-0.0694148	0.446203	0.724575
FBgn0000709	fliI	protein_coding	-0.0341577	0.748687	0.898187
FBgn0000711	flw	protein_coding	0.0544547	0.779173	0.91273
FBgn0000719	fog	protein_coding	0.534064	0.0911181	0.30668
FBgn0000721	for	protein_coding	-0.124924	0.460857	0.736729
FBgn0000723	FER	protein_coding	0.0473687	0.783068	0.914722
FBgn0000810	fs(1)K10	protein_coding	0.361456	0.0255775	0.134716
FBgn0000927	fs(1)Ya	protein_coding	0.27715	0.497632	0.763822
FBgn0000996	dup	protein_coding	0.207176	0.364512	0.658713
FBgn0001075	ft	protein_coding	0.185441	0.6507	0.849544
FBgn0001078	ftz-f1	protein_coding	0.00594327	0.968406	0.989092
FBgn0001079	fu	protein_coding	0.253776	0.0835536	0.290538
FBgn0001083	fw	protein_coding	-0.47402	0.403643	0.692764
FBgn0001084	fy	protein_coding	0.165434	0.606148	0.827518
FBgn0001085	fz	protein_coding	0.507758	0.0162451	0.0977776
FBgn0001086	fzy	protein_coding	-0.634576	0.406157	0.695252
FBgn0001087	g	protein_coding	-0.089852	0.637019	0.841483
FBgn0001089	Gal	protein_coding	-0.544942	0.117964	0.356671
FBgn0001090	bnb	protein_coding	0.301888	0.28395	0.579048
FBgn0001091	Gapdh1	protein_coding	0.284741	0.0299188	0.150985
FBgn0001092	Gapdh2	protein_coding	0.422688	0.000262296	0.00383341
FBgn0001098	Gdh	protein_coding	0.802842	2.13854e-07	8.37172e-06
FBgn0001099	gdl	protein_coding	0.116723	0.623469	0.834885
FBgn0001104	Galphai	protein_coding	-0.249252	0.155217	0.419972
FBgn0001105	Gbeta13F	protein_coding	-0.295821	0.00612185	0.0472182
FBgn0001108	DCTN1-p150	protein_coding	0.0809285	0.445063	0.723795
FBgn0001112	Gld	protein_coding	-1.45897	0.120989	0.361793
FBgn0001114	Glt	protein_coding	0.0528799	0.883596	0.957035
FBgn0001122	Galphao	protein_coding	0.0160886	0.889257	0.959497
FBgn0001123	Galphas	protein_coding	0.0461457	0.58351	0.815574
FBgn0001124	Got1	protein_coding	0.877449	6.43975e-09	3.50984e-07
FBgn0001125	Got2	protein_coding	0.689773	0.000145633	0.00235519
FBgn0001128	Gpdh1	protein_coding	0.0700758	0.679065	0.86307
FBgn0001133	grau	protein_coding	0.104338	0.424259	0.707935
FBgn0001134	Grd	protein_coding	0.100123	0.820567	0.930768
FBgn0001137	grk	protein_coding	-0.257639	0.385062	0.676497
FBgn0001139	gro	protein_coding	-0.00946322	0.925511	0.971398
FBgn0001142	Gs1	protein_coding	-0.0757534	0.774575	0.911176
FBgn0001145	Gs2	protein_coding	0.683497	0.0562316	0.226603
FBgn0001149	GstD1	protein_coding	0.947941	3.3285e-07	1.25807e-05
FBgn0001150	gt	protein_coding	0.0434177	0.960462	0.985442
FBgn0001168	h	protein_coding	0.0848153	0.74296	0.894297
FBgn0001169	H	protein_coding	0.064661	0.620848	0.833454
FBgn0001170	H2.0	protein_coding	-0.150127	0.740652	0.894297
FBgn0001179	hay	protein_coding	0.0776669	0.704265	0.875009
FBgn0001180	hb	protein_coding	-0.39827	0.408304	0.696256
FBgn0001185	her	protein_coding	0.24	0.0717376	0.264438
FBgn0001186	Hex-A	protein_coding	0.667487	6.82513e-05	0.00124854
FBgn0001187	Hex-C	protein_coding	-0.26966	0.163143	0.433987
FBgn0001189	hfw	protein_coding	0.38789	0.000103294	0.00175085
FBgn0001197	His2Av	protein_coding	-0.35863	0.0937784	0.312015
FBgn0001202	hook	protein_coding	0.0401214	0.717096	0.8824
FBgn0001206	Hmr	protein_coding	0.225706	0.328424	0.624259
FBgn0001208	Hn	protein_coding	0.545017	0.149225	0.410128
FBgn0001215	Hrb98DE	protein_coding	0.056026	0.70323	0.874715
FBgn0001216	Hsc70-1	protein_coding	-1.05266	0.0523671	0.215744
FBgn0001217	Hsc70-2	protein_coding	-0.816093	0.0204927	0.115653
FBgn0001218	Hsc70-3	protein_coding	-0.0658453	0.829466	0.932925
FBgn0001220	Hsc70-5	protein_coding	-0.216003	0.0583809	0.231704
FBgn0001222	Hsf	protein_coding	0.218171	0.0309671	0.154914
FBgn0001223	Hsp22	protein_coding	0.571004	0.558133	0.801892
FBgn0001224	Hsp23	protein_coding	-0.0123038	0.986498	0.99473
FBgn0001225	Hsp26	protein_coding	-0.734381	0.432219	0.714667
FBgn0001226	Hsp27	protein_coding	-1.11788	0.0740349	0.269305
FBgn0001229	Hsp67Bc	protein_coding	-1.30714	0.101686	0.328251
FBgn0001230	Hsp68	protein_coding	-0.986599	0.330982	0.627549
FBgn0001233	Hsp83	protein_coding	-0.102137	0.796882	0.919145
FBgn0001234	lncRNA:Hsromega	ncRNA	-0.130339	0.66575	0.857057
FBgn0001235	hth	protein_coding	0.802356	0.000221248	0.00334638
FBgn0001247	Ide	protein_coding	-0.0819241	0.291022	0.586759
FBgn0001248	Idh	protein_coding	0.0251907	0.933669	0.974671
FBgn0001250	if	protein_coding	-0.138877	0.444269	0.723196
FBgn0001255	ImpE3	protein_coding	-0.430423	0.301535	0.597198
FBgn0001257	ImpL2	protein_coding	1.47347	0.0260807	0.136491
FBgn0001258	Ldh	protein_coding	0.40706	0.188919	0.46838
FBgn0001259	in	protein_coding	-0.373753	0.331236	0.627669
FBgn0001276	ix	protein_coding	0.269351	0.253197	0.545123
FBgn0001280	janA	protein_coding	-0.131173	0.368035	0.661564
FBgn0001285	Jon44E	protein_coding	2.51599	1.54696e-10	1.17391e-08
FBgn0001291	Jra	protein_coding	-0.338596	0.108255	0.341522
FBgn0001296	kar	protein_coding	-1.3166	7.03521e-07	2.42665e-05
FBgn0001297	kay	protein_coding	-0.486061	0.126669	0.370908
FBgn0001301	kel	protein_coding	0.246908	0.238235	0.527895
FBgn0001308	Khc	protein_coding	-0.142472	0.391827	0.681333
FBgn0001311	kkv	protein_coding	0.37852	0.538126	0.79056
FBgn0001316	klar	protein_coding	0.0352358	0.783121	0.914722
FBgn0001320	kni	protein_coding	0.183344	0.502158	0.766949
FBgn0001321	knk	protein_coding	-0.435952	0.138336	0.390977
FBgn0001323	knrl	protein_coding	-0.215441	0.395383	0.685251
FBgn0001324	kto	protein_coding	0.127914	0.28145	0.576757
FBgn0001330	kz	protein_coding	0.0215589	0.933035	0.97447
FBgn0001341	Mybbp1A	protein_coding	-0.196536	0.304869	0.601387
FBgn0001404	egh	protein_coding	-0.0423894	0.736381	0.89222
FBgn0001491	l(1)10Bb	protein_coding	-0.00550371	0.969662	0.98929
FBgn0001565	Hlc	protein_coding	-0.169033	0.281941	0.577283
FBgn0001612	Grip91	protein_coding	-0.128064	0.367294	0.661435
FBgn0001624	dlg1	protein_coding	-0.0805398	0.424979	0.708375
FBgn0001941	ifc	protein_coding	-0.264727	0.193471	0.474067
FBgn0001942	eIF4A	protein_coding	-0.509273	3.3408e-05	0.000705716
FBgn0001961	Arpc1	protein_coding	0.0463263	0.786644	0.915364
FBgn0001965	Sos	protein_coding	0.33656	0.000580213	0.00740466
FBgn0001970	Pgant35A	protein_coding	-0.0374009	0.889273	0.959497
FBgn0001977	CIAPIN1	protein_coding	0.0592493	0.677476	0.862373
FBgn0001978	stc	protein_coding	0.087737	0.47211	0.744345
FBgn0001981	esg	protein_coding	0.0503373	0.852181	0.94094
FBgn0001986	Mtr4	protein_coding	-0.15265	0.28181	0.577136
FBgn0001987	Gli	protein_coding	-0.326588	0.1772	0.4544
FBgn0001989	ND-B17	protein_coding	-0.251846	0.0641568	0.247408
FBgn0001990	wek	protein_coding	-0.0320516	0.855847	0.942578
FBgn0001991	Ca-alpha1D	protein_coding	-0.182955	0.417987	0.702581
FBgn0001992	Cyp303a1	protein_coding	-0.0976321	0.834978	0.934755
FBgn0001994	crp	protein_coding	0.103763	0.526068	0.783317
FBgn0001995	mRpL4	protein_coding	-0.30938	0.0451863	0.19784
FBgn0002021	l(2)37Bb	protein_coding	-0.477175	0.000431591	0.0058006
FBgn0002022	Catsup	protein_coding	-0.0598686	0.590961	0.820369
FBgn0002023	Lim3	protein_coding	0.966322	0.000167666	0.00266778
FBgn0002031	l(2)37Cc	protein_coding	-0.172781	0.0213178	0.119083
FBgn0002036	CG10561	protein_coding	0.104791	0.515211	0.774992
FBgn0002044	swm	protein_coding	0.127124	0.365949	0.660645
FBgn0002069	AspRS	protein_coding	-0.204311	0.117299	0.3555
FBgn0002121	l(2)gl	protein_coding	-1.17204	1.42841e-08	7.30116e-07
FBgn0002174	CG5504	protein_coding	-0.357459	0.0374934	0.175315
FBgn0002183	dre4	protein_coding	-0.0220216	0.828446	0.932399
FBgn0002283	l(3)73Ah	protein_coding	0.135866	0.304135	0.600211
FBgn0002284	Prosbeta6	protein_coding	0.199158	0.341056	0.636295
FBgn0002306	sas	protein_coding	0.355703	0.0472397	0.203697
FBgn0002354	l(3)87Df	protein_coding	-0.0571245	0.736269	0.89222
FBgn0002413	dco	protein_coding	0.0746251	0.382358	0.673831
FBgn0002431	hyd	protein_coding	0.0769963	0.539756	0.791279
FBgn0002441	l(3)mbt	protein_coding	0.152166	0.204439	0.487382
FBgn0002466	sti	protein_coding	-0.0270598	0.970821	0.989508
FBgn0002521	pho	protein_coding	-0.0497963	0.741077	0.894297
FBgn0002522	lab	protein_coding	-3.52158	8.5564e-09	4.51384e-07
FBgn0002524	lace	protein_coding	0.624098	0.00398592	0.0340442
FBgn0002525	Lam	protein_coding	0.310685	0.141196	0.395372
FBgn0002526	LanA	protein_coding	-0.310596	0.358153	0.654171
FBgn0002531	Lcp1	protein_coding	1.61529	0.182333	0.461563
FBgn0002542	lds	protein_coding	0.147041	0.594599	0.821379
FBgn0002543	robo2	protein_coding	-0.0162219	0.949772	0.981425
FBgn0002552	lin	protein_coding	0.135664	0.349641	0.645074
FBgn0002563	Lsp1beta	protein_coding	2.80868	0.0342965	0.165769
FBgn0002564	Lsp1gamma	protein_coding	0.710284	0.642175	0.845058
FBgn0002565	Lsp2	protein_coding	3.45072	NA	NA
FBgn0002566	lt	protein_coding	0.0201665	0.856664	0.942875
FBgn0002567	Rab32	protein_coding	-0.516074	0.0658331	0.251221
FBgn0002569	Mal-A2	protein_coding	0.752787	0.000158876	0.00254434
FBgn0002570	Mal-A1	protein_coding	0.376455	0.116353	0.354156
FBgn0002571	Mal-A3	protein_coding	1.9046	1.55077e-08	7.84531e-07
FBgn0002578	Kaz-m1	protein_coding	0.39423	0.019351	0.111029
FBgn0002579	RpL36	protein_coding	-0.579585	0.000276343	0.0039914
FBgn0002590	RpS5a	protein_coding	-0.638601	1.15625e-05	0.000293224
FBgn0002593	RpLP1	protein_coding	-0.662667	0.000621527	0.00781065
FBgn0002609	E(spl)m3-HLH	protein_coding	-0.727737	0.139573	0.392388
FBgn0002622	RpS3	protein_coding	-0.592393	0.00106368	0.0119377
FBgn0002626	RpL32	protein_coding	-0.483304	0.00010139	0.00172271
FBgn0002632	E(spl)m6-BFM	protein_coding	-6.96602	0.000116451	0.0019438
FBgn0002638	Rcc1	protein_coding	-0.229959	0.0996667	0.323531
FBgn0002641	mal	protein_coding	0.395921	0.0170433	0.100859
FBgn0002643	mam	protein_coding	0.284539	0.0432763	0.19248
FBgn0002645	Map205	protein_coding	-0.365624	0.040858	0.186431
FBgn0002673	twe	protein_coding	-1.00831	0.0503596	0.21024
FBgn0002707	mei-9	protein_coding	0.237169	0.203963	0.486954
FBgn0002709	mei-218	protein_coding	0.333324	0.259981	0.55274
FBgn0002715	mei-S332	protein_coding	-0.793593	0.0320573	0.158758
FBgn0002716	mei-W68	protein_coding	-0.926559	0.133354	0.382534
FBgn0002719	Men	protein_coding	0.935289	8.20501e-15	1.14003e-12
FBgn0002723	Met	protein_coding	-0.187749	0.243506	0.534057
FBgn0002732	E(spl)malpha-BFM	protein_coding	0.386781	0.414934	0.700671
FBgn0002733	E(spl)mbeta-HLH	protein_coding	-0.246814	0.558357	0.801892
FBgn0002736	mago	protein_coding	-0.0238978	0.840525	0.936664
FBgn0002772	Mlc1	protein_coding	-0.882478	3.96634e-05	0.000818576
FBgn0002773	Mlc2	protein_coding	-0.68634	3.17111e-05	0.000680066
FBgn0002774	mle	protein_coding	0.0383833	0.706547	0.876252
FBgn0002775	msl-3	protein_coding	0.164912	0.262537	0.55542
FBgn0002778	mnd	protein_coding	-0.108194	0.759021	0.904644
FBgn0002780	mod	protein_coding	-0.407639	0.0337728	0.163719
FBgn0002781	mod(mdg4)	protein_coding	0.18306	0.0248329	0.131921
FBgn0002783	mor	protein_coding	0.194483	0.0902006	0.30484
FBgn0002787	Rpn8	protein_coding	0.0731492	0.674374	0.861926
FBgn0002789	Mp20	protein_coding	-0.400866	0.016968	0.100715
FBgn0002791	mr	protein_coding	0.0574089	0.742358	0.894297
FBgn0002868	MtnA	protein_coding	0.165008	0.63149	0.838912
FBgn0002869	MtnB	protein_coding	-1.71081	0.0660209	0.251535
FBgn0002872	mu2	protein_coding	0.234988	0.499404	0.764627
FBgn0002873	mud	protein_coding	0.325719	0.521483	0.780249
FBgn0002878	mus101	protein_coding	-0.0932004	0.787655	0.915528
FBgn0002887	mus201	protein_coding	-0.00581937	0.972073	0.98991
FBgn0002891	DNApol-zeta	protein_coding	0.342318	0.0829676	0.289623
FBgn0002899	mus301	protein_coding	0.05682	0.895141	0.961096
FBgn0002901	mus304	protein_coding	-0.0408966	0.907113	0.96527
FBgn0002905	DNApol-theta	protein_coding	0.680772	0.0307633	0.154364
FBgn0002906	Blm	protein_coding	0.00810261	0.976444	0.991419
FBgn0002909	mus312	protein_coding	0.151722	0.363872	0.657797
FBgn0002914	Myb	protein_coding	-0.180952	0.23753	0.527161
FBgn0002917	na	protein_coding	0.969566	0.222947	0.511266
FBgn0002921	Atpalpha	protein_coding	0.0944254	0.475365	0.746558
FBgn0002924	ncd	protein_coding	0.00718965	0.98507	0.994297
FBgn0002930	nec	protein_coding	0.577261	0.0415292	0.188102
FBgn0002931	net	protein_coding	-0.222293	0.543901	0.793366
FBgn0002932	neur	protein_coding	-0.870759	0.00088059	0.0103377
FBgn0002938	ninaC	protein_coding	-0.116487	0.920594	0.969723
FBgn0002939	ninaD	protein_coding	-1.68227	0.0454883	0.198735
FBgn0002940	ninaE	protein_coding	-0.377428	0.83918	0.936433
FBgn0002945	nkd	protein_coding	0.389187	0.0351897	0.16819
FBgn0002948	nod	protein_coding	-0.514484	0.302318	0.598149
FBgn0002973	numb	protein_coding	0.687924	4.75524e-07	1.73101e-05
FBgn0002985	odd	protein_coding	-0.83928	0.0230025	0.125094
FBgn0002989	okr	protein_coding	0.363266	0.0794159	0.280707
FBgn0003002	opa	protein_coding	-3.01996	0.0031145	0.0279568
FBgn0003008	or	protein_coding	-0.147376	0.337354	0.632857
FBgn0003016	osp	protein_coding	0.0042655	0.978158	0.991987
FBgn0003023	otu	protein_coding	-0.641823	0.325224	0.621188
FBgn0003028	ovo	protein_coding	-0.22555	0.321476	0.617841
FBgn0003041	pbl	protein_coding	-0.3534	0.22238	0.511012
FBgn0003042	Pc	protein_coding	0.104468	0.51024	0.771301
FBgn0003044	Pcl	protein_coding	0.247625	0.0764764	0.274913
FBgn0003048	pcx	protein_coding	0.282601	0.0329763	0.161284
FBgn0003053	peb	protein_coding	-0.0769715	0.679508	0.86307
FBgn0003062	Fib	protein_coding	-0.654357	0.00845074	0.0607186
FBgn0003067	Pepck1	protein_coding	-0.428158	0.235265	0.523988
FBgn0003068	per	protein_coding	0.667543	0.00372583	0.0322133
FBgn0003071	Pfk	protein_coding	0.199309	0.137034	0.388795
FBgn0003074	Pgi	protein_coding	0.526538	0.0285585	0.146277
FBgn0003076	Pgm1	protein_coding	0.192944	0.189332	0.468668
FBgn0003079	Raf	protein_coding	0.138323	0.194479	0.475761
FBgn0003082	phr	protein_coding	0.910623	8.4047e-07	2.85905e-05
FBgn0003090	pk	protein_coding	-0.192854	0.345716	0.640157
FBgn0003091	Pkc53E	protein_coding	-0.800548	0.0056457	0.0442726
FBgn0003093	Pkc98E	protein_coding	-0.00125841	0.98989	0.996049
FBgn0003116	pn	protein_coding	-0.182075	0.182273	0.461563
FBgn0003117	pnr	protein_coding	0.535112	0.532764	0.787855
FBgn0003118	pnt	protein_coding	0.444762	0.0989688	0.322212
FBgn0003124	polo	protein_coding	-0.153783	0.841133	0.9367
FBgn0003129	Poxm	protein_coding	-1.24866	0.0390852	0.181021
FBgn0003130	Poxn	protein_coding	0.358271	0.536891	0.790047
FBgn0003134	Pp1alpha-96A	protein_coding	0.209399	0.0137077	0.086795
FBgn0003137	Ppn	protein_coding	0.169452	0.607533	0.82787
FBgn0003139	PpV	protein_coding	-0.0123796	0.922833	0.970171
FBgn0003141	pr	protein_coding	0.30224	0.0869609	0.297975
FBgn0003149	Prm	protein_coding	-0.64572	0.00157971	0.016456
FBgn0003159	CG2841	protein_coding	-0.0053306	0.974356	0.990522
FBgn0003162	Pu	protein_coding	-0.531678	0.0780362	0.278822
FBgn0003165	pum	protein_coding	0.329222	0.012429	0.0804012
FBgn0003169	put	protein_coding	-0.0381783	0.80944	0.925919
FBgn0003174	pwn	protein_coding	-0.820496	0.220111	0.507928
FBgn0003175	px	protein_coding	-0.140017	0.406886	0.695621
FBgn0003187	qua	protein_coding	-0.252711	0.410724	0.696782
FBgn0003189	r	protein_coding	-0.660298	0.0135472	0.0861101
FBgn0003204	ras	protein_coding	-0.0588986	0.707581	0.87703
FBgn0003205	Ras85D	protein_coding	0.0395	0.79318	0.918041
FBgn0003206	Ras64B	protein_coding	-0.113486	0.387083	0.678074
FBgn0003209	raw	protein_coding	-0.239274	0.483159	0.75303
FBgn0003210	rb	protein_coding	0.111565	0.345159	0.639909
FBgn0003218	rdgB	protein_coding	-0.122898	0.488701	0.757586
FBgn0003227	rec	protein_coding	0.756281	0.243974	0.534722
FBgn0003231	ref(2)P	protein_coding	-0.126852	0.482396	0.752547
FBgn0003255	rk	protein_coding	0.303655	0.682776	0.864645
FBgn0003256	rl	protein_coding	-0.210942	0.0689731	0.25842
FBgn0003257	r-l	protein_coding	-0.787668	0.00437857	0.0365746
FBgn0003261	Rm62	protein_coding	-0.13754	0.484788	0.754446
FBgn0003268	rod	protein_coding	-0.219878	0.471872	0.744345
FBgn0003274	RpLP2	protein_coding	-0.381126	0.0855694	0.295257
FBgn0003275	RpII18	protein_coding	0.132327	0.334934	0.631104
FBgn0003277	RpII215	protein_coding	0.0448389	0.712679	0.879923
FBgn0003278	RpI135	protein_coding	-0.269294	0.239581	0.5294
FBgn0003279	RpL4	protein_coding	-0.441846	0.0102249	0.0697571
FBgn0003285	rst	protein_coding	-1.34354	0.0323457	0.159386
FBgn0003300	run	protein_coding	-0.279765	0.590967	0.820369
FBgn0003301	rut	protein_coding	-0.535426	0.0168247	0.100176
FBgn0003302	rux	protein_coding	0.187531	0.395134	0.68494
FBgn0003308	ry	protein_coding	1.167	0.00716304	0.0532104
FBgn0003310	S	protein_coding	0.119061	0.550667	0.798124
FBgn0003317	sax	protein_coding	-0.0673718	0.578424	0.813532
FBgn0003319	Sb	protein_coding	1.88882	0.0163919	0.0983616
FBgn0003321	sbr	protein_coding	-0.230686	0.0864542	0.296857
FBgn0003326	sca	protein_coding	1.62366	0.0122548	0.0797034
FBgn0003328	NA	NA	-0.171903	0.551164	0.798226
FBgn0003330	Sce	protein_coding	0.155124	0.362499	0.657151
FBgn0003334	Scm	protein_coding	0.0776383	0.423959	0.707674
FBgn0003345	sd	protein_coding	-0.0356993	0.832023	0.933317
FBgn0003346	RanGAP	protein_coding	-0.0423423	0.867596	0.948316
FBgn0003353	sei	protein_coding	-0.398541	0.341077	0.636295
FBgn0003356	Jon99Cii	protein_coding	1.22138	0.00584947	0.0454013
FBgn0003357	Jon99Ciii	protein_coding	1.01493	0.0250782	0.132795
FBgn0003358	Jon99Ci	protein_coding	0.441694	0.249218	0.540574
FBgn0003360	sesB	protein_coding	-0.472202	0.00127448	0.0137557
FBgn0003366	sev	protein_coding	-0.157134	0.63207	0.838912
FBgn0003371	sgg	protein_coding	0.232059	0.0902381	0.304863
FBgn0003375	Sgs5	protein_coding	-0.272743	0.683527	0.86498
FBgn0003380	Sh	protein_coding	-0.251992	0.366424	0.660645
FBgn0003382	sha	protein_coding	1.11602	0.0363961	0.171958
FBgn0003386	Shaw	protein_coding	-0.239415	0.360803	0.656238
FBgn0003388	shd	protein_coding	0.45338	0.264475	0.557778
FBgn0003390	shf	protein_coding	-1.73422	4.49365e-11	3.7252e-09
FBgn0003391	shg	protein_coding	0.145407	0.449994	0.728214
FBgn0003392	shi	protein_coding	-0.295187	0.0411868	0.187325
FBgn0003396	shn	protein_coding	0.0960887	0.628797	0.837349
FBgn0003401	shu	protein_coding	-0.411798	0.63237	0.838912
FBgn0003410	sina	protein_coding	0.380774	0.0202134	0.114798
FBgn0003415	skd	protein_coding	0.0406359	0.736946	0.892459
FBgn0003416	sl	protein_coding	0.0699972	0.506623	0.769796
FBgn0003423	slgA	protein_coding	-0.348168	0.00949932	0.0663675
FBgn0003429	slo	protein_coding	1.3921	0.000508548	0.00664909
FBgn0003435	sm	protein_coding	0.048808	0.840267	0.936637
FBgn0003444	smo	protein_coding	0.00161495	0.994525	0.997778
FBgn0003447	sn	protein_coding	0.43077	0.041812	0.18871
FBgn0003449	snf	protein_coding	0.0459296	0.655011	0.852175
FBgn0003459	stwl	protein_coding	0.0687833	0.659765	0.854145
FBgn0003460	so	protein_coding	-0.191996	0.668962	0.858649
FBgn0003462	Sod1	protein_coding	-0.313022	0.00187745	0.0188414
FBgn0003463	sog	protein_coding	1.07789	3.52782e-07	1.32832e-05
FBgn0003464	sol	protein_coding	-0.0197211	0.913254	0.966664
FBgn0003475	spir	protein_coding	-0.0401872	0.77929	0.91273
FBgn0003479	spn-A	protein_coding	0.34027	0.0422206	0.189407
FBgn0003480	spn-B	protein_coding	0.199961	0.625093	0.835588
FBgn0003483	spn-E	protein_coding	0.958236	0.0328335	0.160826
FBgn0003495	spz	protein_coding	-0.0925332	0.786783	0.915364
FBgn0003499	sr	protein_coding	-0.118725	0.80728	0.924596
FBgn0003502	Btk29A	protein_coding	-0.394114	0.0295033	0.149717
FBgn0003507	srp	protein_coding	0.321088	0.257942	0.551577
FBgn0003510	Sry-alpha	protein_coding	-0.234277	0.635466	0.84067
FBgn0003511	Sry-beta	protein_coding	0.115604	0.495659	0.763057
FBgn0003512	Sry-delta	protein_coding	0.126186	0.289148	0.584878
FBgn0003514	sqh	protein_coding	0.0223599	0.938268	0.976476
FBgn0003515	st	protein_coding	-0.182693	0.779108	0.91273
FBgn0003517	sta	protein_coding	-0.625407	0.000145332	0.00235419
FBgn0003520	stau	protein_coding	-0.0379527	0.730241	0.888155
FBgn0003525	stg	protein_coding	0.39435	0.609796	0.828714
FBgn0003545	sub	protein_coding	-0.0343852	0.973149	0.99034
FBgn0003557	Su(dx)	protein_coding	-0.14644	0.315816	0.613654
FBgn0003559	su(f)	protein_coding	-0.1439	0.242601	0.532783
FBgn0003567	su(Hw)	protein_coding	-0.273414	0.070448	0.261952
FBgn0003575	su(sable)	protein_coding	0.0612205	0.647122	0.847111
FBgn0003598	Su(var)3-7	protein_coding	0.191816	0.178483	0.455809
FBgn0003607	Su(var)205	protein_coding	-0.0142834	0.874805	0.952218
FBgn0003612	Su(var)2-10	protein_coding	0.0157881	0.891437	0.959911
FBgn0003638	su(w[a])	protein_coding	-0.00348612	0.98553	0.9944
FBgn0003651	svp	protein_coding	-0.25281	0.303059	0.598953
FBgn0003654	sw	protein_coding	0.0747819	0.623576	0.834885
FBgn0003655	swa	protein_coding	-1.27229	0.0128563	0.0823554
FBgn0003656	sws	protein_coding	0.251743	0.284026	0.579048
FBgn0003660	Syb	protein_coding	0.0901818	0.552701	0.798685
FBgn0003676	CCT1	protein_coding	-0.258556	0.137814	0.390218
FBgn0003687	Tbp	protein_coding	0.294943	0.0871906	0.29814
FBgn0003701	thr	protein_coding	-0.0930548	0.8778	0.953899
FBgn0003710	tipE	protein_coding	-0.748862	0.376809	0.668585
FBgn0003714	tko	protein_coding	-0.360642	0.00557094	0.0438957
FBgn0003716	tkv	protein_coding	-0.0825154	0.603564	0.826048
FBgn0003721	Tm1	protein_coding	-0.365357	0.0048784	0.0397731
FBgn0003731	Egfr	protein_coding	0.000577287	0.996389	0.998274
FBgn0003741	tra	protein_coding	0.189784	0.35276	0.648282
FBgn0003742	tra2	protein_coding	0.163788	0.275259	0.569034
FBgn0003744	trc	protein_coding	0.00665489	0.94389	0.978986
FBgn0003748	Treh	protein_coding	-0.0340673	0.906881	0.96527
FBgn0003861	trp	protein_coding	2.49009	0.102639	0.330498
FBgn0003862	trx	protein_coding	0.00678057	0.966291	0.988113
FBgn0003863	alphaTry	protein_coding	-0.160091	0.381537	0.673201
FBgn0003866	tsh	protein_coding	-0.475696	0.126475	0.370908
FBgn0003867	tsl	protein_coding	-0.092495	0.757158	0.903625
FBgn0003870	ttk	protein_coding	0.140648	0.228273	0.518027
FBgn0003882	tub	protein_coding	0.0268005	0.82492	0.932135
FBgn0003884	alphaTub84B	protein_coding	-0.214017	0.337762	0.632864
FBgn0003885	alphaTub84D	protein_coding	-0.176209	0.0993769	0.323016
FBgn0003888	betaTub60D	protein_coding	-1.3464	0.151385	0.413745
FBgn0003890	betaTub97EF	protein_coding	-0.0694845	0.530163	0.786475
FBgn0003891	tud	protein_coding	-0.131865	0.309105	0.605404
FBgn0003892	ptc	protein_coding	0.905656	0.00205246	0.0201268
FBgn0003896	tup	protein_coding	0.0765242	0.803631	0.922407
FBgn0003900	twi	protein_coding	-0.250836	0.670091	0.859239
FBgn0003941	RpL40	protein_coding	-0.404186	0.000519229	0.00675751
FBgn0003942	RpS27A	protein_coding	-0.608033	0.000801579	0.00963164
FBgn0003943	Ubi-p63E	protein_coding	-0.363775	0.0964572	0.317713
FBgn0003944	Ubx	protein_coding	-0.0463501	0.88647	0.958044
FBgn0003961	Uro	protein_coding	1.83677	0.148201	0.408494
FBgn0003963	ush	protein_coding	-0.227302	0.261062	0.553488
FBgn0003964	usp	protein_coding	0.0287339	0.757847	0.903893
FBgn0003965	v	protein_coding	0.286887	0.578802	0.813532
FBgn0003969	vap	protein_coding	-0.145835	0.59671	0.822146
FBgn0003975	vg	protein_coding	-0.719554	0.542543	0.792873
FBgn0003977	vir	protein_coding	0.0814148	0.512741	0.773306
FBgn0003978	vls	protein_coding	-0.339345	0.122875	0.365051
FBgn0003984	vn	protein_coding	-0.142437	0.739319	0.893627
FBgn0003996	w	protein_coding	-0.0648621	0.846826	0.939074
FBgn0003997	hid	protein_coding	-1.1112	5.10062e-08	2.24632e-06
FBgn0004003	wbl	protein_coding	-0.0876255	0.819917	0.930246
FBgn0004045	Yp1	protein_coding	0.990003	0.0393573	0.181684
FBgn0004047	Yp3	protein_coding	0.110441	0.812351	0.927322
FBgn0004049	yrt	protein_coding	-0.0135005	0.869694	0.949016
FBgn0004050	z	protein_coding	0.170631	0.144193	0.400695
FBgn0004055	uzip	protein_coding	-0.327858	0.140025	0.393098
FBgn0004057	Zw	protein_coding	0.784683	0.025434	0.134175
FBgn0004066	Prosalpha4	protein_coding	0.215903	0.359669	0.655468
FBgn0004087	Dhfr	protein_coding	0.26941	0.0791949	0.280423
FBgn0004101	bs	protein_coding	-0.0125669	0.917155	0.96788
FBgn0004103	Pp1-87B	protein_coding	-0.147465	0.259712	0.552599
FBgn0004106	Cdk1	protein_coding	-0.549363	0.433639	0.715298
FBgn0004107	Cdk2	protein_coding	-0.48552	0.272825	0.566019
FBgn0004108	Nrt	protein_coding	-1.3955	5.58197e-06	0.00015468
FBgn0004117	Tm2	protein_coding	-0.653969	0.0011072	0.0123419
FBgn0004132	boca	protein_coding	0.0595925	0.771015	0.910218
FBgn0004133	blow	protein_coding	0.109011	0.514013	0.774396
FBgn0004167	kst	protein_coding	0.0136617	0.942596	0.978372
FBgn0004168	5-HT1A	protein_coding	0.785348	0.112105	0.347335
FBgn0004169	up	protein_coding	-0.801178	0.000566312	0.00726485
FBgn0004170	sc	protein_coding	0.17773	0.86389	0.946709
FBgn0004177	mts	protein_coding	-0.0126858	0.892011	0.959911
FBgn0004179	Csp	protein_coding	-0.209919	0.116402	0.354196
FBgn0004197	Ser	protein_coding	0.0119043	0.971198	0.989508
FBgn0004198	ct	protein_coding	0.17984	0.593227	0.821379
FBgn0004227	nonA	protein_coding	0.0550593	0.494369	0.761737
FBgn0004228	mex1	protein_coding	-0.174897	0.471901	0.744345
FBgn0004237	Hrb87F	protein_coding	-0.137878	0.38265	0.674067
FBgn0004240	DptA	protein_coding	6.33372	6.50027e-08	2.83739e-06
FBgn0004242	Syt1	protein_coding	0.613766	0.0155183	0.0951446
FBgn0004359	T48	protein_coding	-0.430212	0.189001	0.468466
FBgn0004360	Wnt2	protein_coding	-0.790529	0.0395127	0.182146
FBgn0004362	HmgD	protein_coding	-0.189458	0.491415	0.759487
FBgn0004363	porin	protein_coding	-0.252577	0.0166565	0.0994652
FBgn0004364	18w	protein_coding	0.402218	0.0139221	0.0878144
FBgn0004367	mei-41	protein_coding	-0.105112	0.691066	0.86923
FBgn0004368	Ptp4E	protein_coding	0.0644964	0.725611	0.886348
FBgn0004369	Ptp99A	protein_coding	-0.0206514	0.890941	0.959911
FBgn0004370	Ptp10D	protein_coding	-0.0308533	0.79545	0.918436
FBgn0004373	fwd	protein_coding	0.101667	0.354941	0.650842
FBgn0004374	neb	protein_coding	0.0765408	0.676452	0.862373
FBgn0004378	Klp61F	protein_coding	-0.85679	0.0565418	0.227389
[truncated: 9,295 more rows]
