# Supplementary material for: Wnt Signaling Rescues Amyloid Beta-Induced Gut Stem Cell Loss
Source: Cells. 2022 Jan 14;11(2):281. doi: 10.3390/cells11020281 (PMC8774390; doi:10.3390/cells11020281)
Supplement: Supplementary file 1 [file cells-11-00281-s001.zip › cells-1460617 supplementary for 2nd review/Supplement/SupplementalTableS2.xlsx]

## Sheet: Cluster I
Term	Overlap	P.value	Adjusted.P.value	Z.score	Combined.Score	Genes
peroxisome organization (GO:0007031)	6/19	2.3012e-06	0.00214242	-2.89065	37.5267	Pex14;Pex13;Pex3;Pex6;CG31259;Pex16
anion transport (GO:0006820)	6/28	2.7023e-05	0.0125792	-2.48715	26.1619	CG3036;MFS12;NaPi-T;CG9864;l(2)03659;MFS3
nucleobase-containing compound catabolic process (GO:0034655)	4/11	6.68607e-05	0.0141131	-4.49816	43.2404	Dis3;PNPase;DNaseII;Mtr4
glucose transport (GO:0015758)	5/21	7.57952e-05	0.0141131	-2.85655	27.1015	Tret1-1;CG3285;CG15406;CG33281;CG6484
glucose import (GO:0046323)	5/21	7.57952e-05	0.0141131	-2.43385	23.0911	Tret1-1;CG3285;CG15406;CG33281;CG6484
cellular macromolecule catabolic process (GO:0044265)	4/14	0.000192463	0.0298638	-3.86789	33.0922	Dis3;PNPase;DNaseII;Mtr4
transmembrane transport (GO:0055085)	8/75	0.000235743	0.0313538	-1.4594	12.19	CG9270;st;CNT2;Ent2;CG31689;CG17646;l(2)03659;CG7627
fat body development (GO:0007503)	3/8	0.000541824	0.0630548	-2.77512	20.8705	SPARC;Torsin;svp
'de novo' pyrimidine nucleobase biosynthetic process (GO:0006207)	3/9	0.000799517	0.0710275	-4.51461	32.196	r-l;Adk1;CRMP
pyrimidine nucleobase biosynthetic process (GO:0019856)	3/9	0.000799517	0.0710275	-4.30579	30.7067	r-l;Adk1;CRMP
ecdysteroid metabolic process (GO:0045455)	4/20	0.000839208	0.0710275	-2.36548	16.7548	CG9514;scu;Eo;Cyp18a1
methionine metabolic process (GO:0006555)	3/10	0.00112361	0.0747202	-4.5464	30.8756	AhcyL2;CG7560;CG14882
protein import into peroxisome matrix (GO:0016558)	3/10	0.00112361	0.0747202	-3.28471	22.3071	Pex14;Pex13;Pex6
mitochondrial gene expression (GO:0140053)	8/94	0.00108403	0.0747202	-1.37235	9.36916	mRpS10;mRpL36;mRpL35;mRpL13;PNPase;mRpL33;mRpL10;GatB
protein transmembrane import into intracellular organelle (GO:0044743)	5/42	0.00217079	0.134734	-1.84853	11.3364	ttm50;Pex6;Hsp60A;blp;Tom40
cholesterol transport (GO:0030301)	3/14	0.00319272	0.185776	-3.58708	20.6145	st;CG31689;CG17646
triglyceride homeostasis (GO:0070328)	4/29	0.00352078	0.192815	-2.3697	13.3866	bmm;CPT2;Torsin;AkhR
acylglycerol homeostasis (GO:0055090)	4/30	0.00399303	0.206529	-2.42331	13.3844	bmm;CPT2;Torsin;AkhR
mitochondrial translation (GO:0032543)	7/94	0.00465333	0.228013	-1.20441	6.46788	mRpS10;mRpL36;mRpL35;mRpL13;mRpL33;mRpL10;GatB
membrane lipid biosynthetic process (GO:0046467)	4/32	0.00506224	0.235647	-2.55902	13.5268	CG5326;beta4GalNAcTA;Torsin;bond
nucleoside transport (GO:0015858)	2/6	0.00680092	0.25068	-5.24461	26.1743	CNT2;Ent2
nucleoside transmembrane transport (GO:1901642)	2/6	0.00680092	0.25068	-5.24163	26.1594	CNT2;Ent2
mitochondrial RNA processing (GO:0000963)	2/6	0.00680092	0.25068	-4.07302	20.3272	scu;PNPase
cellular response to glucose starvation (GO:0042149)	2/6	0.00680092	0.25068	-3.44658	17.2008	CG7137;CG4629
negative regulation of endopeptidase activity (GO:0010951)	4/34	0.00630798	0.25068	-1.90984	9.67511	Spn42Dd;Spn42De;Spn43Ab;Reck
negative regulation of peptidase activity (GO:0010466)	4/35	0.00700072	0.25068	-1.88344	9.34517	Spn42Dd;Spn42De;Spn43Ab;Reck
purine nucleobase metabolic process (GO:0006144)	2/7	0.0093836	0.264731	-3.90244	18.2197	Prat;CG30016
polyamine catabolic process (GO:0006598)	2/7	0.0093836	0.264731	-3.61402	16.8731	CG7460;CG7737
triglyceride metabolic process (GO:0006641)	3/20	0.00907072	0.264731	-2.70731	12.7317	ACC;bmm;CG17646
spermine catabolic process (GO:0046208)	2/7	0.0093836	0.264731	-2.72454	12.7203	CG7460;CG7737
regulation of endopeptidase activity (GO:0052548)	4/36	0.00774189	0.264731	-1.93525	9.40746	Spn42Dd;Spn42De;Spn43Ab;Reck
RNA metabolic process (GO:0016070)	4/37	0.00853283	0.264731	-1.90436	9.07203	Dis3;PNPase;SNRPG;Mtr4
instar larval development (GO:0002168)	5/57	0.00817822	0.264731	-1.52271	7.31858	SPARC;blp;Torsin;Sar1;Lcp1
cellular response to sucrose stimulus (GO:0071329)	2/8	0.0123309	0.280001	-3.98183	17.5027	ACC;DopEcR
cellular response to disaccharide stimulus (GO:0071324)	2/8	0.0123309	0.280001	-3.97729	17.4828	ACC;DopEcR
aspartate family amino acid biosynthetic process (GO:0009067)	2/8	0.0123309	0.280001	-3.78524	16.6386	CG7560;CG14882
acylglycerol biosynthetic process (GO:0046463)	2/8	0.0123309	0.280001	-3.63609	15.983	norpA;ACC
regulation of insulin secretion (GO:0050796)	2/8	0.0123309	0.280001	-3.55943	15.646	teq;daw
spermine metabolic process (GO:0008215)	2/8	0.0123309	0.280001	-3.40111	14.9501	CG7460;CG7737
protein targeting to peroxisome (GO:0006625)	2/8	0.0123309	0.280001	-3.25094	14.29	Pex14;Pex6
fatty acid elongation (GO:0030497)	3/22	0.0118636	0.280001	-2.11823	9.39282	CG5326;Pex3;bond
folic acid-containing compound metabolic process (GO:0006760)	2/9	0.0156255	0.330622	-3.63597	15.1214	l(3)72Dr;l(3)72Dp
acyl-CoA metabolic process (GO:0006637)	2/9	0.0156255	0.330622	-3.23953	13.4727	Hmgs;scu
establishment of protein localization to mitochondrion (GO:0072655)	4/44	0.0155623	0.330622	-1.74662	7.27103	ttm50;Hsp60A;blp;Tom40
very long-chain fatty acid metabolic process (GO:0000038)	3/25	0.0168819	0.341675	-2.08883	8.52558	CG5326;bond;Pex16
ion transport (GO:0006811)	5/68	0.0167615	0.341675	-1.35367	5.53471	CG3036;MFS12;NaPi-T;CG9864;MFS3
ncRNA catabolic process (GO:0034661)	2/10	0.019251	0.37687	-3.63643	14.3646	Rrp4;Dis3
glutathione metabolic process (GO:0006749)	4/47	0.0194305	0.37687	-1.59181	6.27319	GstD9;GstS1;Gclm;GstE11
protein import into mitochondrial matrix (GO:0030150)	3/27	0.0207903	0.382781	-2.12383	8.22615	ttm50;blp;Tom40
RNA catabolic process (GO:0006401)	3/27	0.0207903	0.382781	-1.63599	6.33661	Dis3;PNPase;Mtr4
protein targeting (GO:0006605)	5/72	0.0209687	0.382781	-1.38498	5.35258	Pex14;CG8314;Pex6;Hsp60A;Tom40
positive regulation of clathrin-dependent endocytosis (GO:2000370)	2/11	0.0231912	0.392565	-3.89658	14.6667	norpA;Nrx-1
sterol metabolic process (GO:0016125)	2/11	0.0231912	0.392565	-3.8752	14.5862	scu;Eo
tRNA aminoacylation (GO:0043039)	2/11	0.0231912	0.392565	-1.6384	6.16691	GatB;TyrRS-m
associative learning (GO:0008306)	4/49	0.0223108	0.392565	-1.59816	6.07728	DopEcR;Ent2;Nrx-1;mbm
rRNA catabolic process (GO:0016075)	2/12	0.0274308	0.419764	-3.35625	12.0694	Rrp4;Dis3
positive regulation of antimicrobial peptide production (GO:0002225)	2/12	0.0274308	0.419764	-3.26935	11.7569	psh;vvl
histone arginine methylation (GO:0034969)	2/12	0.0274308	0.419764	-2.63036	9.45903	LKRSDH;csul
peptidyl-arginine methylation (GO:0018216)	2/12	0.0274308	0.419764	-2.62719	9.44761	LKRSDH;csul
organic anion transport (GO:0015711)	3/30	0.0275034	0.419764	-2.2343	8.02885	Oatp58Da;l(2)03659;slmo
protein targeting to mitochondrion (GO:0006626)	4/52	0.0270956	0.419764	-1.58157	5.70692	ttm50;Hsp60A;blp;Tom40
organic substance transport (GO:0071702)	3/31	0.0299673	0.449993	-1.9651	6.89288	Oatp58Da;apolpp;l(2)03659
regulation of neurotransmitter transport (GO:0051588)	2/14	0.0367482	0.481867	-2.89914	9.57778	nemy;GluRIIA
rRNA methylation (GO:0031167)	2/14	0.0367482	0.481867	-2.84243	9.39045	Nsun5;CG11837
secretion (GO:0046903)	2/14	0.0367482	0.481867	-2.6516	8.76	Mdr65;CapaR
synaptic transmission, glutamatergic (GO:0035249)	2/14	0.0367482	0.481867	-2.46473	8.14263	GluRIIA;CG11155
regulation of filopodium assembly (GO:0051489)	3/33	0.0352319	0.481867	-2.17514	7.27761	CaMKII;DAAM;CG15456
rRNA processing (GO:0006364)	4/57	0.036336	0.481867	-1.6239	5.38316	Dis3;CG9344;CG4866;Mtr4
embryo development ending in birth or egg hatching (GO:0009792)	4/57	0.036336	0.481867	-1.54519	5.12222	Hsc70-4;Hmgs;blp;Yp3
dorsal/ventral pattern formation (GO:0009953)	4/56	0.03436	0.481867	-1.45277	4.89709	tsh;ea;vnd;cup
monovalent inorganic cation transport (GO:0015672)	4/57	0.036336	0.481867	-1.40088	4.64384	Irk3;Shawl;CG1090;ppk6
transepithelial transport (GO:0070633)	1/6	0.124696	0.491552	-5.55055	11.5556	Alp4
muscle thin filament assembly (GO:0071689)	1/6	0.124696	0.491552	-5.13468	10.6898	DAAM
ciliary basal body organization (GO:0032053)	1/6	0.124696	0.491552	-5.05045	10.5144	Root
regulation of primary metabolic process (GO:0080090)	2/15	0.0417977	0.491552	-3.04708	9.67422	Pdp1;Adgf-A
positive regulation of oxidative phosphorylation (GO:1903862)	1/6	0.124696	0.491552	-4.58774	9.55112	srl
regulation of synaptic activity (GO:0060025)	2/16	0.0470896	0.491552	-3.09982	9.47214	GluRIIA;CG11155
R1/R6 cell differentiation (GO:0048052)	1/7	0.143914	0.491552	-4.88431	9.46842	svp
S-adenosylmethionine cycle (GO:0033353)	1/7	0.143914	0.491552	-4.79283	9.29108	AhcyL2
L-methionine salvage from methylthioadenosine (GO:0019509)	1/7	0.143914	0.491552	-4.75556	9.21882	CG11334
ornithine metabolic process (GO:0006591)	1/6	0.124696	0.491552	-4.29264	8.93676	Odc1
cellular response to organic substance (GO:0071310)	2/15	0.0417977	0.491552	-2.8071	8.9123	Hsc70-4;AkhR
muscle tissue development (GO:0060537)	1/6	0.124696	0.491552	-4.26133	8.87158	Mlp60A
energy reserve metabolic process (GO:0006112)	1/6	0.124696	0.491552	-4.24843	8.84471	ACC
cellular glucan metabolic process (GO:0006073)	1/6	0.124696	0.491552	-4.19687	8.73737	ACC
tetrahydrobiopterin metabolic process (GO:0046146)	1/6	0.124696	0.491552	-4.1303	8.59879	CG12116
ecdysone metabolic process (GO:0008205)	2/16	0.0470896	0.491552	-2.80975	8.58577	scu;Eo
cellular lipid biosynthetic process (GO:0097384)	1/7	0.143914	0.491552	-4.39359	8.51714	CG5065
cuticle development involved in chitin-based cuticle molting cycle (GO:0042337)	2/16	0.0470896	0.491552	-2.7736	8.47531	Sar1;Lcp1
brain segmentation (GO:0035284)	1/6	0.124696	0.491552	-4.06206	8.45672	vvl
neuron projection fasciculation (GO:0106030)	2/17	0.0526108	0.491552	-2.84568	8.38005	Hsc70-4;uzip
regulation of sequestering of triglyceride (GO:0010889)	1/6	0.124696	0.491552	-4.01081	8.35001	bmm
adenosine catabolic process (GO:0006154)	1/8	0.162712	0.491552	-4.41578	8.01806	Adgf-A
positive regulation of antifungal peptide biosynthetic process (GO:0006967)	1/8	0.162712	0.491552	-4.40353	7.99581	psh
positive regulation of insulin secretion (GO:0032024)	1/6	0.124696	0.491552	-3.83884	7.99199	teq
L-cysteine metabolic process (GO:0046439)	1/7	0.143914	0.491552	-4.12057	7.98788	AhcyL2
tetrahydrofolate metabolic process (GO:0046653)	1/8	0.162712	0.491552	-4.3486	7.89606	CG7560
L-methionine salvage (GO:0071267)	1/7	0.143914	0.491552	-4.05371	7.85826	CG11334
wing disc proximal/distal pattern formation (GO:0007473)	1/7	0.143914	0.491552	-4.00961	7.77278	tsh
germarium-derived oocyte differentiation (GO:0030706)	1/7	0.143914	0.491552	-3.99776	7.7498	slmo
S-adenosylhomocysteine metabolic process (GO:0046498)	1/7	0.143914	0.491552	-3.99477	7.744	AhcyL2
regulation of antimicrobial humoral response (GO:0002759)	2/17	0.0526108	0.491552	-2.59367	7.63792	CG17919;Spn42Dd
regulation of rhodopsin mediated signaling pathway (GO:0022400)	2/17	0.0526108	0.491552	-2.58527	7.61318	norpA;stops
receptor clustering (GO:0043113)	1/8	0.162712	0.491552	-4.1525	7.54	Nrx-1
tRNA catabolic process (GO:0016078)	1/8	0.162712	0.491552	-4.1459	7.52801	Rrp4
epidermis morphogenesis (GO:0048730)	1/6	0.124696	0.491552	-3.61015	7.5159	tsh
regulation of plasma membrane bounded cell projection assembly (GO:0120032)	2/18	0.0583489	0.491552	-2.63936	7.49925	CaMKII;DAAM
pre-miRNA processing (GO:0031054)	1/7	0.143914	0.491552	-3.79863	7.36378	loqs
central nervous system segmentation (GO:0035283)	1/6	0.124696	0.491552	-3.51229	7.31217	vvl
negative regulation of histone modification (GO:0031057)	1/6	0.124696	0.491552	-3.50467	7.2963	CG9246
aminergic neurotransmitter loading into synaptic vesicle (GO:0015842)	1/6	0.124696	0.491552	-3.49234	7.27063	st
positive regulation of stress fiber assembly (GO:0051496)	1/6	0.124696	0.491552	-3.47005	7.22422	CG43658
positive regulation of antimicrobial peptide biosynthetic process (GO:0002807)	2/20	0.0704272	0.491552	-2.69651	7.15431	psh;vvl
amine transport (GO:0015837)	1/6	0.124696	0.491552	-3.4293	7.13939	st
response to sucrose (GO:0009744)	2/18	0.0583489	0.491552	-2.50447	7.116	ACC;DopEcR
extracellular matrix assembly (GO:0085029)	1/6	0.124696	0.491552	-3.39114	7.05993	SPARC
steroid metabolic process (GO:0008202)	2/18	0.0583489	0.491552	-2.47057	7.01967	CG9514;scu
regulation of neurotransmitter secretion (GO:0046928)	2/19	0.0642916	0.491552	-2.55574	7.01379	nemy;GluRIIA
deactivation of rhodopsin mediated signaling (GO:0016059)	2/18	0.0583489	0.491552	-2.46007	6.98983	norpA;stops
positive regulation of circadian sleep/wake cycle, sleep (GO:0045938)	2/17	0.0526108	0.491552	-2.37067	6.98124	Acer;wake
acetaldehyde metabolic process (GO:0006117)	1/6	0.124696	0.491552	-3.34839	6.97093	Adh
ribosome disassembly (GO:0032790)	1/6	0.124696	0.491552	-3.34652	6.96704	eIF2D
adenosine metabolic process (GO:0046085)	1/8	0.162712	0.491552	-3.78396	6.87082	Adgf-A
response to disaccharide (GO:0034285)	2/17	0.0526108	0.491552	-2.31891	6.82881	ACC;DopEcR
triglyceride biosynthetic process (GO:0019432)	1/7	0.143914	0.491552	-3.51335	6.81075	ACC
axonal fasciculation (GO:0007413)	2/21	0.0767445	0.491552	-2.65119	6.80632	Hsc70-4;uzip
glutamate biosynthetic process (GO:0006537)	1/6	0.124696	0.491552	-3.26635	6.80015	slgA
sphingolipid biosynthetic process (GO:0030148)	3/37	0.0470838	0.491552	-2.19845	6.71807	CG5326;beta4GalNAcTA;bond
rRNA 3'-end processing (GO:0031125)	1/7	0.143914	0.491552	-3.44972	6.68741	Rrp4
regulation of synaptic vesicle endocytosis (GO:1900242)	1/8	0.162712	0.491552	-3.67038	6.66458	Nrx-1
female genitalia development (GO:0030540)	1/6	0.124696	0.491552	-3.19547	6.65257	dsx
positive regulation of peptidase activity (GO:0010952)	1/9	0.181098	0.491552	-3.89023	6.64731	CG4847
protein-cofactor linkage (GO:0018065)	1/7	0.143914	0.491552	-3.39354	6.57851	CG9804
respiratory chain complex IV assembly (GO:0008535)	2/19	0.0642916	0.491552	-2.39357	6.56873	CG5037;l(3)87Df
body fluid secretion (GO:0007589)	1/6	0.124696	0.491552	-3.13987	6.53684	CapaR
presynaptic membrane assembly (GO:0097105)	1/9	0.181098	0.491552	-3.81872	6.52511	Nrx-1
purine-containing compound biosynthetic process (GO:0072522)	1/6	0.124696	0.491552	-3.12735	6.51076	Prat
regulation of vesicle targeting, to, from or within Golgi (GO:0048209)	1/6	0.124696	0.491552	-3.12073	6.49699	Sar1
glycosphingolipid biosynthetic process (GO:0006688)	1/9	0.181098	0.491552	-3.7952	6.48492	beta4GalNAcTA
regulation of viral genome replication (GO:0045069)	1/6	0.124696	0.491552	-3.10646	6.46727	CG17266
purine-containing compound metabolic process (GO:0072521)	1/8	0.162712	0.491552	-3.51469	6.38188	CG30016
phototaxis (GO:0042331)	2/21	0.0767445	0.491552	-2.47003	6.34123	slgA;svp
sterol transport (GO:0015918)	2/20	0.0704272	0.491552	-2.37934	6.3128	CG31689;CG17646
regulation of antifungal peptide biosynthetic process (GO:0002810)	1/8	0.162712	0.491552	-3.47485	6.30954	psh
positive regulation of cell development (GO:0010720)	1/7	0.143914	0.491552	-3.2493	6.29889	DAAM
response to sterol (GO:0036314)	2/20	0.0704272	0.491552	-2.35506	6.24839	DopEcR;swi2
monocarboxylic acid catabolic process (GO:0072329)	1/7	0.143914	0.491552	-3.20614	6.21521	Spat
cellular response to superoxide (GO:0071451)	1/6	0.124696	0.491552	-2.97135	6.18599	Sod1
positive regulation of filopodium assembly (GO:0051491)	2/23	0.089881	0.491552	-2.55432	6.15404	DAAM;CG15456
potassium ion transport (GO:0006813)	2/19	0.0642916	0.491552	-2.20548	6.05255	Irk3;Shawl
miRNA metabolic process (GO:0010586)	1/6	0.124696	0.491552	-2.86723	5.96923	loqs
hypoxanthine biosynthetic process (GO:0046101)	1/8	0.162712	0.491552	-3.28574	5.96616	Adgf-A
mRNA catabolic process (GO:0006402)	2/22	0.0832326	0.491552	-2.39305	5.94939	Dis3;PNPase
entry into reproductive diapause (GO:0055116)	1/8	0.162712	0.491552	-3.25453	5.90948	Ilp3
cellular respiration (GO:0045333)	3/35	0.04094	0.491552	-1.82927	5.84569	CG5214;CG5037;l(3)87Df
purine nucleotide metabolic process (GO:0006163)	1/7	0.143914	0.491552	-3.01472	5.84415	Prat
regulation of autophagy of mitochondrion (GO:1903146)	1/8	0.162712	0.491552	-3.2	5.81047	Sod1
neuroblast development (GO:0014019)	2/21	0.0767445	0.491552	-2.24894	5.77365	svp;vnd
inosine metabolic process (GO:0046102)	1/8	0.162712	0.491552	-3.16798	5.75233	Adgf-A
cardioblast cell fate commitment (GO:0042684)	1/8	0.162712	0.491552	-3.13548	5.69332	svp
non-motile cilium assembly (GO:1905515)	2/20	0.0704272	0.491552	-2.13637	5.66817	Oseg4;TMEM216
purine ribonucleoside biosynthetic process (GO:0046129)	1/8	0.162712	0.491552	-3.11821	5.66195	Adgf-A
carnitine metabolic process (GO:0009437)	1/9	0.181098	0.491552	-3.30787	5.65222	CG5321
nuclear polyadenylation-dependent ncRNA catabolic process (GO:0071046)	1/7	0.143914	0.491552	-2.91121	5.64349	Rrp4
fatty acid elongation, polyunsaturated fatty acid (GO:0034626)	2/21	0.0767445	0.491552	-2.19517	5.63561	CG5326;bond
cellular glucose homeostasis (GO:0001678)	1/6	0.124696	0.491552	-2.70488	5.63122	Hex-C
organelle disassembly (GO:1903008)	1/8	0.162712	0.491552	-3.09061	5.61185	eIF2D
glutamine family amino acid catabolic process (GO:0009065)	1/8	0.162712	0.491552	-3.0875	5.6062	slgA
'de novo' posttranslational protein folding (GO:0051084)	2/22	0.0832326	0.491552	-2.25381	5.60322	Hsc70-4;HIP
protein tetramerization (GO:0051262)	1/7	0.143914	0.491552	-2.87816	5.57941	CG16985
response to reactive oxygen species (GO:0000302)	2/23	0.089881	0.491552	-2.30057	5.54268	Karl;CG7970
protein geranylgeranylation (GO:0018344)	1/7	0.143914	0.491552	-2.83779	5.50115	Fnta
chaperone mediated protein folding requiring cofactor (GO:0051085)	2/22	0.0832326	0.491552	-2.20639	5.48533	Hsc70-4;HIP
negative regulation of salivary gland boundary specification (GO:0045705)	1/9	0.181098	0.491552	-3.20268	5.47248	tsh
filopodium assembly (GO:0046847)	1/9	0.181098	0.491552	-3.19742	5.46349	Myo10A
response to ketone (GO:1901654)	2/22	0.0832326	0.491552	-2.18654	5.43599	DopEcR;swi2
negative regulation of compound eye retinal cell programmed cell death (GO:0046673)	1/9	0.181098	0.491552	-3.1558	5.39238	norpA
inorganic anion transport (GO:0015698)	2/26	0.110688	0.491552	-2.4381	5.36636	Mpcp1;tty
positive regulation of circadian rhythm (GO:0042753)	2/22	0.0832326	0.491552	-2.14039	5.32127	Acer;wake
positive regulation of peptide hormone secretion (GO:0090277)	1/8	0.162712	0.491552	-2.92542	5.31191	teq
negative regulation of axon guidance (GO:1902668)	1/7	0.143914	0.491552	-2.73828	5.30826	tap
intraciliary retrograde transport (GO:0035721)	1/8	0.162712	0.491552	-2.92239	5.30639	Oseg4
negative regulation of cellular catabolic process (GO:0031330)	2/24	0.0966795	0.491552	-2.26745	5.29755	Sec61gamma;daw
dicarboxylic acid biosynthetic process (GO:0043650)	1/7	0.143914	0.491552	-2.71899	5.27087	slgA
chitin-based embryonic cuticle biosynthetic process (GO:0008362)	2/21	0.0767445	0.491552	-2.04604	5.25275	Gasp;pio
actin filament bundle organization (GO:0061572)	2/22	0.0832326	0.491552	-2.10169	5.22504	Actn;DAAM
peptidyl-arginine modification (GO:0018195)	1/7	0.143914	0.491552	-2.69512	5.22459	csul
neurotransmitter transport (GO:0006836)	2/25	0.103618	0.491552	-2.29754	5.20861	CG33296;CG13793
fatty acid elongation, monounsaturated fatty acid (GO:0034625)	2/21	0.0767445	0.491552	-2.02536	5.19964	CG5326;bond
embryonic heart tube development (GO:0035050)	2/24	0.0966795	0.491552	-2.22171	5.19071	CHES-1-like;Sar1
regulation of neuromuscular synaptic transmission (GO:1900073)	2/24	0.0966795	0.491552	-2.21699	5.17968	GluRIIA;Nrx-1
membrane assembly (GO:0071709)	1/9	0.181098	0.491552	-3.02351	5.16633	Nrx-1
purine ribonucleoside catabolic process (GO:0046130)	1/9	0.181098	0.491552	-3.02236	5.16436	Adgf-A
neuroblast differentiation (GO:0014016)	2/25	0.103618	0.491552	-2.27049	5.1473	svp;vnd
actin filament bundle assembly (GO:0051017)	2/22	0.0832326	0.491552	-2.07041	5.14729	Actn;DAAM
response to molecule of bacterial origin (GO:0002237)	1/8	0.162712	0.491552	-2.82638	5.13207	psh
negative regulation of oskar mRNA translation (GO:0007319)	1/9	0.181098	0.491552	-2.99945	5.12522	cup
regulation of tube size (GO:0035150)	2/24	0.0966795	0.491552	-2.16776	5.06466	Gasp;knrl
very long-chain fatty acid biosynthetic process (GO:0042761)	2/22	0.0832326	0.491552	-2.02641	5.0379	CG5326;bond
cellular modified amino acid biosynthetic process (GO:0042398)	1/8	0.162712	0.491552	-2.76456	5.01982	Gclm
tetrahydrobiopterin biosynthetic process (GO:0006729)	1/6	0.124696	0.491552	-2.39874	4.99389	CG12116
glial cell development (GO:0021782)	3/36	0.0439581	0.491552	-1.59784	4.99248	Mdr65;svp;vnd
regulation of secretion by cell (GO:1903530)	2/25	0.103618	0.491552	-2.19873	4.9846	nemy;GluRIIA
fatty acid elongation, unsaturated fatty acid (GO:0019368)	2/21	0.0767445	0.491552	-1.9395	4.97923	CG5326;bond
regulation of terminal button organization (GO:2000331)	2/26	0.110688	0.491552	-2.22279	4.89245	Nrx-1;Sod1
metal ion transport (GO:0030001)	4/58	0.0383763	0.491552	-1.49948	4.88877	Irk3;Shawl;CG1090;ppk6
female mating behavior (GO:0060180)	1/9	0.181098	0.491552	-2.8523	4.87378	Ilp3
acylglycerol catabolic process (GO:0046464)	1/6	0.124696	0.491552	-2.3371	4.86555	bmm
epithelial cell fate determination, open tracheal system (GO:0007425)	1/6	0.124696	0.491552	-2.32463	4.8396	vvl
intracellular mRNA localization (GO:0008298)	2/25	0.103618	0.491552	-2.13025	4.82936	csul;cup
negative regulation of autophagy (GO:0010507)	2/24	0.0966795	0.491552	-2.06628	4.82756	Sec61gamma;daw
exonucleolytic nuclear-transcribed mRNA catabolic process involved in deadenylation-dependent decay (GO:0043928)	1/7	0.143914	0.491552	-2.47562	4.79909	Rrp4
ribosome biogenesis (GO:0042254)	4/59	0.0404809	0.491552	-1.49386	4.7907	Dis3;CG9246;mbm;CG4866
glycosphingolipid metabolic process (GO:0006687)	1/9	0.181098	0.491552	-2.80295	4.78945	beta4GalNAcTA
regulation of peptidase activity (GO:0052547)	1/9	0.181098	0.491552	-2.77874	4.74809	CG4847
regulation of salivary gland boundary specification (GO:0045704)	1/9	0.181098	0.491552	-2.76731	4.72856	tsh
response to ecdysone (GO:0035075)	2/25	0.103618	0.491552	-2.0796	4.71454	DopEcR;swi2
sodium ion transport (GO:0006814)	4/63	0.0495426	0.491552	-1.56807	4.71194	CG33296;CG1090;CG13793;ppk6
regulation of ion transport (GO:0043269)	1/9	0.181098	0.491552	-2.7527	4.70358	Irk3
negative regulation of cellular protein metabolic process (GO:0032269)	4/65	0.0544579	0.491552	-1.61567	4.70214	mRpL13;Spn42Dd;Spn42De;cup
nuclear RNA surveillance (GO:0071027)	1/9	0.181098	0.491552	-2.73639	4.67571	Dis3
purine nucleobase salvage (GO:0043096)	1/9	0.181098	0.491552	-2.7261	4.65813	Adgf-A
positive regulation of plasma membrane bounded cell projection assembly (GO:0120034)	2/27	0.11788	0.491552	-2.16164	4.62177	DAAM;CG15456
negative regulation of retinal cell programmed cell death (GO:0046671)	1/9	0.181098	0.491552	-2.70228	4.61742	norpA
positive regulation of cellular amide metabolic process (GO:0034250)	2/25	0.103618	0.491552	-2.03507	4.61359	Pex3;vvl
RNA phosphodiester bond hydrolysis, endonucleolytic (GO:0090502)	1/9	0.181098	0.491552	-2.68466	4.58732	CG2145
renal tubular secretion (GO:0097254)	1/9	0.181098	0.491552	-2.68053	4.58027	Mdr65
positive regulation of MAPK cascade (GO:0043410)	3/38	0.050316	0.491552	-1.51984	4.54345	M1BP;CG3277;DopEcR
fatty acid derivative biosynthetic process (GO:1901570)	2/24	0.0966795	0.491552	-1.94115	4.5352	CPT2;CG5065
positive regulation of ATP metabolic process (GO:1903580)	1/8	0.162712	0.491552	-2.43946	4.42951	srl
trehalose metabolic process (GO:0005991)	1/7	0.143914	0.491552	-2.28031	4.42047	Tps1
glial cell differentiation (GO:0010001)	2/26	0.110688	0.491552	-2.00082	4.40389	svp;vnd
antibacterial humoral response (GO:0019731)	2/29	0.132595	0.491552	-2.1733	4.39106	CG43055;CG33493
removal of superoxide radicals (GO:0019430)	1/6	0.124696	0.491552	-2.10438	4.38106	Sod1
sodium ion transmembrane transport (GO:0035725)	2/27	0.11788	0.491552	-2.04515	4.37271	CG33296;CG13793
carbohydrate homeostasis (GO:0033500)	3/41	0.0606368	0.491552	-1.55974	4.37171	teq;Hex-C;AkhR
fatty acid elongation, saturated fatty acid (GO:0019367)	2/21	0.0767445	0.491552	-1.70267	4.37122	CG5326;bond
maternal specification of dorsal/ventral axis, oocyte, germ-line encoded (GO:0007311)	1/8	0.162712	0.491552	-2.38685	4.33398	ea
negative regulation of proteolysis (GO:0045861)	2/26	0.110688	0.491552	-1.95618	4.30563	Spn42Dd;Spn42De
negative regulation of axon extension involved in axon guidance (GO:0048843)	1/7	0.143914	0.491552	-2.20259	4.26979	tap
female somatic sex determination (GO:0019101)	1/7	0.143914	0.491552	-2.19264	4.2505	dsx
nuclear polyadenylation-dependent rRNA catabolic process (GO:0071035)	1/7	0.143914	0.491552	-2.1866	4.23881	Rrp4
regulation of cellular pH (GO:0030641)	1/9	0.181098	0.491552	-2.47119	4.22256	Cln3
glucosamine-containing compound metabolic process (GO:1901071)	1/8	0.162712	0.491552	-2.31255	4.19906	beta4GalNAcTA
coenzyme metabolic process (GO:0006732)	1/9	0.181098	0.491552	-2.44951	4.18553	scu
glutamine family amino acid biosynthetic process (GO:0009084)	1/9	0.181098	0.491552	-2.44122	4.17136	slgA
cellular response to oxygen-containing compound (GO:1901701)	2/28	0.125185	0.491552	-1.99547	4.14652	CG7970;Ggamma30A
nuclear polyadenylation-dependent tRNA catabolic process (GO:0071038)	1/7	0.143914	0.491552	-2.11543	4.10085	Rrp4
adrenergic receptor signaling pathway (GO:0071875)	1/9	0.181098	0.491552	-2.38923	4.08252	DopEcR
regulation of peptide hormone secretion (GO:0090276)	1/9	0.181098	0.491552	-2.33192	3.98458	daw
ribonucleoprotein complex disassembly (GO:0032988)	1/9	0.181098	0.491552	-2.31911	3.9627	eIF2D
imaginal disc-derived female genitalia development (GO:0007486)	1/9	0.181098	0.491552	-2.31087	3.94862	dsx
Malpighian tubule morphogenesis (GO:0007443)	3/46	0.07982	0.491552	-1.53443	3.87902	SPARC;svp;odd
inosine biosynthetic process (GO:0046103)	1/8	0.162712	0.491552	-2.12772	3.86346	Adgf-A
modulation of chemical synaptic transmission (GO:0050804)	4/70	0.0678515	0.491552	-1.41763	3.81405	nemy;GluRIIA;Nrx-1;CG11155
positive regulation of multicellular organismal process (GO:0051240)	4/69	0.0650478	0.491552	-1.39028	3.79912	Acer;wake;tsh;Sar1
protein localization to cell periphery (GO:1990778)	2/28	0.125185	0.491552	-1.81655	3.77472	PIG-Wb;Sar1
positive regulation of developmental process (GO:0051094)	2/28	0.125185	0.491552	-1.78436	3.70784	tsh;Sar1
organophosphate ester transport (GO:0015748)	1/9	0.181098	0.491552	-2.14705	3.66871	slmo
positive regulation of actin filament bundle assembly (GO:0032233)	1/8	0.162712	0.491552	-2.02014	3.66812	CG43658
cellular response to reactive oxygen species (GO:0034614)	1/7	0.143914	0.491552	-1.87273	3.63035	CG7970
monocarboxylic acid metabolic process (GO:0032787)	2/29	0.132595	0.491552	-1.7946	3.6259	scu;PCB
acetyl-CoA metabolic process (GO:0006084)	1/6	0.124696	0.491552	-1.73767	3.61762	Hmgs
larval chitin-based cuticle development (GO:0008363)	2/29	0.132595	0.491552	-1.75475	3.54539	Sar1;Lcp1
mitochondrial transport (GO:0006839)	4/71	0.0707167	0.491552	-1.33775	3.54379	ttm50;Hsp60A;blp;Tom40
cellular response to oxidative stress (GO:0034599)	2/31	0.147697	0.491552	-1.84275	3.52443	Prx2540-1;CG7970
regulation of MAPK cascade (GO:0043408)	3/35	0.04094	0.491552	-1.08943	3.48143	CG3277;DopEcR;daw
regulation of Toll signaling pathway (GO:0008592)	2/29	0.132595	0.491552	-1.70759	3.45011	spz3;psh
cellular polysaccharide biosynthetic process (GO:0033692)	1/9	0.181098	0.491552	-1.98327	3.38886	CG11357
regulation of cellular localization (GO:0060341)	2/23	0.089881	0.491552	-1.39328	3.3568	nemy;GluRIIA
postsynaptic membrane assembly (GO:0097104)	1/8	0.162712	0.491552	-1.82911	3.32124	Nrx-1
N-terminal protein amino acid modification (GO:0031365)	1/7	0.143914	0.491552	-1.71086	3.31657	CG31373
regulation of pathway-restricted SMAD protein phosphorylation (GO:0060393)	1/9	0.181098	0.491552	-1.93346	3.30373	daw
superoxide metabolic process (GO:0006801)	1/7	0.143914	0.491552	-1.70301	3.30135	Sod1
cellular response to hypoxia (GO:0071456)	2/30	0.140102	0.491552	-1.65217	3.24715	CHES-1-like;Tom40
long-term memory (GO:0007616)	4/74	0.079677	0.491552	-1.27624	3.2286	teq;CaMKII;mol;Gclm
lipid catabolic process (GO:0016042)	2/28	0.125185	0.491552	-1.55332	3.22774	bmm;AkhR
specification of segmental identity, trunk (GO:0035292)	1/8	0.162712	0.491552	-1.76819	3.21063	tsh
apoptotic mitochondrial changes (GO:0008637)	1/7	0.143914	0.491552	-1.64336	3.18572	Hsp60A
positive regulation of ERK1 and ERK2 cascade (GO:0070374)	2/29	0.132595	0.491552	-1.56575	3.16352	M1BP;CG3277
regulation of G-protein coupled receptor protein signaling pathway (GO:0008277)	1/8	0.162712	0.491552	-1.74048	3.16032	stops
positive regulation of behavior (GO:0048520)	2/29	0.132595	0.491552	-1.55012	3.13195	Acer;wake
RNA interference (GO:0016246)	2/32	0.155374	0.491552	-1.67737	3.12312	Hsc70-4;loqs
polyadenylation-dependent snoRNA 3'-end processing (GO:0071051)	1/8	0.162712	0.491552	-1.7169	3.1175	Rrp4
Toll signaling pathway (GO:0008063)	2/33	0.163125	0.491552	-1.70083	3.08401	spz3;ea
regulation of stress fiber assembly (GO:0051492)	1/9	0.181098	0.491552	-1.79793	3.07215	CG43658
periodic partitioning by pair rule gene (GO:0007366)	1/9	0.181098	0.491552	-1.77608	3.03481	odd
RNA 3'-end processing (GO:0031123)	1/7	0.143914	0.491552	-1.54753	2.99995	PNPase
neurotransmitter loading into synaptic vesicle (GO:0098700)	1/8	0.162712	0.491552	-1.63318	2.96548	st
hypoxanthine salvage (GO:0043103)	1/8	0.162712	0.491552	-1.61761	2.93721	Adgf-A
histone methylation (GO:0016571)	2/31	0.147697	0.491552	-1.53259	2.93122	LKRSDH;csul
positive regulation of pathway-restricted SMAD protein phosphorylation (GO:0010862)	1/9	0.181098	0.491552	-1.70387	2.91143	daw
asymmetric neuroblast division (GO:0055059)	2/34	0.170943	0.491552	-1.62241	2.86586	wake;clu
regulation of dendrite morphogenesis (GO:0048814)	2/33	0.163125	0.491552	-1.57818	2.86162	Sar1;vvl
carbohydrate catabolic process (GO:0016052)	2/32	0.155374	0.491552	-1.4946	2.78282	Hex-C;Mal-A1
U4 snRNA 3'-end processing (GO:0034475)	1/8	0.162712	0.491552	-1.5324	2.78248	Rrp4
nucleotide-excision repair, DNA incision (GO:0033683)	1/7	0.143914	0.491552	-1.42918	2.77051	Ercc1
regulation of TOR signaling (GO:0032006)	2/35	0.178822	0.491552	-1.60852	2.76884	Ilp3;CG4629
cellular response to decreased oxygen levels (GO:0036294)	2/32	0.155374	0.491552	-1.48155	2.75852	CHES-1-like;Tom40
stem cell development (GO:0048864)	2/22	0.0832326	0.491552	-1.10373	2.74401	svp;vnd
peptidyl-methionine modification (GO:0018206)	1/8	0.162712	0.491552	-1.50533	2.73334	CG31373
pyruvate metabolic process (GO:0006090)	2/34	0.170943	0.491552	-1.53593	2.7131	Hex-C;PCB
mitotic spindle assembly (GO:0090307)	2/34	0.170943	0.491552	-1.53028	2.70313	ssp7;Grip91
lipid transport (GO:0006869)	2/33	0.163125	0.491552	-1.48185	2.68695	apolpp;slmo
regulation of circadian sleep/wake cycle, sleep (GO:0045187)	2/34	0.170943	0.491552	-1.51786	2.68119	Acer;wake
negative regulation of axon extension (GO:0030517)	1/9	0.181098	0.491552	-1.56714	2.6778	tap
protein prenylation (GO:0018342)	1/8	0.162712	0.491552	-1.47436	2.6771	Fnta
regulation of signal transduction (GO:0009966)	5/102	0.0740809	0.491552	-1.02569	2.66947	spz3;psh;CG3277;stops;Cln3
cellular response to starvation (GO:0009267)	4/80	0.0991834	0.491552	-1.15235	2.66284	CG7137;DopEcR;CG4629;Adgf-A
ncRNA processing (GO:0034470)	3/56	0.124748	0.491552	-1.26772	2.63871	Dis3;loqs;CG4866
embryonic organ development (GO:0048568)	2/31	0.147697	0.491552	-1.37154	2.62319	CHES-1-like;Sar1
fatty acid biosynthetic process (GO:0006633)	3/57	0.129659	0.491552	-1.25068	2.55494	CG5326;Pex3;bond
rRNA base methylation (GO:0070475)	1/8	0.162712	0.491552	-1.39087	2.5255	Nsun5
interphase microtubule nucleation by interphase microtubule organizing center (GO:0051415)	1/8	0.162712	0.491552	-1.38491	2.51469	Grip91
protein localization to plasma membrane (GO:0072659)	2/34	0.170943	0.491552	-1.4011	2.47494	PIG-Wb;Sar1
phosphate-containing compound metabolic process (GO:0006796)	5/112	0.100526	0.491552	-1.05372	2.42076	norpA;Alp4;CG9449;CG2680;CG17028
regulation of ERK1 and ERK2 cascade (GO:0070372)	2/33	0.163125	0.491552	-1.3302	2.41198	M1BP;CG3277
fluid transport (GO:0042044)	1/7	0.143914	0.491552	-1.22978	2.38397	Alp4
G-protein coupled receptor signaling pathway, coupled to cyclic nucleotide second messenger (GO:0007187)	2/31	0.147697	0.491552	-1.2417	2.37487	DopEcR;AstC-R1
defense response to bacterium (GO:0042742)	8/216	0.10428	0.491552	-1.05015	2.37404	CG17919;psh;Nsun5;NimB5;CG33493;CG16756;NimC1;NimB2
neuroblast division (GO:0055057)	2/35	0.178822	0.491552	-1.36687	2.35289	wake;clu
negative regulation of neuron differentiation (GO:0045665)	1/8	0.162712	0.491552	-1.29078	2.34377	sdk
renal tubule morphogenesis (GO:0061333)	2/35	0.178822	0.491552	-1.3571	2.33605	SPARC;odd
spindle assembly (GO:0051225)	3/57	0.129659	0.491552	-1.1328	2.31414	ssp7;Grip91;bond
proteolysis (GO:0006508)	11/305	0.0744593	0.491552	-0.889447	2.31034	Acer;Ser7;CG11842;teq;CG11313;psh;CG9631;ea;CG32379;CG4847;CG8738
adenylate cyclase-activating adrenergic receptor signaling pathway (GO:0071880)	1/9	0.181098	0.491552	-1.33877	2.28757	DopEcR
heart development (GO:0007507)	4/87	0.124438	0.491552	-1.08289	2.25669	Acer;CHES-1-like;Sar1;svp
anterograde trans-synaptic signaling (GO:0098916)	4/89	0.13211	0.491552	-1.08144	2.18896	CaMKII;GluRIIA;Ent2;Nrx-1
leg disc morphogenesis (GO:0007478)	3/61	0.149957	0.491552	-1.11306	2.11192	CG43658;tsh;Cyp18a1
response to light stimulus (GO:0009416)	3/62	0.155183	0.491552	-1.11958	2.08595	norpA;slgA;svp
nuclear-transcribed mRNA catabolic process, exonucleolytic, 3'-5' (GO:0034427)	1/9	0.181098	0.491552	-1.18993	2.03325	Rrp4
positive regulation of protein phosphorylation (GO:0001934)	3/62	0.155183	0.491552	-1.04853	1.95357	CG3277;DopEcR;daw
peptide biosynthetic process (GO:0043043)	4/94	0.152102	0.491552	-1.00694	1.89627	mRpS10;mRpL13;mRpL33;mRpL10
negative regulation of photoreceptor cell differentiation (GO:0046533)	1/8	0.162712	0.491552	-1.03086	1.8718	sdk
chemical synaptic transmission (GO:0007268)	6/154	0.123924	0.491552	-0.883947	1.84576	CaMKII;GluRIIA;Ent2;Nrx-1;svp;CG11155
positive regulation of cellular process (GO:0048522)	4/97	0.164616	0.491552	-0.985105	1.77727	CG3277;Torsin;Adgf-A;srl
sodium-independent organic anion transport (GO:0043252)	1/9	0.181098	0.491552	-0.985592	1.6841	Oatp58Da
asymmetric stem cell division (GO:0098722)	2/34	0.170943	0.491552	-0.92124	1.6273	wake;clu
gene expression (GO:0010467)	6/164	0.152892	0.491552	-0.804231	1.51037	mRpS10;mRpL13;mRpL33;mRpL10;SNRPG;csul
Malpighian tubule development (GO:0072002)	3/61	0.149957	0.491552	-0.765478	1.45242	SPARC;tsh;odd
positive regulation of nucleic acid-templated transcription (GO:1903508)	5/135	0.176075	0.491552	-0.798334	1.38658	Pdp1;dsx;odd;CG3328;zfh2
nervous system development (GO:0007399)	8/246	0.174949	0.491552	-0.623453	1.08684	Alp4;Hsc70-4;spz3;loqs;Nrx-1;vvl;vnd;zfh2
negative regulation of gene expression (GO:0010629)	8/245	0.172307	0.491552	-0.566776	0.996665	mRpL13;Dis3;dsx;tsh;vnd;odd;knrl;cup
positive regulation of proteolysis (GO:0045862)	1/10	0.199081	0.491871	-4.35661	7.03176	CG4847
phosphate ion transmembrane transport (GO:0035435)	1/10	0.199081	0.491871	-3.43683	5.54719	Mpcp1
negative regulation of lipid storage (GO:0010888)	1/10	0.199081	0.491871	-3.36491	5.43111	bmm
positive regulation of antifungal peptide production (GO:0002804)	1/11	0.21667	0.491871	-3.39454	5.19154	psh
phosphate ion transport (GO:0006817)	1/11	0.21667	0.491871	-3.23305	4.94456	Mpcp1
pattern recognition receptor signaling pathway (GO:0002221)	1/10	0.199081	0.491871	-3.00481	4.8499	GNBP3
presynaptic membrane organization (GO:0097090)	1/12	0.233873	0.491871	-3.23843	4.70535	Nrx-1
glycogen metabolic process (GO:0005977)	1/10	0.199081	0.491871	-2.91491	4.7048	ACC
branched duct epithelial cell fate determination, open tracheal system (GO:0046845)	1/10	0.199081	0.491871	-2.9023	4.68444	knrl
pteridine-containing compound biosynthetic process (GO:0042559)	1/10	0.199081	0.491871	-2.89369	4.67055	CG12116
polyol metabolic process (GO:0019751)	1/10	0.199081	0.491871	-2.85198	4.60323	CG17028
mitochondrial electron transport, succinate to ubiquinone (GO:0006121)	1/10	0.199081	0.491871	-2.7603	4.45525	SdhC
epithelial cell proliferation involved in Malpighian tubule morphogenesis (GO:0061331)	1/12	0.233873	0.491871	-3.0641	4.45206	svp
protein localization to cilium (GO:0061512)	1/11	0.21667	0.491871	-2.8377	4.33992	Oseg4
regulation of humoral immune response (GO:0002920)	1/11	0.21667	0.491871	-2.77779	4.2483	CG17919
apoptotic DNA fragmentation (GO:0006309)	1/11	0.21667	0.491871	-2.75383	4.21165	DNaseII
habituation (GO:0046959)	1/13	0.2507	0.491871	-3.03313	4.19633	DopEcR
glutamate metabolic process (GO:0006536)	1/10	0.199081	0.491871	-2.59038	4.18098	slgA
regulation of lipid metabolic process (GO:0019216)	1/12	0.233873	0.491871	-2.85576	4.14935	Pdp1
acylglycerol metabolic process (GO:0006639)	1/11	0.21667	0.491871	-2.68795	4.1109	CG17646
regulation of oxidative phosphorylation (GO:0002082)	1/12	0.233873	0.491871	-2.7698	4.02445	srl
engulfment of apoptotic cell (GO:0043652)	1/11	0.21667	0.491871	-2.60072	3.97749	NimC4
presynapse assembly (GO:0099054)	1/10	0.199081	0.491871	-2.40636	3.88396	Nrx-1
N-acetylglucosamine metabolic process (GO:0006044)	1/10	0.199081	0.491871	-2.37319	3.83043	beta4GalNAcTA
meiosis II cytokinesis (GO:0007111)	1/13	0.2507	0.491871	-2.73782	3.78776	bond
synaptic target inhibition (GO:0016201)	1/12	0.233873	0.491871	-2.59668	3.7729	Glt
sex comb development (GO:0045498)	1/11	0.21667	0.491871	-2.43215	3.71969	dsx
hydrogen peroxide catabolic process (GO:0042744)	1/12	0.233873	0.491871	-2.53408	3.68195	Prx2540-1
imaginal disc-derived genitalia development (GO:0007484)	1/10	0.199081	0.491871	-2.26561	3.6568	dsx
tRNA wobble base modification (GO:0002097)	1/11	0.21667	0.491871	-2.38053	3.64074	l(1)G0020
positive regulation of lipid storage (GO:0010884)	1/11	0.21667	0.491871	-2.35819	3.60657	bmm
positive regulation of dendrite morphogenesis (GO:0050775)	1/12	0.233873	0.491871	-2.46787	3.58576	Sar1
positive regulation of intracellular protein transport (GO:0090316)	1/10	0.199081	0.491871	-2.20806	3.56391	Sar1
sensory perception of touch (GO:0050975)	1/13	0.2507	0.491871	-2.52265	3.49008	Root
trunk segmentation (GO:0035290)	1/11	0.21667	0.491871	-2.28154	3.48934	tsh
entrainment of circadian clock by photoperiod (GO:0043153)	1/12	0.233873	0.491871	-2.39133	3.47455	norpA
regulation of clathrin-dependent endocytosis (GO:2000369)	1/12	0.233873	0.491871	-2.38961	3.47204	norpA
protein export from nucleus (GO:0006611)	1/13	0.2507	0.491871	-2.50659	3.46787	Torsin
specification of segmental identity, head (GO:0007380)	1/12	0.233873	0.491871	-2.3798	3.45779	tsh
ecdysone receptor-mediated signaling pathway (GO:0035076)	1/12	0.233873	0.491871	-2.37928	3.45703	csul
regulation of histone acetylation (GO:0035065)	1/12	0.233873	0.491871	-2.33336	3.39031	CG9246
cell-matrix adhesion (GO:0007160)	1/13	0.2507	0.491871	-2.40937	3.33336	zye
positive regulation of organelle assembly (GO:1902117)	1/10	0.199081	0.491871	-1.97263	3.18392	DAAM
positive regulation of Toll signaling pathway (GO:0045752)	1/13	0.2507	0.491871	-2.29083	3.16937	psh
regulation of mRNA stability (GO:0043488)	1/10	0.199081	0.491871	-1.9104	3.08348	PNPase
phospholipid biosynthetic process (GO:0008654)	1/13	0.2507	0.491871	-2.17264	3.00585	norpA
microtubule nucleation by microtubule organizing center (GO:0051418)	1/10	0.199081	0.491871	-1.83546	2.96251	Grip91
anterior Malpighian tubule development (GO:0061327)	1/13	0.2507	0.491871	-2.14121	2.96236	SPARC
inositol metabolic process (GO:0006020)	1/10	0.199081	0.491871	-1.82728	2.94931	CG17028
cytoskeletal anchoring at plasma membrane (GO:0007016)	1/13	0.2507	0.491871	-2.12768	2.94365	Actn
apoptotic nuclear changes (GO:0030262)	1/11	0.21667	0.491871	-1.89194	2.8935	DNaseII
mitochondrial respiratory chain complex IV assembly (GO:0033617)	1/13	0.2507	0.491871	-2.07273	2.86762	l(3)87Df
positive regulation of lipid localization (GO:1905954)	1/11	0.21667	0.491871	-1.87466	2.86707	bmm
RNA polymerase II transcriptional preinitiation complex assembly (GO:0051123)	1/13	0.2507	0.491871	-2.07061	2.86469	M1BP
negative regulation of phosphatase activity (GO:0010923)	1/13	0.2507	0.491871	-2.06071	2.85098	Torsin
lytic vacuole organization (GO:0080171)	1/12	0.233873	0.491871	-1.9538	2.83882	Cln3
regulation of axon extension involved in axon guidance (GO:0048841)	1/13	0.2507	0.491871	-2.03982	2.82209	tap
RNA methylation (GO:0001510)	2/36	0.186756	0.491871	-1.67844	2.81634	Nsun5;CG11837
tRNA metabolic process (GO:0006399)	1/12	0.233873	0.491871	-1.93014	2.80445	TyrRS-m
divalent metal ion transport (GO:0070838)	2/36	0.186756	0.491871	-1.67024	2.80259	GluRIIA;CG1090
heme biosynthetic process (GO:0006783)	1/13	0.2507	0.491871	-2.02022	2.79497	CG5037
microtubule nucleation (GO:0007020)	1/12	0.233873	0.491871	-1.88097	2.73301	Grip91
mitochondrion localization (GO:0051646)	1/13	0.2507	0.491871	-1.93436	2.67618	clu
regulation of stress-activated MAPK cascade (GO:0032872)	1/13	0.2507	0.491871	-1.93192	2.67281	Cln3
rRNA modification (GO:0000154)	1/13	0.2507	0.491871	-1.91216	2.64547	CG11837
mitochondrial RNA metabolic process (GO:0000959)	1/12	0.233873	0.491871	-1.78549	2.59427	PNPase
porphyrin-containing compound biosynthetic process (GO:0006779)	1/12	0.233873	0.491871	-1.74665	2.53784	CG5037
regulation of protein modification process (GO:0031399)	1/13	0.2507	0.491871	-1.81182	2.50665	CG17124
mitochondrial respiratory chain complex IV biogenesis (GO:0097034)	1/13	0.2507	0.491871	-1.80926	2.50311	l(3)87Df
amino acid transmembrane transport (GO:0003333)	2/36	0.186756	0.491871	-1.46751	2.46242	CG16700;CG1628
epithelial cell differentiation (GO:0030855)	1/12	0.233873	0.491871	-1.68986	2.45533	tsh
phospholipase C-activating G-protein coupled receptor signaling pathway (GO:0007200)	1/10	0.199081	0.491871	-1.51544	2.44598	norpA
ribosomal small subunit biogenesis (GO:0042274)	2/37	0.194737	0.491871	-1.47947	2.42056	CG9344;mbm
formation of translation preinitiation complex (GO:0001731)	1/11	0.21667	0.491871	-1.56589	2.39485	eIF2D
positive regulation of cell growth (GO:0030307)	2/41	0.227028	0.491871	-1.5315	2.27073	Torsin;srl
glucose homeostasis (GO:0042593)	2/36	0.186756	0.491871	-1.33113	2.23357	teq;Hex-C
rRNA metabolic process (GO:0016072)	2/36	0.186756	0.491871	-1.32715	2.22689	Dis3;CG4866
synaptic vesicle endocytosis (GO:0048488)	2/38	0.20276	0.491871	-1.37086	2.18752	Arf51F;Nrx-1
regulation of cell communication (GO:0010646)	2/38	0.20276	0.491871	-1.33173	2.12509	GluRIIA;CG11155
hydrogen peroxide metabolic process (GO:0042743)	1/13	0.2507	0.491871	-1.50968	2.08864	Prx2540-1
regulation of cell morphogenesis involved in differentiation (GO:0010769)	2/39	0.21082	0.491871	-1.33636	2.08037	DAAM;vvl
response to alcohol (GO:0097305)	2/41	0.227028	0.491871	-1.38634	2.0555	DopEcR;swi2
sphingolipid metabolic process (GO:0006665)	2/38	0.20276	0.491871	-1.28798	2.05527	CG5326;bond
regulation of apoptotic signaling pathway (GO:2001233)	1/12	0.233873	0.491871	-1.40597	2.04284	CG4847
positive regulation of apoptotic signaling pathway (GO:2001235)	1/12	0.233873	0.491871	-1.38292	2.00935	CG4847
positive regulation of phosphorylation (GO:0042327)	2/39	0.21082	0.491871	-1.29046	2.00892	CG3277;srl
regulation of embryonic development (GO:0045995)	2/41	0.227028	0.491871	-1.28184	1.90057	zye;Yp3
synaptic vesicle recycling (GO:0036465)	2/41	0.227028	0.491871	-1.27911	1.89652	Arf51F;Nrx-1
mitotic recombination (GO:0006312)	1/10	0.199081	0.491871	-1.16209	1.87566	Ercc1
lipid homeostasis (GO:0055088)	2/40	0.218911	0.491871	-1.22717	1.86419	bmm;AkhR
clathrin-dependent endocytosis (GO:0072583)	2/41	0.227028	0.491871	-1.24371	1.84403	Arf51F;Nrx-1
glycolipid biosynthetic process (GO:0009247)	2/43	0.243318	0.491871	-1.29327	1.82788	beta4GalNAcTA;PIG-Wb
regulation of synapse organization (GO:0050807)	2/44	0.251483	0.491871	-1.3026	1.79808	Nrx-1;Sod1
positive regulation of defense response (GO:0031349)	2/42	0.235165	0.491871	-1.20608	1.74576	psh;Nsun5
calcium ion transport (GO:0006816)	2/42	0.235165	0.491871	-1.20245	1.74051	GluRIIA;CG1090
carboxylic acid transmembrane transport (GO:1905039)	2/42	0.235165	0.491871	-1.17697	1.70362	CG16700;CG1628
regulation of proteolysis (GO:0030162)	2/44	0.251483	0.491871	-1.22404	1.68964	Spn42Dd;Spn42De
myofibril assembly (GO:0030239)	2/44	0.251483	0.491871	-1.20035	1.65693	Actn;DAAM
oligosaccharide catabolic process (GO:0009313)	1/11	0.21667	0.491871	-1.07884	1.64995	Mal-A1
regulation of autophagy (GO:0010506)	3/72	0.210165	0.491871	-1.00301	1.56455	Sec61gamma;daw;Sod1
cellular response to heat (GO:0034605)	2/43	0.243318	0.491871	-1.10272	1.55857	Hsc70-4;Hsp60A
brain development (GO:0007420)	2/44	0.251483	0.491871	-1.0966	1.51373	vvl;vnd
regulation of neuromuscular junction development (GO:1904396)	2/42	0.235165	0.491871	-1.03546	1.4988	CaMKII;cup
positive regulation of cell proliferation (GO:0008284)	3/73	0.215888	0.491871	-0.977326	1.49824	CG3277;tsh;Adgf-A
positive regulation of intracellular signal transduction (GO:1902533)	3/69	0.193212	0.491871	-0.910907	1.4975	Ilp3;CG3277;DopEcR
imaginal disc-derived leg morphogenesis (GO:0007480)	3/68	0.187639	0.491871	-0.8902	1.48951	CG43658;tsh;Cyp18a1
chemical homeostasis (GO:0048878)	2/42	0.235165	0.491871	-0.989978	1.43296	bmm;AkhR
maturation of 5.8S rRNA (GO:0000460)	1/11	0.21667	0.491871	-0.934556	1.42929	Mtr4
positive regulation of hydrolase activity (GO:0051345)	2/43	0.243318	0.491871	-1.00766	1.42421	Torsin;CG4847
protein localization to membrane (GO:0072657)	2/38	0.20276	0.491871	-0.866185	1.3822	PIG-Wb;Sar1
cytochrome complex assembly (GO:0017004)	1/10	0.199081	0.491871	-0.850022	1.37197	CG5037
glycolipid metabolic process (GO:0006664)	1/11	0.21667	0.491871	-0.869836	1.33031	beta4GalNAcTA
photoperiodism (GO:0009648)	1/13	0.2507	0.491871	-0.897428	1.24159	norpA
amino acid transport (GO:0006865)	2/40	0.218911	0.491871	-0.78326	1.18984	CG16700;CG1628
dephosphorylation (GO:0016311)	5/143	0.206331	0.491871	-0.733286	1.15733	Alp4;ttm50;CG9449;CG2680;CG17028
positive regulation of signal transduction (GO:0009967)	4/107	0.208731	0.491871	-0.709741	1.11196	psh;apolpp;CRMP;CG4847
regulation of developmental growth (GO:0048638)	3/76	0.233244	0.491871	-0.733666	1.06798	CaMKII;Gasp;cup
cilium organization (GO:0044782)	3/77	0.239084	0.491871	-0.73018	1.04484	Oseg4;Root;TMEM216
nuclear-transcribed mRNA catabolic process, exonucleolytic (GO:0000291)	1/11	0.21667	0.491871	-0.665991	1.01855	Rrp4
imaginal disc development (GO:0007444)	5/140	0.194785	0.491871	-0.617495	1.01014	Irk3;dsx;tsh;hui;zfh2
maturation of SSU-rRNA (GO:0030490)	2/37	0.194737	0.491871	-0.587147	0.960635	l(1)G0020;CG9344
negative regulation of cellular macromolecule biosynthetic process (GO:2000113)	6/179	0.201282	0.491871	-0.590362	0.946379	mRpL13;dsx;tsh;odd;knrl;cup
regulation of calcium ion transport (GO:0051924)	1/13	0.2507	0.491871	-0.668451	0.924801	CapaR
fatty acid catabolic process (GO:0009062)	2/38	0.20276	0.491871	-0.549156	0.876304	CPT2;Pex16
regulation of intracellular pH (GO:0051453)	1/11	0.21667	0.491871	-0.539382	0.82492	Cln3
embryonic hindgut morphogenesis (GO:0048619)	2/40	0.218911	0.491871	-0.533518	0.810462	SPARC;odd
translation (GO:0006412)	7/225	0.226307	0.491871	-0.533524	0.792744	mRpS10;mRpL36;mRpL35;mRpL13;mRpL33;mRpL10;GatB
respiratory system development (GO:0060541)	4/112	0.23194	0.491871	-0.526441	0.769277	SPARC;DAAM;pio;knrl
phospholipid transport (GO:0015914)	1/13	0.2507	0.491871	-0.534159	0.739008	slmo
snoRNA 3'-end processing (GO:0031126)	1/12	0.233873	0.491871	-0.492915	0.716193	Rrp4
tRNA aminoacylation for protein translation (GO:0006418)	2/41	0.227028	0.491871	-0.465962	0.690875	GatB;TyrRS-m
peptide metabolic process (GO:0006518)	3/72	0.210165	0.491871	-0.28379	0.442673	GstD9;GstS1;GstE11
inorganic cation transmembrane transport (GO:0098662)	3/79	0.250838	0.491871	-0.180134	0.249117	CG33296;CG1090;CG13793
lysosome organization (GO:0007040)	1/14	0.267158	0.49474	-2.47433	3.26591	Cln3
eye pigment granule organization (GO:0008057)	1/14	0.267158	0.49474	-2.32449	3.06813	Torsin
mitochondrial membrane organization (GO:0007006)	1/14	0.267158	0.49474	-2.22792	2.94066	ttm50
rhodopsin mediated signaling pathway (GO:0016056)	1/14	0.267158	0.49474	-2.22356	2.93491	norpA
regulation of protein secretion (GO:0050708)	1/14	0.267158	0.49474	-2.20168	2.90603	daw
positive regulation of cytosolic calcium ion concentration (GO:0007204)	1/14	0.267158	0.49474	-2.09524	2.76554	norpA
positive regulation of receptor-mediated endocytosis (GO:0048260)	1/14	0.267158	0.49474	-2.08122	2.74703	norpA
inositol phosphate dephosphorylation (GO:0046855)	1/14	0.267158	0.49474	-2.06363	2.72381	CG17028
intracellular steroid hormone receptor signaling pathway (GO:0030518)	1/14	0.267158	0.49474	-2.01335	2.65745	csul
protein homooligomerization (GO:0051260)	1/14	0.267158	0.49474	-1.90491	2.51432	CG16985
dosage compensation by hyperactivation of X chromosome (GO:0009047)	1/14	0.267158	0.49474	-1.83684	2.42447	loqs
production of siRNA involved in RNA interference (GO:0030422)	1/14	0.267158	0.49474	-1.77691	2.34537	loqs
plasma membrane invagination (GO:0099024)	1/14	0.267158	0.49474	-1.426	1.8822	NimC4
positive regulation of growth (GO:0045927)	2/45	0.259655	0.49474	-1.38453	1.8669	Torsin;srl
inositol phosphate catabolic process (GO:0071545)	1/14	0.267158	0.49474	-1.32633	1.75065	CG17028
RNA processing (GO:0006396)	2/45	0.259655	0.49474	-1.2524	1.68874	PNPase;SNRPG
phosphorylated carbohydrate dephosphorylation (GO:0046838)	1/14	0.267158	0.49474	-1.24931	1.64899	CG17028
ncRNA metabolic process (GO:0034660)	1/14	0.267158	0.49474	-1.20554	1.59121	loqs
positive regulation of Ras protein signal transduction (GO:0046579)	2/45	0.259655	0.49474	-1.16043	1.56473	Fnta;CG43658
aminoglycan biosynthetic process (GO:0006023)	1/14	0.267158	0.49474	-1.12411	1.48373	CG11357
cellular response to insulin stimulus (GO:0032869)	2/46	0.267829	0.49474	-1.10506	1.45581	Ilp3;srl
negative regulation of cellular amide metabolic process (GO:0034249)	2/45	0.259655	0.49474	-1.07077	1.44383	mRpL13;cup
lipid biosynthetic process (GO:0008610)	2/46	0.267829	0.49474	-1.09584	1.44367	norpA;Torsin
membrane lipid metabolic process (GO:0006643)	1/14	0.267158	0.49474	-0.924752	1.2206	Torsin
post-embryonic animal organ development (GO:0048569)	2/46	0.267829	0.49474	-0.814593	1.07315	SPARC;Torsin
regulation of synapse assembly (GO:0051963)	2/46	0.267829	0.49474	-0.603784	0.795429	CaMKII;cup
cytoplasmic translational initiation (GO:0002183)	1/14	0.267158	0.49474	-0.37298	0.492302	eIF2D
regulation of protein dephosphorylation (GO:0035304)	1/14	0.267158	0.49474	-0.273259	0.360679	CG17124
mucosal immune response (GO:0002385)	1/15	0.283255	0.502306	-2.21784	2.7976	norpA
regulation of antimicrobial peptide biosynthetic process (GO:0002805)	1/15	0.283255	0.502306	-2.17584	2.74462	vvl
regulation of gene silencing by RNA (GO:0060966)	1/15	0.283255	0.502306	-2.17198	2.73976	loqs
lipid modification (GO:0030258)	1/15	0.283255	0.502306	-1.96264	2.47569	frj
regulation of mitochondrion organization (GO:0010821)	1/15	0.283255	0.502306	-1.89651	2.39227	Sod1
adult walking behavior (GO:0007628)	1/15	0.283255	0.502306	-1.84841	2.33159	mbm
peptidyl-tyrosine modification (GO:0018212)	1/15	0.283255	0.502306	-1.54438	1.94809	smal
regulation of tube size, open tracheal system (GO:0035151)	2/47	0.276002	0.502306	-1.10007	1.41617	Gasp;knrl
positive regulation of cell morphogenesis involved in differentiation (GO:0010770)	1/15	0.283255	0.502306	-1.04339	1.31613	Sar1
segmentation (GO:0035282)	2/47	0.276002	0.502306	-0.953556	1.22756	vvl;odd
phagocytosis (GO:0006909)	2/47	0.276002	0.502306	-0.759917	0.978277	NimC1;NimC4
glycerophospholipid metabolic process (GO:0006650)	1/15	0.283255	0.502306	-0.699526	0.882388	norpA
sensory perception of pain (GO:0019233)	3/83	0.274578	0.502306	-0.611512	0.790392	CG8008;CG10936;CG5516
defense response to Gram-negative bacterium (GO:0050829)	4/122	0.280006	0.502306	-0.557878	0.710147	CG17919;Nsun5;CG33493;CG16756
production of small RNA involved in gene silencing by RNA (GO:0070918)	1/15	0.283255	0.502306	-0.556986	0.702587	loqs
post-embryonic appendage morphogenesis (GO:0035120)	5/161	0.279606	0.502306	-0.489762	0.624141	ltl;CG43658;tsh;Cyp18a1;zfh2
positive regulation of dendrite development (GO:1900006)	1/15	0.283255	0.502306	-0.405935	0.51205	Sar1
axon guidance (GO:0007411)	7/242	0.282833	0.502306	-0.283462	0.357984	Hsc70-4;tap;DAAM;daw;uzip;vvl;Glt
maturation of 5.8S rRNA from tricistronic rRNA transcript (SSU-rRNA, 5.8S rRNA, LSU-rRNA) (GO:0000466)	1/15	0.283255	0.502306	-0.221197	0.279019	Rrp4
nucleotide biosynthetic process (GO:0009165)	1/15	0.283255	0.502306	-0.0836394	0.105503	Prat
protein complex assembly (GO:0006461)	1/15	0.283255	0.502306	-0.00667113	0.00841502	HIP
R3/R4 cell fate commitment (GO:0007464)	1/16	0.298999	0.516453	-2.35934	2.84846	svp
basement membrane organization (GO:0071711)	1/16	0.298999	0.516453	-2.24977	2.71618	SPARC
nonassociative learning (GO:0046958)	1/16	0.298999	0.516453	-2.16749	2.61684	DopEcR
phagocytosis, engulfment (GO:0006911)	1/16	0.298999	0.516453	-1.9765	2.38625	NimC4
aerobic respiration (GO:0009060)	1/16	0.298999	0.516453	-1.86424	2.25072	l(3)87Df
cellular response to topologically incorrect protein (GO:0035967)	1/16	0.298999	0.516453	-1.77688	2.14525	Hsc70-4
response to unfolded protein (GO:0006986)	1/16	0.298999	0.516453	-1.76311	2.12863	Hsc70-4
production of miRNAs involved in gene silencing by miRNA (GO:0035196)	1/16	0.298999	0.516453	-1.49452	1.80436	loqs
leg disc proximal/distal pattern formation (GO:0007479)	1/16	0.298999	0.516453	-1.48864	1.79725	tsh
regulation of cuticle pigmentation (GO:0048079)	1/16	0.298999	0.516453	-1.46786	1.77216	Sar1
meiosis II (GO:0007135)	1/16	0.298999	0.516453	-1.25087	1.51019	bond
ribosomal large subunit biogenesis (GO:0042273)	2/49	0.292328	0.516453	-1.02533	1.26104	CG9246;CG11583
plasma membrane bounded cell projection assembly (GO:0120031)	3/86	0.292531	0.516453	-0.463412	0.569619	Oseg4;TMEM216;Myo10A
regulation of oskar mRNA translation (GO:0046011)	1/16	0.298999	0.516453	-0.416942	0.503379	cup
cellular macromolecule biosynthetic process (GO:0034645)	5/166	0.300858	0.517742	-0.273872	0.328953	mRpS10;mRpL13;mRpL33;mRpL10;csul
embryonic development via the syncytial blastoderm (GO:0001700)	5/166	0.300858	0.517742	-0.246404	0.295961	Hsc70-4;Hmgs;blp;tsh;Myo10A
establishment of glial blood-brain barrier (GO:0060857)	1/17	0.314399	0.522688	-2.20539	2.55184	Mdr65
meiosis I cytokinesis (GO:0007110)	1/17	0.314399	0.522688	-2.16741	2.5079	bond
cellular protein catabolic process (GO:0044257)	1/17	0.314399	0.522688	-2.09607	2.42535	CG4847
negative regulation of female receptivity, post-mating (GO:0045434)	1/17	0.314399	0.522688	-2.04841	2.3702	frma
transforming growth factor beta receptor signaling pathway (GO:0007179)	1/17	0.314399	0.522688	-1.94946	2.2557	daw
cellular response to UV (GO:0034644)	1/17	0.314399	0.522688	-1.91221	2.2126	Ercc1
imaginal disc-derived leg joint morphogenesis (GO:0016348)	1/17	0.314399	0.522688	-1.81689	2.10231	odd
positive regulation of smoothened signaling pathway (GO:0045880)	1/17	0.314399	0.522688	-1.78185	2.06177	apolpp
apoptotic cell clearance (GO:0043277)	1/17	0.314399	0.522688	-1.72149	1.99193	NimC4
cellular response to unfolded protein (GO:0034620)	1/17	0.314399	0.522688	-1.6947	1.96093	Hsc70-4
carbohydrate derivative biosynthetic process (GO:1901137)	1/17	0.314399	0.522688	-1.59293	1.84317	beta4GalNAcTA
DNA-templated transcriptional preinitiation complex assembly (GO:0070897)	1/17	0.314399	0.522688	-1.15553	1.33706	M1BP
neuromuscular junction development (GO:0007528)	2/51	0.308605	0.522688	-0.953445	1.12096	beta4GalNAcTA;CaMKII
vesicle-mediated transport in synapse (GO:0099003)	2/51	0.308605	0.522688	-0.730556	0.858909	Arf51F;Nrx-1
R3/R4 cell differentiation (GO:0048056)	1/17	0.314399	0.522688	-0.687883	0.795945	svp
compound eye cone cell differentiation (GO:0042675)	1/17	0.314399	0.522688	-0.300892	0.34816	sdk
monocarboxylic acid transport (GO:0015718)	1/17	0.314399	0.522688	-0.226291	0.26184	Nrx-1
potassium ion import (GO:0010107)	1/17	0.314399	0.522688	0.0156272	-0.0180822	Irk3
RNA phosphodiester bond hydrolysis (GO:0090501)	1/17	0.314399	0.522688	0.0737134	-0.0852933	CG2145
defense response to fungus (GO:0050832)	2/52	0.316717	0.524668	-0.941035	1.08195	psh;Spn42Dd
protein glycosylation (GO:0006486)	2/52	0.316717	0.524668	-0.856168	0.984377	CG11357;Arf51F
imaginal disc-derived appendage morphogenesis (GO:0035114)	5/170	0.318037	0.525919	-0.413448	0.47364	ltl;CG43658;tsh;Cyp18a1;zfh2
receptor-mediated endocytosis (GO:0006898)	1/18	0.32946	0.527931	-1.90742	2.11781	LpR1
peptidyl-tyrosine phosphorylation (GO:0018108)	1/18	0.32946	0.527931	-1.75803	1.95193	smal
positive regulation of protein secretion (GO:0050714)	1/18	0.32946	0.527931	-1.65716	1.83995	teq
regulation of response to biotic stimulus (GO:0002831)	1/18	0.32946	0.527931	-1.55674	1.72845	CG17919
positive regulation of Rho protein signal transduction (GO:0035025)	1/18	0.32946	0.527931	-1.53293	1.70201	CG43658
microtubule polymerization (GO:0046785)	1/18	0.32946	0.527931	-1.50902	1.67547	Grip91
wax biosynthetic process (GO:0010025)	1/18	0.32946	0.527931	-1.46319	1.62458	CG5065
regulation of protein complex assembly (GO:0043254)	1/18	0.32946	0.527931	-1.23482	1.37102	Sar1
wax metabolic process (GO:0010166)	1/18	0.32946	0.527931	-1.17376	1.30322	CG5065
regulation of cellular response to growth factor stimulus (GO:0090287)	1/18	0.32946	0.527931	-1.11431	1.23721	GluRIIA
cytoskeleton organization (GO:0007010)	2/53	0.324806	0.527931	-0.959825	1.07935	Actn;Act79B
DNA recombination (GO:0006310)	1/18	0.32946	0.527931	-0.806492	0.895447	Ercc1
organonitrogen compound biosynthetic process (GO:1901566)	2/53	0.324806	0.527931	-0.634106	0.713069	CG5326;bond
cellular protein metabolic process (GO:0044267)	4/132	0.329435	0.527931	-0.3352	0.372198	mRpS10;mRpL13;mRpL33;mRpL10
positive regulation of transcription, DNA-templated (GO:0045893)	10/379	0.321809	0.527931	-0.227625	0.258081	Pdp1;CG12769;dsx;tsh;srl;vvl;vnd;odd;CG3328;zfh2
negative chemotaxis (GO:0050919)	1/18	0.32946	0.527931	-0.188774	0.209595	Glt
regulation of antimicrobial peptide production (GO:0002784)	1/18	0.32946	0.527931	-0.181702	0.201744	Spn42Dd
negative regulation of nucleic acid-templated transcription (GO:1903507)	4/132	0.329435	0.527931	-0.176304	0.195763	dsx;tsh;odd;knrl
regulation of cell growth (GO:0001558)	2/54	0.33287	0.532478	-1.00969	1.11066	Torsin;srl
negative regulation of female receptivity (GO:0007621)	1/19	0.344192	0.538559	-1.83004	1.95184	frma
regulation of compound eye retinal cell programmed cell death (GO:0046669)	1/19	0.344192	0.538559	-1.82293	1.94426	norpA
female germ-line stem cell asymmetric division (GO:0048132)	1/19	0.344192	0.538559	-1.78803	1.90704	loqs
regulation of response to external stimulus (GO:0032101)	1/19	0.344192	0.538559	-1.5058	1.60602	CG17919
R7 cell fate commitment (GO:0007465)	1/19	0.344192	0.538559	-1.49001	1.58918	svp
DNA endoreduplication (GO:0042023)	1/19	0.344192	0.538559	-1.44793	1.54429	Pdp1
heart morphogenesis (GO:0003007)	1/19	0.344192	0.538559	-1.34259	1.43195	Acer
establishment of blood-brain barrier (GO:0060856)	1/19	0.344192	0.538559	-0.576145	0.614491	Mdr65
circulatory system development (GO:0072359)	2/55	0.340907	0.538559	-0.53221	0.572736	Acer;svp
cellular response to transforming growth factor beta stimulus (GO:0071560)	1/19	0.344192	0.538559	-0.503124	0.536609	daw
actin-mediated cell contraction (GO:0070252)	1/19	0.344192	0.538559	-0.404029	0.43092	zye
positive regulation of synaptic transmission (GO:0050806)	1/19	0.344192	0.538559	-0.348862	0.372081	GluRIIA
long-chain fatty-acyl-CoA metabolic process (GO:0035336)	1/19	0.344192	0.538559	0.536428	-0.57213	CG5065
defense response to Gram-positive bacterium (GO:0050830)	2/56	0.348913	0.54503	-0.772277	0.813156	psh;CG33493
mitotic DNA damage checkpoint (GO:0044773)	1/20	0.358601	0.545518	-2.29026	2.34877	CHES-1-like
phototransduction, visible light (GO:0007603)	1/20	0.358601	0.545518	-1.80315	1.84921	norpA
detection of chemical stimulus involved in sensory perception of taste (GO:0050912)	1/20	0.358601	0.545518	-1.79433	1.84017	norpA
proximal/distal pattern formation, imaginal disc (GO:0007449)	1/20	0.358601	0.545518	-1.61843	1.65977	tsh
apposition of dorsal and ventral imaginal disc-derived wing surfaces (GO:0007475)	1/20	0.358601	0.545518	-1.5589	1.59872	pio
chitin-based larval cuticle pattern formation (GO:0035293)	1/20	0.358601	0.545518	-1.44865	1.48565	Sar1
leg disc pattern formation (GO:0035223)	1/20	0.358601	0.545518	-1.44713	1.48409	tsh
protein localization to organelle (GO:0033365)	1/20	0.358601	0.545518	-1.41661	1.4528	Oseg4
cellular response to ecdysone (GO:0071390)	1/20	0.358601	0.545518	-1.36575	1.40064	csul
ommochrome metabolic process (GO:0046152)	1/20	0.358601	0.545518	-1.27549	1.30808	st
protein complex subunit organization (GO:0071822)	1/20	0.358601	0.545518	-1.06614	1.09338	HIP
ommochrome biosynthetic process (GO:0006727)	1/20	0.358601	0.545518	-0.966041	0.99072	st
regulation of organelle organization (GO:0033043)	1/20	0.358601	0.545518	-0.909426	0.932658	Sar1
neuropeptide signaling pathway (GO:0007218)	2/57	0.356886	0.545518	-0.781376	0.805083	CapaR;AstC-R1
ocellus pigment biosynthetic process (GO:0008055)	1/20	0.358601	0.545518	-0.542866	0.556734	st
trachea development (GO:0060438)	1/20	0.358601	0.545518	-0.507765	0.520736	SPARC
DNA catabolic process (GO:0006308)	1/21	0.372693	0.551677	-1.83653	1.81265	DNaseII
epidermis development (GO:0008544)	1/21	0.372693	0.551677	-1.75545	1.73262	tsh
calcium ion homeostasis (GO:0055074)	1/21	0.372693	0.551677	-1.70327	1.68112	CG1090
dosage compensation (GO:0007549)	1/21	0.372693	0.551677	-1.52272	1.50292	loqs
positive regulation of sequence-specific DNA binding transcription factor activity (GO:0051091)	1/21	0.372693	0.551677	-1.47931	1.46008	srl
endoplasmic reticulum organization (GO:0007029)	1/21	0.372693	0.551677	-1.4791	1.45987	Sar1
glycolytic process (GO:0006096)	1/21	0.372693	0.551677	-1.47353	1.45437	Hex-C
intraciliary transport (GO:0042073)	1/21	0.372693	0.551677	-1.22893	1.21295	Oseg4
peptidyl-lysine modification (GO:0018205)	1/21	0.372693	0.551677	-1.01729	1.00407	CG9804
ATP generation from ADP (GO:0006757)	1/21	0.372693	0.551677	-1.0148	1.00161	Hex-C
regulation of transmembrane receptor protein serine/threonine kinase signaling pathway (GO:0090092)	1/21	0.372693	0.551677	-0.940986	0.928752	GluRIIA
peptidyl-S-diacylglycerol-L-cysteine biosynthetic process from peptidyl-cysteine (GO:0018231)	1/21	0.372693	0.551677	-0.836339	0.825465	CG8314
cell morphogenesis (GO:0000902)	2/58	0.364823	0.551677	-0.797982	0.80464	ACC;Sar1
actomyosin contractile ring organization (GO:0044837)	1/21	0.372693	0.551677	-0.742913	0.733254	bond
neuromuscular synaptic transmission (GO:0007274)	2/59	0.372723	0.551677	-0.637013	0.628681	GluRIIA;Nrx-1
nuclear-transcribed mRNA catabolic process, deadenylation-dependent decay (GO:0000288)	1/21	0.372693	0.551677	-0.22143	0.218551	Rrp4
peptidyl-L-cysteine S-palmitoylation (GO:0018230)	1/21	0.372693	0.551677	0.581915	-0.574349	CG8314
establishment of mitotic spindle orientation (GO:0000132)	1/22	0.386477	0.561327	-1.66134	1.5794	wake
negative regulation of TOR signaling (GO:0032007)	1/22	0.386477	0.561327	-1.53612	1.46036	CG4629
positive regulation of actin filament polymerization (GO:0030838)	1/22	0.386477	0.561327	-1.50876	1.43435	DAAM
autophagic cell death (GO:0048102)	1/22	0.386477	0.561327	-1.4059	1.33656	comm3
DNA catabolic process, endonucleolytic (GO:0000737)	1/22	0.386477	0.561327	-1.34095	1.27481	DNaseII
regulation of defense response (GO:0031347)	1/22	0.386477	0.561327	-1.32512	1.25977	GNBP3
response to insecticide (GO:0017085)	1/22	0.386477	0.561327	-1.24466	1.18328	Mdr65
ribosomal large subunit assembly (GO:0000027)	1/22	0.386477	0.561327	-1.0987	1.04451	CG11583
fatty-acyl-CoA metabolic process (GO:0035337)	1/22	0.386477	0.561327	-0.897928	0.853644	CG5065
organophosphate biosynthetic process (GO:0090407)	1/22	0.386477	0.561327	-0.514733	0.489347	norpA
positive regulation of protein polymerization (GO:0032273)	1/22	0.386477	0.561327	-0.300066	0.285267	DAAM
assembly of actomyosin apparatus involved in cytokinesis (GO:0000912)	1/22	0.386477	0.561327	-0.0936645	0.0890451	bond
negative regulation of translation (GO:0017148)	2/61	0.3884	0.562365	-0.756421	0.715362	mRpL13;cup
wound healing (GO:0042060)	2/61	0.3884	0.562365	-0.741649	0.701391	CG11089;CG7627
negative regulation of insulin receptor signaling pathway (GO:0046627)	1/23	0.399959	0.563961	-2.08013	1.90621	srl
male courtship behavior, veined wing generated song production (GO:0045433)	1/23	0.399959	0.563961	-1.78084	1.63195	dsx
response to ethanol (GO:0045471)	1/23	0.399959	0.563961	-1.58243	1.45013	DopEcR
actomyosin contractile ring assembly (GO:0000915)	1/23	0.399959	0.563961	-1.50042	1.37497	bond
regulation of immune response (GO:0050776)	1/23	0.399959	0.563961	-1.4234	1.30439	GNBP3
snRNA 3'-end processing (GO:0034472)	1/23	0.399959	0.563961	-1.40903	1.29123	Rrp4
regulation of female receptivity, post-mating (GO:0046008)	1/23	0.399959	0.563961	-1.32388	1.2132	frma
epithelial cell morphogenesis (GO:0003382)	1/23	0.399959	0.563961	-1.29402	1.18583	zye
phospholipid metabolic process (GO:0006644)	1/23	0.399959	0.563961	-1.11917	1.0256	norpA
germline stem cell asymmetric division (GO:0098728)	1/23	0.399959	0.563961	-1.00902	0.924662	loqs
negative regulation of cellular response to insulin stimulus (GO:1900077)	1/23	0.399959	0.563961	-0.967227	0.886361	srl
regulation of cell maturation (GO:1903429)	1/23	0.399959	0.563961	-0.695665	0.637503	cup
regulation of intracellular mRNA localization (GO:1904580)	1/23	0.399959	0.563961	-0.692066	0.634204	cup
regulation of oocyte development (GO:0060281)	1/23	0.399959	0.563961	-0.686759	0.629341	cup
wing disc development (GO:0035220)	3/103	0.394485	0.563961	-0.335171	0.311767	Irk3;hui;zfh2
endocytosis (GO:0006897)	3/104	0.400406	0.563961	-0.270781	0.247839	LpR1;NimC1;NimC4
regulation of RNA metabolic process (GO:0051252)	1/23	0.399959	0.563961	0.0136521	-0.0125107	loqs
oligosaccharide metabolic process (GO:0009311)	1/23	0.399959	0.563961	0.30048	-0.275358	Mal-A1
sensory perception of sound (GO:0007605)	2/63	0.403902	0.568026	-0.692362	0.627683	Root;stops
nucleotide-excision repair (GO:0006289)	1/24	0.413145	0.569249	-1.818	1.60704	Ercc1
male courtship behavior, veined wing vibration (GO:0016545)	1/24	0.413145	0.569249	-1.54564	1.36628	dsx
calcium ion transmembrane transport (GO:0070588)	1/24	0.413145	0.569249	-1.30379	1.1525	CG1090
actin cytoskeleton reorganization (GO:0031532)	1/24	0.413145	0.569249	-1.13617	1.00433	Actn
coenzyme biosynthetic process (GO:0009108)	1/24	0.413145	0.569249	-0.959208	0.847898	CG12116
cellular response to peptide hormone stimulus (GO:0071375)	1/24	0.413145	0.569249	-0.927204	0.819608	srl
nicotinamide nucleotide metabolic process (GO:0046496)	1/24	0.413145	0.569249	-0.82016	0.724986	Hex-C
protein lipidation (GO:0006497)	2/64	0.411583	0.569249	-0.686367	0.609318	PIG-Wb;CG8314
positive regulation of small GTPase mediated signal transduction (GO:0051057)	1/24	0.413145	0.569249	-0.505481	0.446824	Fnta
mitochondrion organization (GO:0007005)	3/106	0.412199	0.569249	-0.295023	0.261464	ttm50;Hsp60A;Tom40
negative regulation of transcription, DNA-templated (GO:0045892)	7/279	0.413944	0.569249	-0.0153009	0.0134958	CG9246;dsx;tsh;vnd;odd;zfh2;knrl
negative regulation of transcription from RNA polymerase II promoter (GO:0000122)	5/192	0.41361	0.569249	0.00266682	-0.00235435	CG9246;tsh;vnd;odd;zfh2
cellular response to radiation (GO:0071478)	1/24	0.413145	0.569249	0.0713707	-0.0630886	norpA
response to insulin (GO:0032868)	1/24	0.413145	0.569249	0.144013	-0.127302	srl
photoreceptor cell differentiation (GO:0046530)	1/24	0.413145	0.569249	0.337098	-0.29798	svp
synapse assembly (GO:0007416)	1/25	0.426042	0.577358	-1.53275	1.30777	Nrx-1
regulation of photoreceptor cell differentiation (GO:0046532)	1/25	0.426042	0.577358	-1.14377	0.975882	sdk
positive regulation of cytoskeleton organization (GO:0051495)	1/25	0.426042	0.577358	-1.05597	0.900968	DAAM
genital disc development (GO:0035215)	1/25	0.426042	0.577358	-0.995693	0.849542	dsx
regulation of kinase activity (GO:0043549)	1/25	0.426042	0.577358	-0.783966	0.668893	CG3277
chromatin organization involved in negative regulation of transcription (GO:0097549)	1/25	0.426042	0.577358	-0.654071	0.558064	Hsc70-4
regulation of intracellular signal transduction (GO:1902531)	1/25	0.426042	0.577358	-0.428722	0.365793	daw
regulation of Rho protein signal transduction (GO:0035023)	1/25	0.426042	0.577358	-0.143156	0.122143	CG43658
apical constriction (GO:0003383)	1/25	0.426042	0.577358	0.390899	-0.333522	zye
vacuolar transport (GO:0007034)	1/25	0.426042	0.577358	1.0732	-0.915676	Cln3
axon development (GO:0061564)	2/66	0.426795	0.577539	0.553016	-0.470866	Hsc70-4;uzip
epithelial fluid transport (GO:0042045)	1/26	0.438656	0.577636	-1.67458	1.37992	Alp4
tRNA processing (GO:0008033)	1/26	0.438656	0.577636	-1.32504	1.09189	scu
regulation of pole plasm oskar mRNA localization (GO:0007317)	1/26	0.438656	0.577636	-1.18905	0.979821	cup
adult chitin-containing cuticle pigmentation (GO:0048085)	1/26	0.438656	0.577636	-1.14776	0.945796	Torsin
cAMP-mediated signaling (GO:0019933)	1/26	0.438656	0.577636	-1.07571	0.88643	DopEcR
axon midline choice point recognition (GO:0016199)	1/26	0.438656	0.577636	-1.02478	0.844456	dsx
protein acylation (GO:0043543)	1/26	0.438656	0.577636	-0.981565	0.808848	CG8314
regulation of cell division (GO:0051302)	1/26	0.438656	0.577636	-0.976244	0.804464	CHES-1-like
imaginal disc-derived male genitalia development (GO:0007485)	1/26	0.438656	0.577636	-0.94784	0.781058	dsx
negative regulation of developmental process (GO:0051093)	1/26	0.438656	0.577636	-0.92696	0.763852	tsh
sulfur compound biosynthetic process (GO:0044272)	1/26	0.438656	0.577636	-0.862844	0.711017	Gclm
exocrine system development (GO:0035272)	1/26	0.438656	0.577636	-0.799648	0.658941	tsh
negative regulation of cell communication (GO:0010648)	1/26	0.438656	0.577636	-0.611562	0.503951	CG3277
negative regulation of signaling (GO:0023057)	1/26	0.438656	0.577636	-0.60671	0.499953	CG3277
positive regulation of transferase activity (GO:0051347)	1/26	0.438656	0.577636	-0.342671	0.282374	CG3277
mitotic nuclear division (GO:0140014)	2/67	0.434324	0.577636	-0.33337	0.278018	ssp7;Grip91
hexose metabolic process (GO:0019318)	1/26	0.438656	0.577636	-0.220474	0.181679	Gal
positive regulation of transmembrane receptor protein serine/threonine kinase signaling pathway (GO:0090100)	1/26	0.438656	0.577636	-0.168011	0.138448	daw
regulation of embryonic pattern specification (GO:1902875)	1/26	0.438656	0.577636	0.653453	-0.538471	cup
RNA splicing, via transesterification reactions with bulged adenosine as nucleophile (GO:0000377)	5/198	0.439507	0.57794	0.332012	-0.272948	Hsc70-4;SNRPG;CG9344;CG17266;Mtr4
open tracheal system development (GO:0007424)	4/155	0.443434	0.582281	-0.188304	0.15313	DAAM;pio;vvl;knrl
short-term memory (GO:0007614)	1/27	0.450994	0.58316	-1.30545	1.03954	teq
RNA modification (GO:0009451)	1/27	0.450994	0.58316	-1.27198	1.01288	Nsun5
regulation of histone methylation (GO:0031060)	1/27	0.450994	0.58316	-1.17292	0.934002	LKRSDH
neuroblast fate determination (GO:0007400)	1/27	0.450994	0.58316	-1.13786	0.906083	vnd
protein palmitoylation (GO:0018345)	1/27	0.450994	0.58316	-1.03802	0.826573	CG8314
cytoplasmic microtubule organization (GO:0031122)	1/27	0.450994	0.58316	-1.02678	0.81763	Grip91
heterochromatin organization involved in chromatin silencing (GO:0070868)	1/27	0.450994	0.58316	-0.901022	0.717486	Hsc70-4
cellular divalent inorganic cation homeostasis (GO:0072503)	1/27	0.450994	0.58316	-0.796593	0.634328	CG1090
aromatic compound biosynthetic process (GO:0019438)	1/27	0.450994	0.58316	-0.659273	0.52498	st
transmembrane receptor protein serine/threonine kinase signaling pathway (GO:0007178)	1/27	0.450994	0.58316	-0.582697	0.464003	daw
regulation of histone modification (GO:0031056)	1/27	0.450994	0.58316	1.60962	-1.28174	LKRSDH
establishment of spindle orientation (GO:0051294)	1/28	0.463061	0.594634	-1.37159	1.05598	wake
small GTPase mediated signal transduction (GO:0007264)	1/28	0.463061	0.594634	-0.883769	0.680411	CRMP
imaginal disc-derived leg segmentation (GO:0036011)	1/28	0.463061	0.594634	-0.850635	0.654902	odd
positive regulation of supramolecular fiber organization (GO:1902905)	1/28	0.463061	0.594634	-0.19381	0.149214	DAAM
axon choice point recognition (GO:0016198)	1/28	0.463061	0.594634	0.700282	-0.539145	dsx
positive regulation of gene expression (GO:0010628)	5/204	0.465134	0.596474	0.0674371	-0.0516184	Pdp1;dsx;odd;CG3328;zfh2
regulation of axonogenesis (GO:0050770)	1/29	0.474863	0.601493	-1.1875	0.884363	DAAM
insulin receptor signaling pathway (GO:0008286)	1/29	0.474863	0.601493	-1.14692	0.854142	Ilp3
adenylate cyclase-activating G-protein coupled receptor signaling pathway (GO:0007189)	1/29	0.474863	0.601493	-1.02477	0.763175	DopEcR
heterocycle biosynthetic process (GO:0018130)	1/29	0.474863	0.601493	-0.910871	0.678352	st
protein methylation (GO:0006479)	1/29	0.474863	0.601493	-0.741828	0.552461	csul
mitochondrial ATP synthesis coupled electron transport (GO:0042775)	2/72	0.471141	0.601493	-0.416229	0.313253	ND-B15;SdhC
sensory perception of mechanical stimulus (GO:0050954)	2/72	0.471141	0.601493	-0.339585	0.255571	Root;stops
protein targeting to membrane (GO:0006612)	1/29	0.474863	0.601493	0.475052	-0.353785	CG8314
positive regulation of kinase activity (GO:0033674)	1/29	0.474863	0.601493	1.21505	-0.904879	CG3277
establishment of mitotic spindle localization (GO:0040001)	1/30	0.486406	0.611126	-1.38481	0.998047	wake
protein O-linked glycosylation (GO:0006493)	1/30	0.486406	0.611126	-1.22085	0.879877	CG11357
chloride transport (GO:0006821)	1/30	0.486406	0.611126	-1.10667	0.797585	tty
cellular calcium ion homeostasis (GO:0006874)	1/30	0.486406	0.611126	-0.920146	0.663159	CG1090
mitotic spindle organization (GO:0007052)	2/74	0.485462	0.611126	-0.610789	0.44139	ssp7;Grip91
regulation of nuclear division (GO:0051783)	1/30	0.486406	0.611126	-0.3125	0.225222	knrl
cellular metal ion homeostasis (GO:0006875)	1/31	0.497697	0.61453	-1.31422	0.917015	CG1090
glycoprotein biosynthetic process (GO:0009101)	1/31	0.497697	0.61453	-1.10217	0.769056	CG11357
ectoderm development (GO:0007398)	1/31	0.497697	0.61453	-1.07047	0.746932	vnd
fatty acid beta-oxidation (GO:0006635)	1/31	0.497697	0.61453	-1.01205	0.706175	CPT2
midgut development (GO:0007494)	1/31	0.497697	0.61453	-0.842031	0.587539	tsh
organic cyclic compound biosynthetic process (GO:1901362)	1/31	0.497697	0.61453	-0.773074	0.539423	st
mRNA metabolic process (GO:0016071)	1/31	0.497697	0.61453	-0.745945	0.520494	Dis3
neuron projection extension (GO:1990138)	1/31	0.497697	0.61453	-0.600969	0.419335	DAAM
motor neuron axon guidance (GO:0008045)	2/75	0.492531	0.61453	-0.551913	0.390864	vvl;Glt
nucleic acid-templated transcription (GO:0097659)	1/31	0.497697	0.61453	-0.543101	0.378956	csul
regulation of innate immune response (GO:0045088)	2/75	0.492531	0.61453	-0.316993	0.224494	GNBP3;Nsun5
mRNA splicing, via spliceosome (GO:0000398)	5/211	0.49457	0.61453	0.127996	-0.0901175	Hsc70-4;SNRPG;CG9344;CG17266;Mtr4
neuroblast fate commitment (GO:0014017)	1/31	0.497697	0.61453	0.469555	-0.327639	vnd
axonogenesis (GO:0007409)	5/212	0.498728	0.614988	0.0660944	-0.0459815	Hsc70-4;tap;DAAM;daw;uzip
mRNA processing (GO:0006397)	5/213	0.502872	0.619278	0.16753	-0.115163	Hsc70-4;SNRPG;CG9344;CG17266;Mtr4
cellular response to light stimulus (GO:0071482)	1/32	0.508739	0.619943	-1.16355	0.786351	norpA
regulation of embryonic cell shape (GO:0016476)	1/32	0.508739	0.619943	-1.1398	0.770298	zye
salivary gland cell autophagic cell death (GO:0035071)	1/32	0.508739	0.619943	-0.985408	0.665958	comm3
positive regulation of TOR signaling (GO:0032008)	1/32	0.508739	0.619943	-0.959997	0.648784	Ilp3
mitochondrial electron transport, NADH to ubiquinone (GO:0006120)	1/32	0.508739	0.619943	-0.795199	0.537411	ND-B15
respiratory electron transport chain (GO:0022904)	2/77	0.506484	0.619943	-0.424699	0.288906	ND-B15;SdhC
positive regulation of transcription from RNA polymerase II promoter (GO:0045944)	7/305	0.505893	0.619943	0.120397	-0.0820424	CG12769;dsx;tsh;srl;vvl;vnd;odd
stem cell fate determination (GO:0048867)	1/32	0.508739	0.619943	0.486926	-0.329074	vnd
actin filament organization (GO:0007015)	2/78	0.513367	0.624764	-0.366091	0.244096	DAAM;zye
central nervous system development (GO:0007417)	4/170	0.514722	0.62478	-0.177919	0.118161	loqs;svp;vvl;vnd
male gamete generation (GO:0048232)	3/124	0.514188	0.62478	0.876687	-0.583142	Arf51F;slmo;Pex16
GPI anchor metabolic process (GO:0006505)	1/33	0.51954	0.624894	-1.07957	0.706914	PIG-Wb
fatty acid oxidation (GO:0019395)	1/33	0.51954	0.624894	-1.02703	0.672513	CPT2
oocyte dorsal/ventral axis specification (GO:0007310)	1/33	0.51954	0.624894	-0.987221	0.646444	ea
GPI anchor biosynthetic process (GO:0006506)	1/33	0.51954	0.624894	-0.937113	0.613632	PIG-Wb
negative regulation of neuroblast proliferation (GO:0007406)	1/33	0.51954	0.624894	-0.800478	0.524163	CG5214
negative regulation of neural precursor cell proliferation (GO:2000178)	1/33	0.51954	0.624894	-0.635274	0.415985	CG5214
positive regulation of cellular biosynthetic process (GO:0031328)	1/33	0.51954	0.624894	-0.563544	0.369015	vvl
cilium assembly (GO:0060271)	2/79	0.520186	0.624894	-0.329549	0.215383	Oseg4;TMEM216
regulation of dendrite development (GO:0050773)	1/34	0.530103	0.632726	-1.09787	0.696798	vvl
blastoderm segmentation (GO:0007350)	1/34	0.530103	0.632726	-0.957151	0.607488	odd
larval lymph gland hemopoiesis (GO:0035167)	1/34	0.530103	0.632726	-0.91352	0.579796	Adgf-A
sarcomere organization (GO:0045214)	1/34	0.530103	0.632726	-0.849833	0.539375	Actn
phosphatidylinositol metabolic process (GO:0046488)	1/34	0.530103	0.632726	0.642653	-0.407881	norpA
regulation of insulin receptor signaling pathway (GO:0046626)	1/35	0.540435	0.640949	-1.39066	0.855783	srl
extracellular matrix organization (GO:0030198)	1/35	0.540435	0.640949	-1.14097	0.702129	Reck
Wnt signaling pathway (GO:0016055)	1/35	0.540435	0.640949	-1.06113	0.652999	tsh
epithelial cell migration, open tracheal system (GO:0007427)	1/35	0.540435	0.640949	-1.05566	0.649633	knrl
cuticle pattern formation (GO:0035017)	1/35	0.540435	0.640949	0.902853	-0.555598	Sar1
tRNA modification (GO:0006400)	1/36	0.55054	0.645242	-0.996941	0.595029	l(1)G0020
axon extension (GO:0048675)	1/36	0.55054	0.645242	-0.937468	0.559533	DAAM
positive regulation of translation (GO:0045727)	1/36	0.55054	0.645242	-0.838705	0.500585	CG4866
imaginal disc pattern formation (GO:0007447)	1/36	0.55054	0.645242	-0.824512	0.492114	tsh
positive regulation of innate immune response (GO:0045089)	1/36	0.55054	0.645242	-0.741531	0.442586	Nsun5
heterochromatin organization (GO:0070828)	1/36	0.55054	0.645242	-0.711118	0.424434	Hsc70-4
ventral cord development (GO:0007419)	2/83	0.546816	0.645242	-0.298501	0.180188	svp;vnd
mesoderm development (GO:0007498)	2/83	0.546816	0.645242	-0.288796	0.174329	SPARC;NimB2
chitin-based cuticle development (GO:0040003)	4/178	0.550986	0.645242	-0.0245527	0.0146345	Gasp;pio;Sar1;Lcp1
epithelial cell migration (GO:0010631)	1/36	0.55054	0.645242	0.929668	-0.554877	knrl
positive regulation of canonical Wnt signaling pathway (GO:0090263)	1/37	0.560424	0.647338	-0.815268	0.472091	apolpp
cation transport (GO:0006812)	1/37	0.560424	0.647338	-0.811749	0.470053	Cln3
calcium-mediated signaling (GO:0019722)	1/37	0.560424	0.647338	-0.783149	0.453492	norpA
mitochondrial respiratory chain complex assembly (GO:0033108)	1/37	0.560424	0.647338	-0.697314	0.403788	l(3)87Df
regulation of neuron projection development (GO:0010975)	1/37	0.560424	0.647338	-0.371241	0.214971	DAAM
epithelium development (GO:0060429)	2/85	0.559739	0.647338	-0.356498	0.206871	CHES-1-like;Sar1
negative regulation of response to stimulus (GO:0048585)	1/37	0.560424	0.647338	-0.178879	0.103582	CG3277
inorganic anion transmembrane transport (GO:0098661)	1/37	0.560424	0.647338	-0.0320494	0.0185586	Mpcp1
meiosis I (GO:0007127)	1/37	0.560424	0.647338	0.0798449	-0.0462351	bond
protein maturation (GO:0051604)	1/37	0.560424	0.647338	0.729048	-0.422164	CG9804
positive regulation of immune response (GO:0050778)	1/37	0.560424	0.647338	0.798433	-0.462342	Nsun5
wing disc morphogenesis (GO:0007472)	3/134	0.566632	0.653698	-0.199224	0.113168	ltl;tsh;zfh2
negative regulation of stem cell proliferation (GO:2000647)	1/38	0.57009	0.655252	-0.974009	0.547354	CG5214
posttranscriptional gene silencing by RNA (GO:0035194)	1/38	0.57009	0.655252	-0.877384	0.493055	Hsc70-4
phosphatidylinositol biosynthetic process (GO:0006661)	1/38	0.57009	0.655252	-0.743418	0.417771	PIG-Wb
eye pigment biosynthetic process (GO:0006726)	1/39	0.579545	0.660412	-1.25697	0.685691	st
positive regulation of Notch signaling pathway (GO:0045747)	1/39	0.579545	0.660412	-1.05809	0.577198	CRMP
RNA export from nucleus (GO:0006405)	1/39	0.579545	0.660412	-1.02623	0.559822	Torsin
head involution (GO:0008258)	1/39	0.579545	0.660412	-0.619531	0.337962	tsh
response to endoplasmic reticulum stress (GO:0034976)	1/39	0.579545	0.660412	-0.48511	0.264634	CG11842
second-messenger-mediated signaling (GO:0019932)	1/39	0.579545	0.660412	-0.344546	0.187954	norpA
establishment of protein localization to membrane (GO:0090150)	1/39	0.579545	0.660412	-0.325639	0.17764	CG8314
negative regulation of programmed cell death (GO:0043069)	2/89	0.584788	0.665572	-0.245998	0.131979	CG3277;CG15456
adenylate cyclase-modulating G-protein coupled receptor signaling pathway (GO:0007188)	1/40	0.588792	0.666868	-0.829157	0.43919	DopEcR
regulation of smoothened signaling pathway (GO:0008589)	1/40	0.588792	0.666868	-0.797798	0.42258	apolpp
olfactory learning (GO:0008355)	1/40	0.588792	0.666868	-0.70995	0.376048	mbm
regulation of actin filament polymerization (GO:0030833)	1/40	0.588792	0.666868	-0.665175	0.352331	DAAM
negative regulation of neurogenesis (GO:0050768)	1/41	0.597836	0.674649	-0.903645	0.46487	CG5214
compound eye photoreceptor fate commitment (GO:0001752)	1/41	0.597836	0.674649	-0.87583	0.450561	svp
regulation of mitotic nuclear division (GO:0007088)	1/41	0.597836	0.674649	-0.744593	0.383048	knrl
spermatogenesis (GO:0007283)	3/141	0.601211	0.677636	-0.214956	0.109372	Arf51F;slmo;Pex16
regulation of BMP signaling pathway (GO:0030510)	1/42	0.606682	0.681328	-1.0504	0.524939	GluRIIA
fatty acid metabolic process (GO:0006631)	1/42	0.606682	0.681328	-0.578646	0.289179	scu
chorion-containing eggshell formation (GO:0007304)	1/42	0.606682	0.681328	-0.470052	0.234909	Cyp18a1
transmembrane receptor protein tyrosine kinase signaling pathway (GO:0007169)	2/93	0.60877	0.68285	1.85653	-0.921425	smal;Ilp3
sensory organ development (GO:0007423)	3/143	0.610752	0.684248	0.182328	-0.0898992	tap;dsx;E(spl)m6-BFM
R7 cell differentiation (GO:0045466)	1/43	0.615333	0.686901	-0.834924	0.405432	svp
positive regulation of Wnt signaling pathway (GO:0030177)	1/43	0.615333	0.686901	-0.747584	0.36302	apolpp
regulation of cell cycle process (GO:0010564)	1/43	0.615333	0.686901	0.153571	-0.0745728	knrl
protein transport (GO:0015031)	3/146	0.624775	0.696605	-0.0637495	0.0299855	Arf51F;Sar1;Myo10A
regulation of translation (GO:0006417)	2/96	0.626056	0.697199	-0.00420103	0.00196741	mRpL13;cup
positive regulation of apoptotic process (GO:0043065)	1/45	0.632071	0.702217	-0.888265	0.407495	CG4847
neuron differentiation (GO:0030182)	1/45	0.632071	0.702217	-0.814109	0.373476	svp
anterior/posterior pattern specification (GO:0009952)	1/46	0.640165	0.710362	-0.621339	0.277135	odd
regulation of multicellular organism growth (GO:0040014)	1/47	0.648082	0.713196	-0.759228	0.329307	Gasp
myoblast fusion (GO:0007520)	1/47	0.648082	0.713196	-0.713724	0.30957	Arf51F
lymph gland development (GO:0048542)	1/47	0.648082	0.713196	-0.548875	0.238068	Adgf-A
synaptic target recognition (GO:0008039)	1/47	0.648082	0.713196	-0.299509	0.129909	Glt
myotube differentiation (GO:0014902)	1/47	0.648082	0.713196	-0.147846	0.0641265	Arf51F
ribosome assembly (GO:0042255)	1/47	0.648082	0.713196	-0.124719	0.0540956	CG11583
gland development (GO:0048732)	1/47	0.648082	0.713196	-0.0986474	0.0427872	tsh
regulation of apoptotic process (GO:0042981)	3/152	0.651769	0.716408	0.189853	-0.0812694	CG3277;CG15456;daw
vesicle organization (GO:0016050)	1/48	0.655824	0.717476	-0.596883	0.251802	Sar1
regulation of multicellular organismal development (GO:2000026)	1/48	0.655824	0.717476	-0.287353	0.121223	Yp3
male mating behavior (GO:0060179)	2/101	0.65354	0.717476	-0.152711	0.0649556	CaMKII;dsx
periodic partitioning (GO:0007365)	1/48	0.655824	0.717476	1.02174	-0.431035	odd
regulation of neuroblast proliferation (GO:1902692)	1/49	0.663397	0.723212	-0.806212	0.330855	CG5214
regulation of protein phosphorylation (GO:0001932)	1/49	0.663397	0.723212	-0.602003	0.247051	daw
regulation of JNK cascade (GO:0046328)	1/49	0.663397	0.723212	-0.567395	0.232848	Cln3
response to carbon dioxide (GO:0010037)	1/51	0.678048	0.736596	-0.692548	0.269081	Ggamma30A
digestive tract development (GO:0048565)	1/51	0.678048	0.736596	-0.53225	0.206799	tsh
negative regulation of multicellular organismal process (GO:0051241)	1/51	0.678048	0.736596	-0.200027	0.077718	tsh
negative regulation of apoptotic process (GO:0043066)	2/106	0.679392	0.737195	0.131554	-0.0508534	CG3277;CG15456
sensory perception of bitter taste (GO:0050913)	1/52	0.685133	0.739118	-0.694296	0.262543	norpA
SCF-dependent proteasomal ubiquitin-dependent protein catabolic process (GO:0031146)	1/52	0.685133	0.739118	-0.282733	0.106914	CG11044
ribonucleoprotein complex assembly (GO:0022618)	2/107	0.684369	0.739118	0.212953	-0.080764	eIF2D;CG11583
actomyosin structure organization (GO:0031032)	1/52	0.685133	0.739118	1.37918	-0.521529	Actn
proteolysis involved in cellular protein catabolic process (GO:0051603)	1/52	0.685133	0.739118	2.57433	-0.973466	CG4847
protein dephosphorylation (GO:0006470)	2/108	0.689283	0.742229	0.111984	-0.0416698	ttm50;CG2680
organelle assembly (GO:0070925)	3/161	0.689611	0.742229	0.581501	-0.216101	Oseg4;TMEM216;bond
imaginal disc-derived wing vein specification (GO:0007474)	1/53	0.692062	0.744007	-0.319338	0.117542	ltl
courtship behavior (GO:0007619)	2/109	0.694134	0.745374	0.0167793	-0.00612594	CaMKII;dsx
dorsal/ventral axis specification (GO:0009950)	1/54	0.698839	0.746212	-0.588586	0.210911	ea
eye-antennal disc development (GO:0035214)	1/54	0.698839	0.746212	-0.353338	0.126613	tsh
imaginal disc-derived wing margin morphogenesis (GO:0008587)	1/54	0.698839	0.746212	-0.346043	0.123999	pio
negative regulation of intracellular signal transduction (GO:1902532)	1/54	0.698839	0.746212	-0.0142614	0.00511035	CG4629
regulation of synaptic growth at neuromuscular junction (GO:0008582)	2/110	0.698923	0.746212	0.0646672	-0.0231648	CaMKII;cup
cellular protein localization (GO:0034613)	3/164	0.701519	0.748126	-0.0223756	0.0079323	Arf51F;Sar1;Myo10A
apoptotic process (GO:0006915)	1/55	0.705468	0.750617	-0.457516	0.159625	Hsp60A
internal peptidyl-lysine acetylation (GO:0018393)	1/55	0.705468	0.750617	0.0578219	-0.0201738	l(1)G0020
male courtship behavior (GO:0008049)	2/113	0.712917	0.756813	0.0128005	-0.00433157	CaMKII;dsx
regulation of macromolecule metabolic process (GO:0060255)	2/113	0.712917	0.756813	0.355433	-0.120275	Rrp4;Dis3
transcription initiation from RNA polymerase II promoter (GO:0006367)	1/57	0.718291	0.760784	-0.589348	0.195004	M1BP
dorsal/ventral pattern formation, imaginal disc (GO:0007450)	1/57	0.718291	0.760784	-0.213072	0.0705014	tsh
regulation of Notch signaling pathway (GO:0008593)	2/117	0.730724	0.773073	0.174708	-0.0548093	CRMP;Cln3
intracellular protein transport (GO:0006886)	3/173	0.735152	0.776875	0.0556775	-0.0171307	Arf51F;Sar1;Myo10A
Notch signaling pathway (GO:0007219)	1/60	0.736489	0.777405	-0.298178	0.091201	E(spl)m6-BFM
regulation of programmed cell death (GO:0043067)	1/63	0.753514	0.793576	-0.577903	0.163551	daw
ER to Golgi vesicle-mediated transport (GO:0006888)	1/63	0.753514	0.793576	-0.194294	0.0549867	Sar1
cellular protein modification process (GO:0006464)	7/391	0.758126	0.797488	0.411329	-0.1139	ttm50;CG31373;CG11357;CaMKII;CG2680;CG3277;CG4629
cellular response to nutrient levels (GO:0031669)	1/64	0.758941	0.797488	1.5217	-0.419733	DopEcR
protein phosphorylation (GO:0006468)	4/235	0.761306	0.799071	0.130028	-0.0354611	smal;CaMKII;CG3277;CG4629
morphogenesis of an epithelium (GO:0002009)	1/66	0.769441	0.8067	-0.436601	0.114429	tsh
regulation of canonical Wnt signaling pathway (GO:0060828)	1/68	0.779484	0.81631	0.274958	-0.0684982	apolpp
sensory perception of smell (GO:0007608)	2/130	0.782235	0.81827	-0.0587437	0.0144275	Ir76a;antdh
histone acetylation (GO:0016573)	1/69	0.784341	0.819553	-0.329833	0.0801202	l(1)G0020
compound eye morphogenesis (GO:0001745)	2/131	0.785816	0.820173	-0.0750314	0.018085	Arf51F;sdk
regulation of Ras protein signal transduction (GO:0046578)	1/70	0.789091	0.82267	-0.430106	0.101881	Fnta
regulation of cellular component organization (GO:0051128)	1/71	0.793737	0.826587	0.189732	-0.0438285	cup
detection of chemical stimulus involved in sensory perception of smell (GO:0050911)	1/73	0.802724	0.834081	-0.284292	0.0624713	Ir76a
negative regulation of macromolecule metabolic process (GO:0010605)	1/73	0.802724	0.834081	0.20072	-0.044107	vnd
regulation of transcription, DNA-templated (GO:0006355)	11/623	0.808908	0.839569	0.589853	-0.12509	Pdp1;M1BP;CG7137;dsx;tsh;csul;vnd;odd;CG3328;zfh2;knrl
wing disc pattern formation (GO:0035222)	1/76	0.815478	0.845446	-0.280823	0.0572824	tsh
peripheral nervous system development (GO:0007422)	1/79	0.827409	0.856861	-0.272766	0.0516771	vvl
negative regulation of signal transduction (GO:0009968)	2/146	0.833617	0.86233	0.15107	-0.027492	CG3277;srl
salivary gland development (GO:0007431)	1/82	0.83857	0.866491	0.00117879	-0.000207534	tsh
Ras protein signal transduction (GO:0007265)	1/85	0.849011	0.876307	0.0487344	-0.007977	CRMP
oogenesis (GO:0048477)	3/216	0.856204	0.882753	0.295134	-0.0458186	Prat;loqs;cup
regulation of cell proliferation (GO:0042127)	2/155	0.857463	0.883073	-0.139699	0.0214826	CG3277;Adgf-A
Golgi organization (GO:0007030)	1/92	0.870827	0.895845	-0.0339691	0.00469833	CG10075
detection of chemical stimulus involved in sensory perception (GO:0050907)	1/98	0.887005	0.910523	-0.196192	0.0235244	Ir76a
sensory perception (GO:0007600)	3/232	0.887051	0.910523	2.40888	-0.288711	CG8008;CG10936;CG5516
regulation of transcription from RNA polymerase II promoter (GO:0006357)	10/630	0.888737	0.911249	0.860679	-0.101521	GluRIIA;CG12769;CG9246;dsx;tsh;srl;vvl;vnd;odd;zfh2
regulation of mitotic cell cycle (GO:0007346)	1/100	0.891935	0.913522	-0.158884	0.0181703	knrl
imaginal disc-derived wing morphogenesis (GO:0007476)	3/240	0.900144	0.920917	0.55486	-0.0583715	ltl;tsh;zfh2
histone modification (GO:0016570)	1/105	0.903341	0.923173	0.354476	-0.0360342	l(1)G0020
transcription, DNA-templated (GO:0006351)	1/106	0.905474	0.924338	0.0742568	-0.00737344	csul
dorsal closure (GO:0007391)	1/107	0.90756	0.925453	0.122446	-0.0118767	Myo10A
Golgi vesicle transport (GO:0048193)	1/108	0.9096	0.926518	0.160686	-0.015225	Sar1
morphogenesis of embryonic epithelium (GO:0016331)	1/114	0.92093	0.93499	-0.0704589	0.00580375	Myo10A
DNA repair (GO:0006281)	1/113	0.919146	0.93499	0.174218	-0.0146885	Ercc1
eye morphogenesis (GO:0048592)	1/114	0.92093	0.93499	1.7405	-0.143367	Arf51F
phosphorylation (GO:0016310)	3/258	0.924737	0.937833	0.117092	-0.00916192	CaMKII;CG3277;CG4629
compound eye development (GO:0048749)	2/198	0.933717	0.945909	0.106228	-0.00728533	Arf51F;tsh
sensory perception of chemical stimulus (GO:0007606)	2/204	0.940609	0.951856	0.0103098	-0.000631243	Ir76a;antdh
DNA metabolic process (GO:0006259)	1/128	0.942159	0.952389	-0.119946	0.00714656	DNaseII
female gamete generation (GO:0007292)	2/208	0.94482	0.954043	0.0908922	-0.00515907	Prat;cup
eye development (GO:0001654)	1/140	0.955763	0.963989	-0.149071	0.00674474	tsh
dendrite morphogenesis (GO:0048813)	1/141	0.956741	0.963989	0.0448031	-0.0019813	vvl
vesicle-mediated transport (GO:0016192)	2/235	0.966635	0.972905	0.237816	-0.00807003	Hsc70-4;Arf51F
cell morphogenesis involved in neuron differentiation (GO:0048667)	1/160	0.971716	0.976963	-0.173596	0.00498072	vvl
regulation of nucleic acid-templated transcription (GO:1903506)	2/246	0.972901	0.977099	0.641061	-0.017612	M1BP;csul
regulation of gene expression (GO:0010468)	5/458	0.974177	0.977326	0.436016	-0.0114072	M1BP;Rrp4;Dis3;csul;vnd
neuron projection morphogenesis (GO:0048812)	1/180	0.981924	0.981924	0.070761	-0.00129075	vvl
proteasome-mediated ubiquitin-dependent protein catabolic process (GO:0043161)	1/178	0.981096	0.981924	0.330446	-0.00630643	CG11044
regulation of cellular macromolecule biosynthetic process (GO:2000112)	2/266	0.981507	0.981924	0.639158	-0.0119305	M1BP;csul

## Sheet: Cluster II
Term	Overlap	P.value	Adjusted.P.value	Z.score	Combined.Score	Genes
photoreceptor cell axon guidance (GO:0072499)	6/28	1.75445e-06	0.000850906	-2.13718	28.3248	dysc;Abl;chif;robo1;Cam;caps
regulation of organ growth (GO:0046620)	7/40	1.01196e-06	0.000850906	-1.73346	23.928	bchs;kibra;wts;Akt1;dlp;Pi3K92E;InR
positive regulation of TORC1 signaling (GO:1904263)	5/21	7.63498e-06	0.00123432	-2.63046	30.9942	melt;Akt1;Pi3K92E;RagA-B;InR
negative regulation of ERBB signaling pathway (GO:1901185)	6/34	5.84863e-06	0.00123432	-2.15718	25.9925	shrb;Ptp61F;Hrs;pum;Pi3K92E;Sulf1
negative regulation of epidermal growth factor receptor signaling pathway (GO:0042059)	6/35	6.97866e-06	0.00123432	-2.02951	24.0956	shrb;Ptp61F;Hrs;pum;Pi3K92E;Sulf1
regulation of epidermal growth factor receptor signaling pathway (GO:0042058)	7/50	4.82786e-06	0.00123432	-1.66553	20.3879	shrb;Ptp61F;rau;Hrs;pum;Pi3K92E;Sulf1
protein transport (GO:0015031)	10/146	3.20377e-05	0.00388457	-1.17659	12.1761	Syx7;Rab35;CG8841;sau;CHMP2B;Osbp;Syx1A;tamo;DCTN1-p150;wls
negative regulation of signal transduction (GO:0009968)	10/146	3.20377e-05	0.00388457	-1.06919	11.0646	shrb;Tie;wdb;Ptp61F;pnt;InR;Galphaq;Gprk2;Sulf1;Cam
regulation of TORC1 signaling (GO:1903432)	5/31	5.70394e-05	0.00614758	-2.21873	21.6809	melt;Akt1;Pi3K92E;RagA-B;InR
positive regulation of TOR signaling (GO:0032008)	5/32	6.68557e-05	0.006485	-2.23846	21.5183	melt;Akt1;Pi3K92E;RagA-B;InR
regulation of developmental growth (GO:0048638)	7/76	7.82262e-05	0.00689813	-1.09668	10.3701	wts;Akt1;pum;dysc;Pi3K92E;Cip4;InR
protein phosphorylation (GO:0006468)	12/235	9.5559e-05	0.00772435	-1.09917	10.1736	Tie;Ptp61F;Asator;wts;Akt1;Nak;Abl;Pi3K92E;InR;Slik;Gprk2;Cam
positive regulation of signal transduction (GO:0009967)	8/107	0.000107681	0.00803469	-1.5392	14.0627	melt;wdb;Cp1;rau;Hrs;dlp;Sulf1;wls
positive regulation of organ growth (GO:0046622)	4/21	0.000166881	0.0115624	-2.43988	21.2227	bchs;Akt1;Pi3K92E;InR
positive regulation of lipid storage (GO:0010884)	3/11	0.000378626	0.0165548	-2.99337	23.5846	Akt1;Pi3K92E;InR
positive regulation of lipid localization (GO:1905954)	3/11	0.000378626	0.0165548	-2.91335	22.9541	Akt1;Pi3K92E;InR
transmembrane receptor protein tyrosine kinase signaling pathway (GO:0007169)	7/93	0.000278684	0.0165548	-2.21837	18.1583	Tie;pnt;Akt1;Hrs;Abl;Pi3K92E;InR
plasma membrane organization (GO:0007009)	4/25	0.000337949	0.0165548	-2.22926	17.8177	Nost;oys;Cip4;scramb1
neuron maturation (GO:0042551)	5/44	0.000315647	0.0165548	-2.02336	16.3101	shrb;Hrs;Sox14;Drice;drpr
neuron remodeling (GO:0016322)	5/44	0.000315647	0.0165548	-1.89639	15.2866	shrb;Hrs;Sox14;Drice;drpr
positive regulation of intracellular signal transduction (GO:1902533)	6/69	0.000350289	0.0165548	-1.60875	12.8004	Tie;kibra;Pi3K92E;RagA-B;InR;Gprk2
regulation of cell proliferation (GO:0042127)	9/155	0.000278368	0.0165548	-1.14735	9.39282	Tie;Syx7;Ptp61F;pnt;wts;Akt1;Abl;Pi3K92E;InR
vesicle-mediated transport (GO:0016192)	11/235	0.000392537	0.0165548	-1.05294	8.25806	GCC185;Gga;Snap24;Syx7;Rab3-GAP;GM130;Rab35;CHMP2B;Syx1A;Hrs;Galphaq
imaginal disc-derived wing morphogenesis (GO:0007476)	11/240	0.000468642	0.018941	-1.10794	8.49308	sd;Mrtf;MYPT-75D;Phm;cv-2;pnt;Nost;dlp;Cip4;Gprk2;wls
homeostasis of number of cells (GO:0048872)	4/30	0.000694083	0.0258946	-2.21282	16.0937	Xbp1;Pi3K92E;InR;sip3
intestinal stem cell homeostasis (GO:0036335)	4/30	0.000694083	0.0258946	-2.07227	15.0714	Xbp1;Pi3K92E;InR;sip3
positive regulation of neuron maturation (GO:0014042)	3/14	0.000810388	0.0271061	-2.81802	20.0587	Pi3K92E;Sox14;InR
positive regulation of neuron remodeling (GO:1904801)	3/14	0.000810388	0.0271061	-2.68978	19.1459	Pi3K92E;Sox14;InR
organonitrogen compound biosynthetic process (GO:1901566)	5/53	0.000755134	0.0271061	-1.74063	12.5127	PAPLA1;lace;CG10425;mal;Mocs1
phosphorylation (GO:0016310)	11/258	0.000852504	0.0275643	-1.08039	7.63551	Tie;Asator;wts;Akt1;Nak;Abl;Pi3K92E;InR;Slik;Gprk2;Cam
peptidyl-tyrosine modification (GO:0018212)	3/15	0.00100284	0.0294774	-2.78063	19.2001	Tie;Ptp61F;Abl
regulation of phosphatidylinositol 3-kinase signaling (GO:0014066)	3/15	0.00100284	0.0294774	-2.73451	18.8816	Atg2;Ptp61F;InR
cellular protein modification process (GO:0006464)	14/391	0.000987356	0.0294774	-0.970012	6.71295	Asator;Abl;Pi3K92E;InR;Gprk2;Cam;CG5613;Tie;CG8668;wdb;wts;Akt1;Nak;Slik
regulation of dendrite development (GO:0050773)	4/34	0.00112556	0.0321115	-2.12308	14.4146	wts;Akt1;Pi3K92E;robo1
multivesicular body sorting pathway (GO:0071985)	3/17	0.0014689	0.0365342	-2.95583	19.2816	shrb;CHMP2B;Hrs
cellular protein catabolic process (GO:0044257)	3/17	0.0014689	0.0365342	-2.74175	17.8851	Cp1;CtsB1;CG12163
regulation of cellular metabolic process (GO:0031323)	3/17	0.0014689	0.0365342	-2.7084	17.6676	melt;Pi3K92E;InR
regulation of neuron remodeling (GO:1904799)	3/17	0.0014689	0.0365342	-2.44818	15.97	Pi3K92E;Sox14;InR
positive regulation of smoothened signaling pathway (GO:0045880)	3/17	0.0014689	0.0365342	-2.39477	15.6217	wdb;dlp;Sulf1
peptidyl-tyrosine phosphorylation (GO:0018108)	3/18	0.00174506	0.0374811	-2.68855	17.0749	Tie;Ptp61F;Abl
chitin catabolic process (GO:0006032)	3/18	0.00174506	0.0374811	-2.27434	14.4442	Cht12;Cht4;Cht5
cellular response to nutrient levels (GO:0031669)	5/64	0.00177745	0.0374811	-2.15507	13.6471	Atg2;melt;Pi3K92E;RagA-B;InR
regulation of neuron projection development (GO:0010975)	4/37	0.00155259	0.0374811	-2.0591	13.3179	Akt1;Abl;Pi3K92E;robo1
posttranscriptional gene silencing by RNA (GO:0035194)	4/38	0.0017169	0.0374811	-1.94492	12.3837	AGO2;CG6967;Tis11;Ars2
segment polarity determination (GO:0007367)	4/38	0.0017169	0.0374811	-1.72648	10.9929	Apc;AGO2;dlp;wls
compound eye development (GO:0048749)	9/198	0.00160514	0.0374811	-1.09198	7.02638	sd;bchs;kibra;Efa6;dlp;Abl;Asap;wls;Gp150
cellular protein localization (GO:0034613)	8/164	0.00185916	0.0375705	-1.16931	7.35217	Syx7;Rab35;CG8841;Osbp;Syx1A;Cip4;DCTN1-p150;wls
axon guidance (GO:0007411)	10/242	0.00183015	0.0375705	-0.992767	6.25776	Ptp61F;dlp;dysc;Abl;InR;chif;robo1;Sulf1;Cam;caps
mitotic cytokinesis (GO:0000281)	5/65	0.00190453	0.0377019	-1.54909	9.70276	shrb;Rab35;sau;Syx1A;Slik
regulation of compound eye retinal cell programmed cell death (GO:0046669)	3/19	0.00205155	0.0378259	-2.51486	15.5648	Apc;Galphaq;Drice
aminoglycan catabolic process (GO:0006026)	3/19	0.00205155	0.0378259	-2.40982	14.9148	Cht12;Cht4;Cht5
regulation of smoothened signaling pathway (GO:0008589)	4/40	0.00208102	0.0378259	-1.61826	9.99261	wdb;dlp;Gprk2;Sulf1
positive regulation of cellular process (GO:0048522)	6/97	0.00210577	0.0378259	-1.54916	9.54757	Tie;pnt;Akt1;Pi3K92E;RagA-B;InR
endosomal transport (GO:0016197)	6/96	0.00199784	0.0378259	-1.304	8.10528	GCC185;shrb;Rab35;CHMP2B;Hrs;CG15099
positive regulation of fibroblast growth factor receptor signaling pathway (GO:0045743)	2/6	0.00266631	0.0387991	-4.80102	28.4559	rau;Hrs
metarhodopsin inactivation (GO:0016060)	2/6	0.00266631	0.0387991	-4.2896	25.4247	Galphaq;Cam
negative regulation of hormone secretion (GO:0046888)	2/6	0.00266631	0.0387991	-4.04337	23.9653	Akt1;InR
regulation of viral genome replication (GO:0045069)	2/6	0.00266631	0.0387991	-3.48055	20.6294	AGO2;Ars2
endosome transport via multivesicular body sorting pathway (GO:0032509)	3/21	0.00275993	0.0387991	-2.69094	15.8565	shrb;CHMP2B;Hrs
protein complex subunit organization (GO:0071822)	3/20	0.0023895	0.0387991	-2.40052	14.4911	HIP-R;DCTN1-p150;Cam
negative regulation of protein phosphorylation (GO:0001933)	3/21	0.00275993	0.0387991	-2.42806	14.3075	wdb;Hrs;CG8441
negative regulation of supramolecular fiber organization (GO:1902904)	3/21	0.00275993	0.0387991	-2.3664	13.9441	Kank;Apc;Cip4
enzyme linked receptor protein signaling pathway (GO:0007167)	3/21	0.00275993	0.0387991	-2.36636	13.9439	Tie;Abl;Gp150
glucosamine-containing compound catabolic process (GO:1901072)	3/20	0.0023895	0.0387991	-2.29532	13.8561	Cht12;Cht4;Cht5
positive regulation of cell growth (GO:0030307)	4/41	0.00228165	0.0387991	-2.00616	12.2032	Akt1;Pi3K92E;RagA-B;InR
cytoskeleton-dependent cytokinesis (GO:0061640)	5/69	0.00247998	0.0387991	-1.688	10.1272	shrb;Rab35;sau;Syx1A;Slik
negative regulation of developmental growth (GO:0048640)	5/69	0.00247998	0.0387991	-1.40139	8.40766	kibra;wts;Akt1;Abl;Cip4
regulation of neuromuscular junction development (GO:1904396)	4/42	0.00249522	0.0387991	-1.37966	8.26885	pum;dysc;Cip4;drpr
regulation of signal transduction (GO:0009966)	6/102	0.00271281	0.0387991	-1.06967	6.32151	shrb;Tie;Hrs;dlp;InR;Gprk2
regulation of cellular component organization (GO:0051128)	5/71	0.00281074	0.0389488	-1.55707	9.14671	bchs;Nost;Syx1A;Nak;Cip4
regulation of synapse organization (GO:0050807)	4/44	0.00296277	0.0402491	-1.85005	10.7703	bchs;Pi3K92E;Ada2b;drpr
regulation of autophagy (GO:0010506)	5/72	0.00298756	0.0402491	-1.424	8.27812	Atg2;sigmar;Pi3K92E;RagA-B;InR
positive regulation of growth (GO:0045927)	4/45	0.00321756	0.0416138	-1.9758	11.3394	Akt1;Pi3K92E;RagA-B;InR
positive regulation of apoptotic process (GO:0043065)	4/45	0.00321756	0.0416138	-1.67709	9.62502	Cp1;kibra;wts;sigmar
dendrite morphogenesis (GO:0048813)	7/141	0.00320837	0.0416138	-1.09622	6.29451	shrb;pum;Nak;Abl;Pi3K92E;Sox14;robo1
negative regulation of glial cell proliferation (GO:0060253)	2/7	0.00369938	0.0436009	-4.78024	26.7674	kibra;wts
negative regulation of gliogenesis (GO:0014014)	2/7	0.00369938	0.0436009	-4.38678	24.5641	kibra;wts
negative regulation of sequence-specific DNA binding transcription factor activity (GO:0043433)	2/7	0.00369938	0.0436009	-3.31407	18.5574	melt;Charon
exosomal secretion (GO:1990182)	2/7	0.00369938	0.0436009	-2.78422	15.5905	Rab35;Hrs
chitin metabolic process (GO:0006030)	3/23	0.00360218	0.0436009	-2.17417	12.2323	Cht12;Cht4;Cht5
myotube differentiation (GO:0014902)	4/47	0.00377112	0.0436009	-1.83106	10.218	Pfk;Whamy;Akt1;InR
myoblast fusion (GO:0007520)	4/47	0.00377112	0.0436009	-1.64494	9.17937	Pfk;Whamy;Akt1;InR
oligosaccharide metabolic process (GO:0009311)	3/23	0.00360218	0.0436009	-1.62975	9.16931	CG8668;Mal-B1;CG10000
wing disc pattern formation (GO:0035222)	5/76	0.00377575	0.0436009	-1.25454	6.99927	pnt;dlp;Ada2b;Sulf1;drpr
negative regulation of cellular catabolic process (GO:0031330)	3/24	0.00407578	0.0439279	-2.37594	13.0741	Akt1;Pi3K92E;InR
periodic partitioning (GO:0007365)	4/48	0.00407066	0.0439279	-1.93966	10.6758	Apc;AGO2;dlp;wls
regulation of multicellular organismal development (GO:2000026)	4/48	0.00407066	0.0439279	-1.7616	9.69576	wts;Hrs;dlp;robo1
Golgi to plasma membrane transport (GO:0006893)	3/24	0.00407578	0.0439279	-1.57404	8.66144	Snap24;sau;wls
vesicle organization (GO:0016050)	4/48	0.00407066	0.0439279	-1.43127	7.87764	Snap24;Syx7;Syx1A;Hrs
regulation of synaptic growth at neuromuscular junction (GO:0008582)	6/110	0.00394496	0.0439279	-1.29411	7.16333	Akt1;pum;dysc;Abl;Pi3K92E;Cip4
compound eye photoreceptor development (GO:0042051)	5/78	0.00422113	0.0449944	-1.26147	6.8973	pnt;rau;dysc;DCTN1-p150;Cam
regulation of cellular protein localization (GO:1903827)	2/8	0.00488835	0.0475346	-4.24814	22.6039	Asap;wls
negative regulation of peptide hormone secretion (GO:0090278)	2/8	0.00488835	0.0475346	-3.72432	19.8168	Akt1;InR
negative regulation of peptide secretion (GO:0002792)	2/8	0.00488835	0.0475346	-3.52685	18.766	Akt1;InR
regulation of fibroblast growth factor receptor signaling pathway (GO:0040036)	2/8	0.00488835	0.0475346	-3.22666	17.1687	rau;Hrs
post-Golgi vesicle-mediated transport (GO:0006892)	3/25	0.00458549	0.0475346	-2.28903	12.3261	Gga;Snap24;CG15099
ER-associated misfolded protein catabolic process (GO:0071712)	2/8	0.00488835	0.0475346	-2.17339	11.5644	CG32581;CG8974
eye morphogenesis (GO:0048592)	6/114	0.00469703	0.0475346	-1.80289	9.66496	sd;kibra;Efa6;DCTN1-p150;Asap;wls
cellular response to starvation (GO:0009267)	5/80	0.00470278	0.0475346	-1.20753	6.47188	Atg2;melt;Pi3K92E;RagA-B;InR
protein modification by small protein conjugation (GO:0032446)	6/115	0.00490048	0.0475346	-1.06588	5.66879	CG32581;CG8974;CG9941;dnr1;Smurf;sip3
positive regulation of macromolecule biosynthetic process (GO:0010557)	3/26	0.00513205	0.0488048	-2.13818	11.273	pum;Pi3K92E;chif
axon midline choice point recognition (GO:0016199)	3/26	0.00513205	0.0488048	-1.87839	9.90336	Abl;Galphaq;robo1
RNA transport (GO:0050658)	4/52	0.00542928	0.0506384	-1.85291	9.6647	Arc1;AGO2;CG8671;DCTN1-p150
wing disc dorsal/ventral pattern formation (GO:0048190)	4/52	0.00542928	0.0506384	-1.4546	7.58711	pnt;dlp;Sulf1;drpr
plasma membrane tubulation (GO:0097320)	2/9	0.00622883	0.051024	-4.04177	20.5264	Nost;Cip4
negative regulation of compound eye retinal cell programmed cell death (GO:0046673)	2/9	0.00622883	0.051024	-3.59756	18.2704	Apc;Galphaq
negative regulation of retinal cell programmed cell death (GO:0046671)	2/9	0.00622883	0.051024	-3.37506	17.1405	Apc;Galphaq
positive regulation of Wnt protein secretion (GO:0061357)	2/9	0.00622883	0.051024	-3.12376	15.8642	Hrs;wls
negative regulation of feeding behavior (GO:2000252)	2/9	0.00622883	0.051024	-3.03149	15.3956	Pi3K92E;InR
R8 cell fate specification (GO:0045464)	2/9	0.00622883	0.051024	-3.02965	15.3863	melt;wts
regulation of peptide hormone secretion (GO:0090276)	2/9	0.00622883	0.051024	-2.98586	15.1639	Akt1;InR
cellular response to misfolded protein (GO:0071218)	2/9	0.00622883	0.051024	-2.98161	15.1423	CG32581;CG8974
regulation of Wnt protein secretion (GO:0061356)	2/9	0.00622883	0.051024	-2.85208	14.4845	Hrs;wls
kinetochore organization (GO:0051383)	2/9	0.00622883	0.051024	-2.77907	14.1137	DCTN1-p150;Cam
regulation of cell growth (GO:0001558)	4/54	0.00620986	0.051024	-1.6503	8.38617	Akt1;Pi3K92E;RagA-B;InR
regulation of hydrolase activity (GO:0051336)	4/53	0.00581084	0.051024	-1.58634	8.16651	Rab3-GAP;Acf;drongo;Asap
negative regulation of intracellular signal transduction (GO:1902532)	4/54	0.00620986	0.051024	-1.54441	7.8481	Atg2;wdb;Ptp61F;Smurf
regulation of actin nucleation (GO:0051125)	2/9	0.00622883	0.051024	-1.29676	6.58568	Whamy;Cip4
border follicle cell migration (GO:0007298)	6/121	0.00625965	0.051024	-1.03585	5.25552	Tie;Rab3-GAP;Mrtf;kibra;wts;Hrs
axon choice point recognition (GO:0016198)	3/28	0.00633856	0.0511266	-2.03949	10.322	Abl;Galphaq;robo1
cell morphogenesis involved in neuron differentiation (GO:0048667)	7/160	0.00637764	0.0511266	-0.869294	4.39424	shrb;pum;Nak;Abl;Pi3K92E;Sox14;robo1
smoothened signaling pathway (GO:0007224)	3/29	0.00699978	0.0543183	-1.97178	9.78374	sau;dlp;Gprk2
insulin receptor signaling pathway (GO:0008286)	3/29	0.00699978	0.0543183	-1.95696	9.71019	Akt1;Pi3K92E;InR
organelle membrane fusion (GO:0090174)	3/29	0.00699978	0.0543183	-1.73747	8.62112	Snap24;Syx7;Syx1A
positive regulation of kinase activity (GO:0033674)	3/29	0.00699978	0.0543183	-1.57173	7.79875	Tie;InR;chif
positive regulation of nuclear-transcribed mRNA catabolic process, deadenylation-dependent decay (GO:1900153)	2/10	0.0077165	0.0556647	-3.1794	15.4659	pum;Tis11
negative regulation of actin filament polymerization (GO:0030837)	2/10	0.0077165	0.0556647	-3.0198	14.6895	Kank;Cip4
negative regulation of phosphatidylinositol 3-kinase signaling (GO:0014067)	2/10	0.0077165	0.0556647	-2.91946	14.2014	Atg2;Ptp61F
negative regulation of protein polymerization (GO:0032272)	2/10	0.0077165	0.0556647	-2.8092	13.6651	Kank;Cip4
negative regulation of cytoskeleton organization (GO:0051494)	2/10	0.0077165	0.0556647	-2.54127	12.3617	Kank;Cip4
cellular response to hypoxia (GO:0071456)	3/30	0.00770042	0.0556647	-1.77827	8.65393	Mrtf;Ptp61F;Eip93F
negative regulation of cell proliferation (GO:0008285)	4/57	0.007515	0.0556647	-1.60448	7.84728	Syx7;Ptp61F;kibra;wts
dorsal/ventral pattern formation, imaginal disc (GO:0007450)	4/57	0.007515	0.0556647	-1.3807	6.75279	pnt;dlp;Sulf1;drpr
ubiquitin-dependent protein catabolic process (GO:0006511)	7/164	0.00726859	0.0556647	-0.997694	4.91284	shrb;CG9945;CG32581;CG8974;Ufd4;CG3295;Smurf
embryonic development via the syncytial blastoderm (GO:0001700)	7/166	0.00774715	0.0556647	-0.893808	4.34429	AGO2;pum;Abl;Pi3K92E;Smurf;InR;Npc1b
negative regulation of cellular process (GO:0048523)	5/91	0.00806857	0.0575479	-1.38803	6.68999	Tie;Syx7;Ptp61F;wts;pum
protein ubiquitination (GO:0016567)	7/168	0.0082486	0.0584025	-0.978463	4.69439	CG32581;Ubc2;CG8974;CG9941;dnr1;Smurf;sip3
mitotic cell cycle phase transition (GO:0044772)	3/31	0.00844098	0.0593316	-1.42986	6.82708	CG5921;wts;Slik
regulation of reactive oxygen species metabolic process (GO:2000377)	2/11	0.00934714	0.0616784	-3.19291	14.9195	Pi3K92E;InR
oligosaccharide biosynthetic process (GO:0009312)	2/11	0.00934714	0.0616784	-3.16357	14.7824	CG8668;CG10000
carbohydrate biosynthetic process (GO:0016051)	2/11	0.00934714	0.0616784	-3.02721	14.1452	CG8668;CG10000
photoreceptor cell fate specification (GO:0043704)	2/11	0.00934714	0.0616784	-2.61559	12.2218	melt;wts
membrane lipid biosynthetic process (GO:0046467)	3/32	0.00922196	0.0616784	-1.98669	9.30997	lace;CG10425;beta4GalNAcTB
RNA interference (GO:0016246)	3/32	0.00922196	0.0616784	-1.83069	8.57892	AGO2;Tis11;Ars2
cellular response to decreased oxygen levels (GO:0036294)	3/32	0.00922196	0.0616784	-1.68821	7.91124	Mrtf;Ptp61F;Eip93F
regulation of imaginal disc growth (GO:0045570)	3/32	0.00922196	0.0616784	-1.67976	7.87164	wts;dlp;Pi3K92E
compound eye morphogenesis (GO:0001745)	6/131	0.00910512	0.0616784	-1.03802	4.87758	sd;kibra;Efa6;DCTN1-p150;Asap;wls
intracellular protein transport (GO:0006886)	7/173	0.00960646	0.0629613	-0.923488	4.2899	Syx7;Rab35;CG8841;Osbp;Syx1A;DCTN1-p150;wls
positive regulation of cellular biosynthetic process (GO:0031328)	3/33	0.0100438	0.0641232	-1.90217	8.75153	pum;Pi3K92E;chif
lipid transport (GO:0006869)	3/33	0.0100438	0.0641232	-1.64708	7.57791	CG43672;CG30392;Npc2e
regulation of ERK1 and ERK2 cascade (GO:0070372)	3/33	0.0100438	0.0641232	-1.6143	7.42707	Tie;Ptp61F;InR
positive regulation of protein phosphorylation (GO:0001934)	4/62	0.0100693	0.0641232	-1.17613	5.40818	Tie;InR;chif;Slik
wing disc morphogenesis (GO:0007472)	6/134	0.0101143	0.0641232	-0.779424	3.58052	sd;Mrtf;MYPT-75D;cv-2;pnt;wls
sensory perception of sound (GO:0007605)	4/63	0.0106396	0.0670157	-1.30674	5.93673	CG5921;wtrw;dysc;Cam
cholesterol homeostasis (GO:0042632)	2/12	0.0111166	0.0673945	-3.36391	15.1353	Akt1;InR
regulation of glial cell proliferation (GO:0060251)	2/12	0.0111166	0.0673945	-3.18881	14.3475	kibra;wts
misfolded or incompletely synthesized protein catabolic process (GO:0006515)	2/12	0.0111166	0.0673945	-2.93603	13.2101	CG32581;CG8974
regulation of apoptotic signaling pathway (GO:2001233)	2/12	0.0111166	0.0673945	-2.69481	12.1248	Cp1;pnt
positive regulation of apoptotic signaling pathway (GO:2001235)	2/12	0.0111166	0.0673945	-2.63789	11.8687	Cp1;Drice
regulation of epithelial cell migration, open tracheal system (GO:2000274)	2/12	0.0111166	0.0673945	-2.52954	11.3812	Hrs;robo1
regulation of insulin receptor signaling pathway (GO:0046626)	3/35	0.0118115	0.0694371	-2.18167	9.68373	melt;wdb;Ptp61F
epithelial cell migration, open tracheal system (GO:0007427)	3/35	0.0118115	0.0694371	-1.90247	8.44445	pnt;Akt1;robo1
negative regulation of canonical Wnt signaling pathway (GO:0090090)	3/35	0.0118115	0.0694371	-1.63288	7.24782	Apc;wts;Sulf1
positive regulation of protein kinase activity (GO:0045860)	3/35	0.0118115	0.0694371	-1.5912	7.06283	Pi3K92E;chif;Slik
neuron projection morphogenesis (GO:0048812)	7/180	0.0117728	0.0694371	-0.94397	4.19308	shrb;pum;Nak;Abl;Pi3K92E;Sox14;robo1
germarium-derived female germ-line cyst encapsulation (GO:0030708)	2/13	0.0130209	0.0725876	-3.10785	13.4918	Nost;Cip4
sterol homeostasis (GO:0055092)	2/13	0.0130209	0.0725876	-3.08998	13.4142	Akt1;InR
regulation of neuronal synaptic plasticity (GO:0048168)	2/13	0.0130209	0.0725876	-2.29976	9.98373	Arc1;Pi3K92E
regulation of epithelial cell migration (GO:0010632)	2/13	0.0130209	0.0725876	-2.27321	9.86847	Hrs;robo1
negative regulation of behavior (GO:0048521)	2/13	0.0130209	0.0725876	-2.1455	9.31407	Pi3K92E;InR
epithelial cell migration (GO:0010631)	3/36	0.012758	0.0725876	-1.85513	8.09135	pnt;Akt1;robo1
ERAD pathway (GO:0036503)	3/36	0.012758	0.0725876	-1.66857	7.27764	CG32581;CG8974;sip3
glucose homeostasis (GO:0042593)	3/36	0.012758	0.0725876	-1.57925	6.88804	Pfk;Pi3K92E;InR
negative regulation of phosphorylation (GO:0042326)	2/13	0.0130209	0.0725876	-1.56189	6.78048	wdb;Hrs
positive regulation of cell size (GO:0045793)	3/37	0.0137467	0.0743846	-1.95879	8.39726	Akt1;Pi3K92E;InR
regulation of cellular catabolic process (GO:0031329)	3/37	0.0137467	0.0743846	-1.91651	8.21599	Atg2;sigmar;RagA-B
sphingolipid biosynthetic process (GO:0030148)	3/37	0.0137467	0.0743846	-1.80047	7.71853	lace;CG10425;beta4GalNAcTB
positive regulation of programmed cell death (GO:0043068)	3/37	0.0137467	0.0743846	-1.7565	7.53004	kibra;wts;sigmar
vesicle fusion (GO:0006906)	3/37	0.0137467	0.0743846	-1.51468	6.49335	Snap24;Syx7;Syx1A
regulation of canonical Wnt signaling pathway (GO:0060828)	4/68	0.0138033	0.0743846	-1.19655	5.12463	Apc;wts;dlp;Sulf1
larval salivary gland morphogenesis (GO:0007436)	2/14	0.015056	0.0756698	-2.98825	12.5386	Pi3K92E;caps
R8 cell fate commitment (GO:0007460)	2/14	0.015056	0.0756698	-2.92617	12.2782	melt;wts
female germ-line cyst encapsulation (GO:0048139)	2/14	0.015056	0.0756698	-2.86202	12.009	Nost;Cip4
rhodopsin mediated signaling pathway (GO:0016056)	2/14	0.015056	0.0756698	-2.80784	11.7816	Galphaq;Cam
regulation of protein kinase B signaling (GO:0051896)	2/14	0.015056	0.0756698	-2.56937	10.781	wdb;Pi3K92E
plasma membrane invagination (GO:0099024)	2/14	0.015056	0.0756698	-2.51197	10.5402	sau;drpr
production of siRNA involved in RNA interference (GO:0030422)	2/14	0.015056	0.0756698	-2.27917	9.56335	AGO2;Ars2
regulation of intracellular protein transport (GO:0033157)	2/14	0.015056	0.0756698	-2.11214	8.8625	Apc;wls
cytosolic transport (GO:0016482)	3/38	0.0147779	0.0756698	-1.86852	7.87511	GCC185;Hrs;CG15099
sphingolipid metabolic process (GO:0006665)	3/38	0.0147779	0.0756698	-1.63813	6.90409	CG1486;lace;CG10425
vesicle docking (GO:0048278)	2/14	0.015056	0.0756698	-1.61699	6.78486	Syx7;Syx1A
positive regulation of multicellular organismal process (GO:0051240)	4/69	0.0145001	0.0756698	-1.21858	5.15898	bchs;Akt1;Pi3K92E;InR
negative regulation of apoptotic process (GO:0043066)	5/106	0.0149401	0.0756698	-0.861921	3.62326	Tie;pnt;Akt1;Naam;InR
Golgi vesicle transport (GO:0048193)	5/108	0.0160814	0.0804068	-0.926252	3.82551	PAPLA1;GCC185;Gga;GM130;sau
peptide metabolic process (GO:0006518)	4/72	0.0167227	0.0827603	-1.4791	6.05096	GstD2;GstD3;GstD1;CG31233
sensory perception of mechanical stimulus (GO:0050954)	4/72	0.0167227	0.0827603	-1.22839	5.02534	CG5921;wtrw;dysc;Cam
Golgi to plasma membrane protein transport (GO:0043001)	2/15	0.017218	0.0830917	-2.40955	9.78712	sau;wls
positive regulation of cell communication (GO:0010647)	2/15	0.017218	0.0830917	-2.05878	8.36235	Hrs;wls
positive regulation of signaling (GO:0023056)	2/15	0.017218	0.0830917	-2.05357	8.34119	Hrs;wls
negative regulation of Wnt signaling pathway (GO:0030178)	3/40	0.0169681	0.0830917	-1.54798	6.3102	Apc;wts;Sulf1
regulation of actin filament polymerization (GO:0030833)	3/40	0.0169681	0.0830917	-1.45098	5.91478	Kank;Whamy;Cip4
positive regulation of cell proliferation (GO:0008284)	4/73	0.0175082	0.0840742	-1.20064	4.85667	Tie;pnt;Akt1;InR
regulation of apoptotic process (GO:0042981)	6/152	0.017888	0.0854746	-0.896855	3.60861	Tie;kibra;wts;Akt1;sigmar;InR
carbohydrate homeostasis (GO:0033500)	3/41	0.0181276	0.0861949	-1.42781	5.72596	Pfk;Pi3K92E;InR
respiratory system development (GO:0060541)	5/112	0.0185349	0.0877016	-0.993243	3.96115	Mrtf;pnt;wts;Akt1;InR
regulation of protein kinase activity (GO:0045859)	2/16	0.0195031	0.0900858	-2.19516	8.64275	CG8441;chif
gene silencing by miRNA (GO:0035195)	2/16	0.0195031	0.0900858	-2.08775	8.21987	AGO2;Ars2
peptidyl-serine phosphorylation (GO:0018105)	3/42	0.0193301	0.0900858	-1.35809	5.35915	Asator;wts;Akt1
motor neuron axon guidance (GO:0008045)	4/75	0.0191474	0.0900858	-1.28404	5.07912	Abl;robo1;Sulf1;caps
open tracheal system development (GO:0007424)	6/155	0.0194954	0.0900858	-0.913164	3.59565	Mrtf;pnt;wts;Akt1;InR;robo1
rhabdomere development (GO:0042052)	3/43	0.0205757	0.0941434	-1.48584	5.77049	dysc;DCTN1-p150;Cam
peptidyl-serine modification (GO:0018209)	3/43	0.0205757	0.0941434	-1.42103	5.51876	Asator;wts;Akt1
negative regulation of synaptic transmission (GO:0050805)	2/17	0.0219077	0.0983817	-2.17326	8.30386	Akt1;dysc
regulation of protein ubiquitination (GO:0031396)	2/17	0.0219077	0.0983817	-2.11072	8.06487	bchs;Hrs
ameboidal-type cell migration (GO:0001667)	2/17	0.0219077	0.0983817	-1.3854	5.29348	CG1486;Mrtf
positive regulation of developmental growth (GO:0048639)	4/78	0.0217789	0.0983817	-1.14946	4.39878	bchs;Akt1;Pi3K92E;InR
negative regulation of neuromuscular junction development (GO:1904397)	3/45	0.0231963	0.102275	-1.47396	5.54762	Akt1;Abl;Cip4
negative regulation of synaptic growth at neuromuscular junction (GO:0045886)	3/45	0.0231963	0.102275	-1.44072	5.42251	Akt1;Abl;Cip4
negative regulation of synapse assembly (GO:0051964)	3/45	0.0231963	0.102275	-1.29548	4.87586	Akt1;Abl;Cip4
post-embryonic appendage morphogenesis (GO:0035120)	6/161	0.023	0.102275	-0.79991	3.01747	sd;Mrtf;MYPT-75D;cv-2;pnt;wls
peptide transport (GO:0015833)	2/18	0.024428	0.104536	-2.57615	9.56273	CHMP2B;tamo
deactivation of rhodopsin mediated signaling (GO:0016059)	2/18	0.024428	0.104536	-2.25557	8.37275	Galphaq;Cam
regulation of feeding behavior (GO:0060259)	2/18	0.024428	0.104536	-2.23963	8.31354	Pi3K92E;InR
positive regulation of protein secretion (GO:0050714)	2/18	0.024428	0.104536	-2.12411	7.88474	Hrs;wls
regulation of Wnt signaling pathway (GO:0030111)	2/18	0.024428	0.104536	-1.65815	6.15511	dlp;wls
protein ubiquitination involved in ubiquitin-dependent protein catabolic process (GO:0042787)	2/18	0.024428	0.104536	-1.63555	6.07119	CG32581;CG8974
cellular response to insulin stimulus (GO:0032869)	3/46	0.0245714	0.104536	-1.43765	5.32818	Akt1;Pi3K92E;InR
regulation of synapse assembly (GO:0051963)	3/46	0.0245714	0.104536	-0.925616	3.43049	pum;dysc;Cip4
regulation of multicellular organism growth (GO:0040014)	3/47	0.0259896	0.109608	-1.51461	5.52842	Akt1;Pi3K92E;InR
glutathione metabolic process (GO:0006749)	3/47	0.0259896	0.109608	-1.33155	4.86025	GstD2;GstD3;GstD1
axonogenesis (GO:0007409)	7/212	0.0262887	0.11039	-0.736163	2.67862	Ptp61F;dlp;Abl;InR;robo1;DCTN1-p150;caps
female germ-line stem cell asymmetric division (GO:0048132)	2/19	0.0270605	0.112655	-2.39497	8.64508	shrb;InR
negative regulation of protein modification process (GO:0031400)	2/19	0.0270605	0.112655	-1.96959	7.10959	wdb;Hrs
somatic muscle development (GO:0007525)	4/85	0.0287441	0.118646	-0.993606	3.52663	sd;Pfk;Akt1;InR
epithelium development (GO:0060429)	4/85	0.0287441	0.118646	-0.8607	3.0549	blot;lace;Abl;robo1
regulation of protein phosphorylation (GO:0001932)	3/49	0.0289551	0.118746	-1.15126	4.07778	wdb;Hrs;InR
imaginal disc-derived appendage morphogenesis (GO:0035114)	6/170	0.0290132	0.118746	-0.699877	2.47757	sd;Mrtf;MYPT-75D;cv-2;pnt;wls
phototransduction, visible light (GO:0007603)	2/20	0.0298018	0.119949	-2.29968	8.07921	Galphaq;Cam
negative regulation of organ growth (GO:0046621)	2/20	0.0298018	0.119949	-2.29119	8.04937	kibra;wts
negative regulation of cellular response to growth factor stimulus (GO:0090288)	2/20	0.0298018	0.119949	-2.05044	7.20357	Ptp61F;Smurf
peptidoglycan recognition protein signaling pathway (GO:0061057)	2/20	0.0298018	0.119949	-1.8843	6.61991	Charon;Npc2e
negative regulation of multicellular organismal process (GO:0051241)	3/51	0.0320921	0.128634	-1.50029	5.15972	kibra;wts;InR
positive regulation of catabolic process (GO:0009896)	2/21	0.0326483	0.12979	-1.84742	6.3218	Apc;Smurf
positive regulation of protein metabolic process (GO:0051247)	2/21	0.0326483	0.12979	-1.84665	6.31917	Apc;Smurf
anterograde trans-synaptic signaling (GO:0098916)	4/89	0.0332532	0.131655	-0.980394	3.33688	Ipp;pum;Abl;scramb1
proteolysis involved in cellular protein catabolic process (GO:0051603)	3/52	0.0337245	0.132979	-1.18083	4.00246	Cp1;CtsB1;CG12163
response to ionizing radiation (GO:0010212)	2/22	0.0355967	0.134878	-2.31066	7.7072	wts;Drice
autophagic cell death (GO:0048102)	2/22	0.0355967	0.134878	-2.10975	7.03709	Cam;drpr
microtubule bundle formation (GO:0001578)	2/22	0.0355967	0.134878	-2.09376	6.98374	bchs;Whamy
regulation of protein localization (GO:0032880)	2/22	0.0355967	0.134878	-2.02002	6.73779	Ptp61F;Abl
negative regulation of smoothened signaling pathway (GO:0045879)	2/22	0.0355967	0.134878	-2.01653	6.72613	Gprk2;Sulf1
germ-band shortening (GO:0007390)	2/22	0.0355967	0.134878	-1.87826	6.26495	Pi3K92E;InR
R7 cell development (GO:0045467)	2/22	0.0355967	0.134878	-1.80518	6.02118	pnt;rau
organophosphate biosynthetic process (GO:0090407)	2/22	0.0355967	0.134878	-1.72375	5.74958	mal;Mocs1
protein polyubiquitination (GO:0000209)	4/90	0.0344413	0.134878	-1.02076	3.43842	Ubc2;Ufd4;Smurf;sip3
proteasome-mediated ubiquitin-dependent protein catabolic process (GO:0043161)	6/178	0.0351569	0.134878	-0.751942	2.51745	CG9945;CG11658;CG3295;Smurf;sip3;CG12520
negative regulation of insulin receptor signaling pathway (GO:0046627)	2/23	0.0386438	0.143619	-2.6261	8.54366	wdb;Ptp61F
negative regulation of cellular response to insulin stimulus (GO:1900077)	2/23	0.0386438	0.143619	-2.44533	7.95555	wdb;Ptp61F
positive regulation of protein catabolic process (GO:0045732)	2/23	0.0386438	0.143619	-1.98977	6.47346	Apc;Smurf
germline stem cell asymmetric division (GO:0098728)	2/23	0.0386438	0.143619	-1.95426	6.35793	shrb;InR
epithelial cell morphogenesis (GO:0003382)	2/23	0.0386438	0.143619	-1.90249	6.18949	mey;Abl
proteasomal protein catabolic process (GO:0010498)	4/94	0.0394383	0.146012	-0.873848	2.82517	CG9945;stx;CG3295;Smurf
regulation of neuromuscular synaptic transmission (GO:1900073)	2/24	0.0417864	0.151808	-1.95905	6.22033	dysc;Galphaq
negative regulation of autophagy (GO:0010507)	2/24	0.0417864	0.151808	-1.83051	5.81222	Pi3K92E;InR
regulation of protein catabolic process (GO:0042176)	2/24	0.0417864	0.151808	-1.82716	5.80156	Apc;Smurf
positive regulation of cellular protein metabolic process (GO:0032270)	2/24	0.0417864	0.151808	-1.81144	5.75167	pum;Pi3K92E
photoreceptor cell differentiation (GO:0046530)	2/24	0.0417864	0.151808	-1.53694	4.88008	pnt;DCTN1-p150
spindle assembly (GO:0051225)	3/57	0.0425184	0.153891	-1.06918	3.37628	wdb;sau;DCTN1-p150
positive regulation of cellular amide metabolic process (GO:0034250)	2/25	0.0450212	0.159966	-1.74984	5.42558	pum;Pi3K92E
regulation of kinase activity (GO:0043549)	2/25	0.0450212	0.159966	-1.64819	5.11042	Tie;InR
non-sensory hair organization (GO:0035316)	2/25	0.0450212	0.159966	-1.58261	4.90708	Nost;Cip4
apical constriction (GO:0003383)	2/25	0.0450212	0.159966	-1.4811	4.59232	mey;Gprk2
vacuolar transport (GO:0007034)	2/25	0.0450212	0.159966	-1.31818	4.08716	CHMP2B;VhaAC39-2
adult chitin-containing cuticle pigmentation (GO:0048085)	2/26	0.0483453	0.169296	-1.78246	5.39977	e;Efa6
negative regulation of cell communication (GO:0010648)	2/26	0.0483453	0.169296	-1.52578	4.62217	Tie;InR
negative regulation of signaling (GO:0023057)	2/26	0.0483453	0.169296	-1.52313	4.61414	Tie;InR
positive regulation of transferase activity (GO:0051347)	2/26	0.0483453	0.169296	-1.45913	4.42027	Tie;InR
negative regulation of translation (GO:0017148)	3/61	0.050297	0.174243	-1.23162	3.6823	AGO2;pum;Ars2
wound healing (GO:0042060)	3/61	0.050297	0.174243	-1.18773	3.55107	Atg2;Cht12;Cht5
branching involved in open tracheal system development (GO:0060446)	3/61	0.050297	0.174243	-1.14271	3.41647	pnt;VhaAC39-2;caps
dsRNA transport (GO:0033227)	2/27	0.0517556	0.176771	-1.99424	5.90537	AGO2;CG8671
eye photoreceptor cell development (GO:0042462)	2/27	0.0517556	0.176771	-1.94035	5.74581	CG5921;DCTN1-p150
striated muscle cell development (GO:0055002)	2/27	0.0517556	0.176771	-1.72286	5.10176	sd;pnt
nervous system development (GO:0007399)	7/246	0.0516766	0.176771	-0.656565	1.94524	melt;Acf;pnt;Abl;InR;Npc1b;caps
cellular response to oxygen-containing compound (GO:1901701)	2/28	0.0552493	0.188041	-1.78395	5.16615	RagA-B;Galphaq
triglyceride homeostasis (GO:0070328)	2/29	0.0588233	0.196754	-1.974	5.59277	InR;iPLA2-VIA
heterocycle biosynthetic process (GO:0018130)	2/29	0.0588233	0.196754	-1.95015	5.5252	mal;Mocs1
regulation of Toll signaling pathway (GO:0008592)	2/29	0.0588233	0.196754	-1.60818	4.55632	Hrs;Gprk2
endocytic recycling (GO:0032456)	2/29	0.0588233	0.196754	-1.4828	4.2011	Rab35;Hrs
positive regulation of ERK1 and ERK2 cascade (GO:0070374)	2/29	0.0588233	0.196754	-1.45821	4.13142	Tie;InR
chemical synaptic transmission (GO:0007268)	5/154	0.0595586	0.198529	-0.679605	1.91703	Ipp;Syx1A;pum;Abl;scramb1
morphogenesis of an epithelium (GO:0002009)	3/66	0.0609174	0.202363	-1.24068	3.4717	blot;Abl;CG17211
acylglycerol homeostasis (GO:0055090)	2/30	0.0624749	0.204732	-1.93558	5.36734	InR;iPLA2-VIA
negative regulation of neuron death (GO:1901215)	2/30	0.0624749	0.204732	-1.71829	4.76479	Akt1;Naam
organonitrogen compound catabolic process (GO:1901565)	2/30	0.0624749	0.204732	-1.45746	4.04152	CG1486;CG31233
negative regulation of cell death (GO:0060548)	2/30	0.0624749	0.204732	-1.4048	3.8955	Tie;Akt1
salivary gland morphogenesis (GO:0007435)	3/67	0.0631576	0.206272	-1.02858	2.84106	sigmar;Pi3K92E;caps
inositol lipid-mediated signaling (GO:0048017)	1/5	0.0661818	0.214051	-3.8989	10.5869	Pi3K92E
organic cyclic compound biosynthetic process (GO:1901362)	2/31	0.0662014	0.214051	-1.80203	4.8926	mal;Mocs1
embryonic organ development (GO:0048568)	2/31	0.0662014	0.214051	-1.0414	2.82747	sd;robo1
regulation of endocytosis (GO:0030100)	2/32	0.07	0.222222	-1.73562	4.61547	Syx7;Nak
cellular response to light stimulus (GO:0071482)	2/32	0.07	0.222222	-1.70201	4.5261	Galphaq;Cam
salivary gland cell autophagic cell death (GO:0035071)	2/32	0.07	0.222222	-1.66805	4.43577	Cam;drpr
regulation of cell size (GO:0008361)	3/70	0.0701029	0.222222	-1.24711	3.31457	Akt1;Pi3K92E;InR
modulation of chemical synaptic transmission (GO:0050804)	3/70	0.0701029	0.222222	-1.15691	3.07483	Rab3-GAP;pum;Galphaq
carbohydrate catabolic process (GO:0016052)	2/32	0.07	0.222222	-1.13749	3.02488	Pfk;Mal-B1
regulation of ATPase activity (GO:0043462)	1/6	0.0788849	0.225054	-5.16297	13.1127	Acf
regulation of cardioblast cell fate specification (GO:0042686)	1/6	0.0788849	0.225054	-4.22491	10.7303	pnt
positive regulation of phosphatidylinositol 3-kinase signaling (GO:0014068)	1/6	0.0788849	0.225054	-4.0324	10.2414	InR
targeting of mRNA for destruction involved in RNA interference (GO:0030423)	1/6	0.0788849	0.225054	-3.99007	10.1338	AGO2
synaptic vesicle transport along microtubule (GO:0099517)	1/6	0.0788849	0.225054	-3.97977	10.1077	DCTN1-p150
protein K63-linked ubiquitination (GO:0070534)	1/6	0.0788849	0.225054	-3.96843	10.0789	Ufd4
circadian sleep/wake cycle (GO:0042745)	1/6	0.0788849	0.225054	-3.74566	9.5131	ITP
histone demethylation (GO:0016577)	1/6	0.0788849	0.225054	-3.71812	9.44315	Kdm4B
negative regulation of apoptotic signaling pathway (GO:2001234)	1/6	0.0788849	0.225054	-3.6561	9.28563	pnt
negative regulation of circadian sleep/wake cycle, sleep (GO:0042321)	1/6	0.0788849	0.225054	-3.64949	9.26884	InR
vesicle-mediated transport between endosomal compartments (GO:0098927)	1/6	0.0788849	0.225054	-3.42212	8.69139	Hrs
negative regulation of transposition, RNA-mediated (GO:0010526)	1/6	0.0788849	0.225054	-3.35666	8.52512	AGO2
negative regulation of kinase activity (GO:0033673)	1/6	0.0788849	0.225054	-3.34831	8.50391	CG8441
regulation of protein modification by small protein conjugation or removal (GO:1903320)	1/6	0.0788849	0.225054	-3.12652	7.94063	bchs
intrinsic apoptotic signaling pathway in response to DNA damage by p53 class mediator (GO:0042771)	1/6	0.0788849	0.225054	-3.04955	7.74515	wts
branched-chain amino acid metabolic process (GO:0009081)	1/6	0.0788849	0.225054	-3.00221	7.62492	CG1673
amide transport (GO:0042886)	1/6	0.0788849	0.225054	-2.88569	7.32897	CG30392
positive regulation of NF-kappaB transcription factor activity (GO:0051092)	1/6	0.0788849	0.225054	-2.81772	7.15635	Charon
negative regulation of circadian rhythm (GO:0042754)	1/6	0.0788849	0.225054	-2.55464	6.48818	InR
telomere maintenance via telomere lengthening (GO:0010833)	1/6	0.0788849	0.225054	-2.48434	6.30965	Smg5
RNA-dependent DNA biosynthetic process (GO:0006278)	1/6	0.0788849	0.225054	-2.45432	6.2334	Smg5
negative regulation of protein kinase B signaling (GO:0051898)	1/6	0.0788849	0.225054	-2.43749	6.19064	wdb
GTP metabolic process (GO:0046039)	1/6	0.0788849	0.225054	-2.30367	5.85079	mal
establishment of body hair or bristle planar orientation (GO:0048104)	1/6	0.0788849	0.225054	-1.92639	4.89258	chas
mRNA transport (GO:0051028)	2/33	0.0738682	0.225054	-1.77135	4.61519	Arc1;DCTN1-p150
regulation of cell development (GO:0060284)	2/33	0.0738682	0.225054	-1.74723	4.55237	pnt;Drice
regulation of dendrite morphogenesis (GO:0048814)	2/33	0.0738682	0.225054	-1.55102	4.04115	GM130;wts
mitotic spindle assembly (GO:0090307)	2/34	0.0778033	0.225054	-1.51623	3.87179	sau;DCTN1-p150
terminal cell fate specification, open tracheal system (GO:0035154)	1/6	0.0788849	0.225054	-1.44171	3.66161	pnt
protein localization to plasma membrane (GO:0072659)	2/34	0.0778033	0.225054	-1.38553	3.53805	sau;wls
chromatin silencing by small RNA (GO:0031048)	1/6	0.0788849	0.225054	-1.33924	3.40136	CG6204
telomere maintenance via telomerase (GO:0007004)	1/6	0.0788849	0.225054	-1.1073	2.81228	Smg5
defense response to bacterium (GO:0042742)	6/216	0.0753116	0.225054	-0.793045	2.05091	Charon;Npc2e;AttD;Gprk2;Ars2;drpr
phosphatidylinositol metabolic process (GO:0046488)	2/34	0.0778033	0.225054	-0.783866	2.00166	CG6707;Pi3K92E
torso signaling pathway (GO:0008293)	2/35	0.0818028	0.231337	-1.48452	3.7164	pnt;Hrs
regulation of hippo signaling (GO:0035330)	2/35	0.0818028	0.231337	-1.29181	3.23398	kibra;Smurf
cuticle pattern formation (GO:0035017)	2/35	0.0818028	0.231337	-0.944244	2.36386	Apc;wls
regulation of GTPase activity (GO:0043087)	3/75	0.0824023	0.232355	-0.891261	2.22471	Rab3-GAP;drongo;Asap
negative regulation of lipid catabolic process (GO:0050995)	1/7	0.0914158	0.235833	-4.7505	11.3648	Akt1
protein heterooligomerization (GO:0051291)	1/7	0.0914158	0.235833	-4.19463	10.035	InR
protein localization to Golgi apparatus (GO:0034067)	1/7	0.0914158	0.235833	-4.05459	9.69994	GCC185
regulation of ARF protein signal transduction (GO:0032012)	1/7	0.0914158	0.235833	-3.78992	9.06677	Efa6
response to axon injury (GO:0048678)	1/7	0.0914158	0.235833	-3.5419	8.47342	drpr
regulation of microtubule-based movement (GO:0060632)	1/7	0.0914158	0.235833	-3.48607	8.33986	Apc
small RNA loading onto RISC (GO:0070922)	1/7	0.0914158	0.235833	-3.34419	8.00043	AGO2
protein K48-linked ubiquitination (GO:0070936)	1/7	0.0914158	0.235833	-3.2957	7.88443	sip3
neuron migration (GO:0001764)	1/7	0.0914158	0.235833	-3.21087	7.68149	Abl
regulation of axon regeneration (GO:0048679)	1/7	0.0914158	0.235833	-2.92959	7.00855	Akt1
metaphase/anaphase transition of cell cycle (GO:0044784)	1/7	0.0914158	0.235833	-2.72486	6.51878	Slik
intrinsic apoptotic signaling pathway by p53 class mediator (GO:0072332)	1/7	0.0914158	0.235833	-2.69214	6.44051	wts
protein tetramerization (GO:0051262)	1/7	0.0914158	0.235833	-2.4785	5.9294	InR
regulation of receptor-mediated endocytosis (GO:0048259)	1/7	0.0914158	0.235833	-2.43469	5.82459	Nak
negative regulation of intracellular protein transport (GO:0090317)	1/7	0.0914158	0.235833	-2.27743	5.44837	wts
negative regulation of nucleocytoplasmic transport (GO:0046823)	1/7	0.0914158	0.235833	-2.26797	5.42574	wts
hippo signaling (GO:0035329)	1/7	0.0914158	0.235833	-1.98588	4.75089	wts
positive regulation of phagocytosis (GO:0050766)	1/7	0.0914158	0.235833	-1.98274	4.74339	drpr
regulation of response to oxidative stress (GO:1902882)	1/7	0.0914158	0.235833	-1.95367	4.67385	iPLA2-VIA
positive regulation of translation (GO:0045727)	2/36	0.0858642	0.235833	-1.54256	3.78697	pum;Pi3K92E
regulation of actin filament length (GO:0030832)	1/7	0.0914158	0.235833	-1.50382	3.59763	Abl
regulation of cell death (GO:0010941)	2/37	0.0899852	0.235833	-1.49194	3.59277	Tie;CG5059
imaginal disc pattern formation (GO:0007447)	2/36	0.0858642	0.235833	-1.40272	3.44366	Apc;Ada2b
sphingolipid catabolic process (GO:0030149)	1/7	0.0914158	0.235833	-1.4386	3.44162	CG1486
Golgi vesicle budding (GO:0048194)	1/7	0.0914158	0.235833	-1.38717	3.31857	sau
metaphase/anaphase transition of mitotic cell cycle (GO:0007091)	1/7	0.0914158	0.235833	-1.37875	3.29844	Slik
vesicle transport along microtubule (GO:0047496)	1/7	0.0914158	0.235833	-1.34013	3.20605	DCTN1-p150
negative regulation of response to stimulus (GO:0048585)	2/37	0.0899852	0.235833	-1.12816	2.71674	Tie;InR
regulation of transposition, RNA-mediated (GO:0010525)	1/7	0.0914158	0.235833	-0.926881	2.21741	AGO2
regulation of MAP kinase activity (GO:0043405)	1/7	0.0914158	0.235833	-0.924686	2.21216	Ptp61F
SREBP signaling pathway (GO:0032933)	1/7	0.0914158	0.235833	-0.895958	2.14343	Drice
regulation of cell cycle (GO:0051726)	4/122	0.08525	0.235833	-0.730871	1.79953	Hrs;pum;Pi3K92E;Slik
peripheral nervous system development (GO:0007422)	3/79	0.0928606	0.238925	-0.930898	2.21242	melt;pnt;Npc1b
positive regulation of MAPK cascade (GO:0043410)	2/38	0.0941634	0.241636	-1.17182	2.76869	Tie;InR
regulation of defense response to bacterium (GO:1900424)	1/8	0.103777	0.244924	-4.07062	9.22203	Charon
non-canonical Wnt signaling pathway (GO:0035567)	1/8	0.103777	0.244924	-3.77551	8.55347	fz4
regulation of retinal cell programmed cell death (GO:0046668)	1/8	0.103777	0.244924	-3.31562	7.51156	Drice
behavioral response to starvation (GO:0042595)	1/8	0.103777	0.244924	-3.04026	6.88774	Arc1
entry into reproductive diapause (GO:0055116)	1/8	0.103777	0.244924	-2.99848	6.79309	InR
axis elongation (GO:0003401)	1/8	0.103777	0.244924	-2.98606	6.76496	Abl
protein localization to kinetochore (GO:0034501)	1/8	0.103777	0.244924	-2.97921	6.74943	DCTN1-p150
positive regulation of response to external stimulus (GO:0032103)	1/8	0.103777	0.244924	-2.96814	6.72436	Akt1
negative regulation of lipid localization (GO:1905953)	1/8	0.103777	0.244924	-2.96653	6.72071	wdb
protein localization to chromosome, centromeric region (GO:0071459)	1/8	0.103777	0.244924	-2.9549	6.69437	DCTN1-p150
positive regulation of protein kinase B signaling (GO:0051897)	1/8	0.103777	0.244924	-2.90733	6.58658	Pi3K92E
male germ-line stem cell asymmetric division (GO:0048133)	1/8	0.103777	0.244924	-2.69981	6.11645	InR
regulation of cell cycle G2/M phase transition (GO:1902749)	1/8	0.103777	0.244924	-2.61249	5.91862	Mfap1
syncytial nuclear migration (GO:0035190)	1/8	0.103777	0.244924	-2.52575	5.72212	AGO2
primary miRNA processing (GO:0031053)	1/8	0.103777	0.244924	-2.26265	5.12606	Ars2
histone lysine demethylation (GO:0070076)	1/8	0.103777	0.244924	-2.03137	4.6021	Kdm4B
glucosamine-containing compound metabolic process (GO:1901071)	1/8	0.103777	0.244924	-1.91361	4.3353	beta4GalNAcTB
eye pigment biosynthetic process (GO:0006726)	2/39	0.0983965	0.244924	-1.72849	4.00794	PAPLA1;mal
vesicle budding from membrane (GO:0006900)	1/8	0.103777	0.244924	-1.63279	3.6991	sau
positive regulation of peptide secretion (GO:0002793)	1/8	0.103777	0.244924	-1.44614	3.27624	wls
cellular zinc ion homeostasis (GO:0006882)	1/8	0.103777	0.244924	-1.39387	3.15782	Zip99C
regulation of organ morphogenesis (GO:2000027)	2/40	0.102682	0.244924	-1.36062	3.09694	sd;Drice
positive regulation of phosphorylation (GO:0042327)	2/39	0.0983965	0.244924	-1.29397	3.00039	Tie;InR
establishment of protein localization to membrane (GO:0090150)	2/39	0.0983965	0.244924	-1.28009	2.9682	sau;wls
lipid homeostasis (GO:0055088)	2/40	0.102682	0.244924	-1.25796	2.86327	Pi3K92E;InR
protein autophosphorylation (GO:0046777)	2/39	0.0983965	0.244924	-1.22625	2.84336	Abl;InR
response to endoplasmic reticulum stress (GO:0034976)	2/39	0.0983965	0.244924	-1.21593	2.81945	Xbp1;sip3
late endosome to vacuole transport (GO:0045324)	1/8	0.103777	0.244924	-0.988432	2.2393	CHMP2B
cleavage furrow ingression (GO:0036090)	1/8	0.103777	0.244924	-0.719573	1.6302	Asap
negative regulation of neuron differentiation (GO:0045665)	1/8	0.103777	0.244924	-0.674882	1.52895	Abl
tyrosine metabolic process (GO:0006570)	1/8	0.103777	0.244924	-0.608567	1.37872	e
phosphatidylinositol-mediated signaling (GO:0048015)	1/8	0.103777	0.244924	-0.593018	1.34349	Pi3K92E
regulation of protein export from nucleus (GO:0046825)	1/8	0.103777	0.244924	-0.581741	1.31794	Abl
negative regulation of nucleic acid-templated transcription (GO:1903507)	4/132	0.105966	0.249483	-0.521671	1.17096	sd;Acf;pum;Kdm4B
positive regulation of peptidase activity (GO:0010952)	1/9	0.11597	0.256244	-3.60477	7.76619	Cp1
glycosphingolipid biosynthetic process (GO:0006688)	1/9	0.11597	0.256244	-3.57882	7.71027	beta4GalNAcTB
positive regulation of nuclear-transcribed mRNA poly(A) tail shortening (GO:0060213)	1/9	0.11597	0.256244	-3.3913	7.30629	pum
negative regulation of growth of symbiont in host (GO:0044130)	1/9	0.11597	0.256244	-3.38185	7.28592	shrb
regulation of protein transport (GO:0051223)	1/9	0.11597	0.256244	-3.1208	6.72351	wls
negative regulation of MAP kinase activity (GO:0043407)	1/9	0.11597	0.256244	-3.07623	6.62749	Ptp61F
mesodermal cell migration (GO:0008078)	1/9	0.11597	0.256244	-3.0356	6.53996	Mrtf
negative regulation of MAPK cascade (GO:0043409)	1/9	0.11597	0.256244	-2.98349	6.42768	Ptp61F
regulation of nuclear-transcribed mRNA poly(A) tail shortening (GO:0060211)	1/9	0.11597	0.256244	-2.90756	6.2641	pum
cold acclimation (GO:0009631)	1/9	0.11597	0.256244	-2.70974	5.83792	CG10912
peptidyl-tyrosine dephosphorylation (GO:0035335)	1/9	0.11597	0.256244	-2.68648	5.78781	Ptp61F
female mating behavior (GO:0060180)	1/9	0.11597	0.256244	-2.62578	5.65704	InR
Wnt protein secretion (GO:0061355)	1/9	0.11597	0.256244	-2.54851	5.49057	wls
detection of light stimulus involved in visual perception (GO:0050908)	1/9	0.11597	0.256244	-2.52798	5.44633	dlp
regulation of peptidase activity (GO:0052547)	1/9	0.11597	0.256244	-2.43546	5.24701	Cp1
positive regulation of nucleocytoplasmic transport (GO:0046824)	1/9	0.11597	0.256244	-2.38844	5.1457	Abl
glycosphingolipid metabolic process (GO:0006687)	1/9	0.11597	0.256244	-2.30657	4.96931	beta4GalNAcTB
coenzyme metabolic process (GO:0006732)	1/9	0.11597	0.256244	-2.15808	4.6494	mal
negative regulation of growth of symbiont involved in interaction with host (GO:0044146)	1/9	0.11597	0.256244	-2.03435	4.38285	shrb
regulation of growth of symbiont in host (GO:0044126)	1/9	0.11597	0.256244	-1.99516	4.29842	shrb
positive regulation of retinal cell programmed cell death (GO:0046670)	1/9	0.11597	0.256244	-1.90273	4.09928	Drice
regulation of BMP signaling pathway (GO:0030510)	2/42	0.111403	0.256244	-1.51572	3.3264	cv-2;Smurf
negative regulation of protein serine/threonine kinase activity (GO:0071901)	1/9	0.11597	0.256244	-1.45064	3.12529	Ptp61F
cyclic nucleotide biosynthetic process (GO:0009190)	1/9	0.11597	0.256244	-1.39522	3.00589	CG33958
R7 cell differentiation (GO:0045466)	2/43	0.115833	0.256244	-1.20854	2.60513	pnt;rau
positive regulation of Wnt signaling pathway (GO:0030177)	2/43	0.115833	0.256244	-1.11715	2.40813	dlp;wls
chemical homeostasis (GO:0048878)	2/42	0.111403	0.256244	-1.05476	2.31477	Pi3K92E;InR
negative regulation of gene expression (GO:0010629)	6/245	0.118336	0.260877	-0.339706	0.725011	sd;Acf;pum;Smurf;Kdm4B;Tis11
brain development (GO:0007420)	2/44	0.120308	0.264623	-1.13692	2.40766	bchs;Apc
positive regulation of proteolysis (GO:0045862)	1/10	0.127999	0.264731	-4.06585	8.35831	Cp1
negative regulation of lipid storage (GO:0010888)	1/10	0.127999	0.264731	-3.17816	6.53346	wdb
second mitotic wave involved in compound eye morphogenesis (GO:0016330)	1/10	0.127999	0.264731	-2.88568	5.93219	DCTN1-p150
decapentaplegic signaling pathway (GO:0008101)	1/10	0.127999	0.264731	-2.74993	5.65312	Smurf
mitotic spindle elongation (GO:0000022)	1/10	0.127999	0.264731	-2.68152	5.51249	DCTN1-p150
positive regulation of compound eye retinal cell programmed cell death (GO:0046672)	1/10	0.127999	0.264731	-2.6239	5.39404	Drice
positive regulation of lamellipodium assembly (GO:0010592)	1/10	0.127999	0.264731	-2.60009	5.3451	Abl
regulation of microtubule-based process (GO:0032886)	1/10	0.127999	0.264731	-2.52012	5.18071	sigmar
male germ-line cyst encapsulation (GO:0048140)	1/10	0.127999	0.264731	-2.44902	5.03453	CSN7
negative regulation of neuromuscular synaptic transmission (GO:1900074)	1/10	0.127999	0.264731	-2.31052	4.74983	dysc
regulation of triglyceride catabolic process (GO:0010896)	1/10	0.127999	0.264731	-2.30949	4.74769	Akt1
N-acetylglucosamine metabolic process (GO:0006044)	1/10	0.127999	0.264731	-2.24118	4.60728	beta4GalNAcTB
positive regulation of lamellipodium organization (GO:1902745)	1/10	0.127999	0.264731	-2.22703	4.57819	Abl
establishment or maintenance of microtubule cytoskeleton polarity (GO:0030951)	1/10	0.127999	0.264731	-2.11836	4.35478	Apc
positive regulation of response to stimulus (GO:0048584)	1/10	0.127999	0.264731	-2.08693	4.29018	iPLA2-VIA
positive regulation of intracellular protein transport (GO:0090316)	1/10	0.127999	0.264731	-2.08438	4.28494	Abl
positive regulation of histone modification (GO:0031058)	1/10	0.127999	0.264731	-1.97313	4.05622	Ada2b
negative regulation of protein kinase activity (GO:0006469)	1/10	0.127999	0.264731	-1.92818	3.96382	CG8441
positive regulation of ERBB signaling pathway (GO:1901186)	1/10	0.127999	0.264731	-1.75576	3.60938	rau
positive regulation of protein modification by small protein conjugation or removal (GO:1903322)	1/10	0.127999	0.264731	-1.72794	3.55218	Hrs
imaginal disc-derived wing hair organization (GO:0035317)	2/45	0.124825	0.264731	-1.06709	2.22045	Nost;Cip4
negative regulation of programmed cell death (GO:0043069)	3/89	0.121196	0.264731	-0.757798	1.59922	Tie;Akt1;InR
spermatogenesis (GO:0007283)	4/141	0.126365	0.264731	-0.715208	1.47946	PAPLA1;vis;CSN7;InR
eye development (GO:0001654)	4/140	0.124021	0.264731	-0.564446	1.17817	bchs;dlp;Abl;Gp150
catecholamine metabolic process (GO:0006584)	1/10	0.127999	0.264731	-0.55133	1.13339	e
imaginal disc development (GO:0007444)	4/140	0.124021	0.264731	-0.488278	1.01918	sd;Apc;lace;CG11893
sensory perception of light stimulus (GO:0050953)	1/10	0.127999	0.264731	-0.378693	0.778493	CG5921
proteolysis (GO:0006508)	7/305	0.123633	0.264731	-0.35049	0.732677	CG8329;Cp1;CtsB1;Hrs;CG12163;Drice;CG31233
regulation of cell differentiation (GO:0045595)	2/46	0.129382	0.266455	-1.23509	2.52574	Apc;pnt
nuclear-transcribed mRNA catabolic process (GO:0000956)	2/46	0.129382	0.266455	-1.15822	2.36854	pum;Smg5
Golgi organization (GO:0007030)	3/92	0.13025	0.267674	-0.640011	1.30454	GM130;sau;Osbp
response to X-ray (GO:0010165)	1/11	0.139864	0.272425	-3.0309	5.96204	Drice
germ-band extension (GO:0007377)	1/11	0.139864	0.272425	-2.87202	5.64952	Ptp61F
negative regulation of microtubule depolymerization (GO:0007026)	1/11	0.139864	0.272425	-2.84491	5.59618	Apc
positive regulation of cellular protein localization (GO:1903829)	1/11	0.139864	0.272425	-2.79156	5.49124	Asap
mitotic DNA replication checkpoint (GO:0033314)	1/11	0.139864	0.272425	-2.78492	5.47818	Rad17
establishment of epithelial cell apical/basal polarity (GO:0045198)	1/11	0.139864	0.272425	-2.6092	5.13251	DCTN1-p150
engulfment of apoptotic cell (GO:0043652)	1/11	0.139864	0.272425	-2.46345	4.84582	drpr
protein deneddylation (GO:0000338)	1/11	0.139864	0.272425	-2.44601	4.81151	CSN7
cellular response to virus (GO:0098586)	1/11	0.139864	0.272425	-2.40456	4.72997	AGO2
germarium-derived cystoblast division (GO:0048142)	1/11	0.139864	0.272425	-2.33571	4.59455	CSN7
germ-line stem-cell niche homeostasis (GO:0060250)	1/11	0.139864	0.272425	-2.29168	4.50794	InR
determination of genital disc primordium (GO:0035225)	1/11	0.139864	0.272425	-2.27506	4.47525	pnt
regulation of heterochromatin assembly (GO:0031445)	1/11	0.139864	0.272425	-2.18764	4.30328	Acf
retrograde axonal transport (GO:0008090)	1/11	0.139864	0.272425	-2.15873	4.2464	DCTN1-p150
pericardial nephrocyte differentiation (GO:0061320)	1/11	0.139864	0.272425	-1.96012	3.85572	pnt
negative regulation of protein depolymerization (GO:1901880)	1/11	0.139864	0.272425	-1.80371	3.54805	Apc
organic hydroxy compound transport (GO:0015850)	1/11	0.139864	0.272425	-1.72623	3.39563	Npc2e
polarized epithelial cell differentiation (GO:0030859)	1/11	0.139864	0.272425	-1.6775	3.29978	DCTN1-p150
positive regulation of protein transport (GO:0051222)	1/11	0.139864	0.272425	-1.2911	2.5397	wls
epithelial cell development (GO:0002064)	1/11	0.139864	0.272425	-1.173	2.30738	Abl
peptidyl-tyrosine autophosphorylation (GO:0038083)	1/11	0.139864	0.272425	-1.09607	2.15607	Abl
synaptic target recognition (GO:0008039)	2/47	0.133977	0.272425	-0.909767	1.82871	CG8668;Sulf1
positive regulation of epidermal growth factor receptor signaling pathway (GO:0045742)	1/11	0.139864	0.272425	-0.691581	1.3604	rau
oligosaccharide catabolic process (GO:0009313)	1/11	0.139864	0.272425	-0.674626	1.32705	Mal-B1
regulation of protein import into nucleus (GO:0042306)	1/11	0.139864	0.272425	-0.619801	1.2192	wts
glycolipid metabolic process (GO:0006664)	1/11	0.139864	0.272425	-0.217807	0.428445	beta4GalNAcTB
epithelial cell proliferation involved in Malpighian tubule morphogenesis (GO:0061331)	1/12	0.151568	0.27532	-2.92489	5.51846	pnt
apical constriction involved in gastrulation (GO:0003384)	1/12	0.151568	0.27532	-2.6992	5.09263	Gprk2
negative regulation of TORC1 signaling (GO:1904262)	1/12	0.151568	0.27532	-2.60474	4.91442	Akt1
cellular response to amino acid stimulus (GO:0071230)	1/12	0.151568	0.27532	-2.41559	4.55754	RagA-B
synaptic target inhibition (GO:0016201)	1/12	0.151568	0.27532	-2.3714	4.47417	Sulf1
axonal transport of mitochondrion (GO:0019896)	1/12	0.151568	0.27532	-2.34965	4.43314	DCTN1-p150
positive regulation of dendrite morphogenesis (GO:0050775)	1/12	0.151568	0.27532	-2.33717	4.40959	GM130
ubiquitin-dependent protein catabolic process via the multivesicular body sorting pathway (GO:0043162)	1/12	0.151568	0.27532	-2.27524	4.29274	shrb
G1/S transition of mitotic cell cycle (GO:0000082)	1/12	0.151568	0.27532	-2.27351	4.28948	wts
membrane protein proteolysis (GO:0033619)	1/12	0.151568	0.27532	-2.25643	4.25724	Hrs
regulation of clathrin-dependent endocytosis (GO:2000369)	1/12	0.151568	0.27532	-2.24805	4.24145	Nak
oenocyte differentiation (GO:0001742)	1/12	0.151568	0.27532	-2.24782	4.241	pnt
regulation of intracellular transport (GO:0032386)	1/12	0.151568	0.27532	-2.21748	4.18377	wls
positive regulation of imaginal disc growth (GO:0045572)	1/12	0.151568	0.27532	-2.19252	4.13667	Pi3K92E
regulation of histone acetylation (GO:0035065)	1/12	0.151568	0.27532	-2.18364	4.11992	Ada2b
nucleosome mobilization (GO:0042766)	1/12	0.151568	0.27532	-2.12685	4.01277	Acf
glycophagy (GO:0061723)	1/12	0.151568	0.27532	-2.10548	3.97245	Atg2
zinc ion homeostasis (GO:0055069)	1/12	0.151568	0.27532	-2.09213	3.94726	Zip99C
epithelial cell type specification, open tracheal system (GO:0035153)	1/12	0.151568	0.27532	-2.06568	3.89735	pnt
phosphatidylinositol dephosphorylation (GO:0046856)	1/12	0.151568	0.27532	-1.90795	3.59977	CG6707
dopamine metabolic process (GO:0042417)	1/12	0.151568	0.27532	-1.80927	3.41359	e
haltere disc development (GO:0035216)	1/12	0.151568	0.27532	-1.75932	3.31934	Syx1A
O-glycan processing, core 1 (GO:0016267)	1/12	0.151568	0.27532	-1.74981	3.3014	tgy
determination of imaginal disc primordium (GO:0007445)	1/12	0.151568	0.27532	-1.60084	3.02034	pnt
negative regulation of microtubule polymerization or depolymerization (GO:0031111)	1/12	0.151568	0.27532	-1.56875	2.9598	Apc
epithelial cell morphogenesis involved in gastrulation (GO:0003381)	1/12	0.151568	0.27532	-1.55112	2.92652	Gprk2
cell cycle G1/S phase transition (GO:0044843)	1/12	0.151568	0.27532	-1.51701	2.86217	wts
regulation of ERBB signaling pathway (GO:1901184)	1/12	0.151568	0.27532	-1.36729	2.5797	Hrs
neuron development (GO:0048666)	2/49	0.143275	0.27532	-1.12362	2.18319	bchs;pnt
detection of light stimulus involved in sensory perception (GO:0050962)	1/12	0.151568	0.27532	-1.13113	2.13412	dlp
regulation of JNK cascade (GO:0046328)	2/49	0.143275	0.27532	-1.01032	1.96304	Ptp61F;sigmar
gonad development (GO:0008406)	2/50	0.147974	0.27532	-1.02272	1.95413	InR;robo1
negative regulation of cell cycle (GO:0045786)	1/12	0.151568	0.27532	-0.865621	1.63318	pum
positive regulation of cell-cell adhesion (GO:0022409)	1/12	0.151568	0.27532	-0.852692	1.60879	robo1
positive regulation of neuron differentiation (GO:0045666)	1/12	0.151568	0.27532	-0.764444	1.44229	pnt
positive regulation of gene expression (GO:0010628)	5/204	0.146079	0.27532	-0.333338	0.641212	vis;pnt;pum;Eip93F;Pi3K92E
meiosis II cytokinesis (GO:0007111)	1/13	0.163114	0.284569	-2.60422	4.72225	sau
positive regulation of insulin receptor signaling pathway (GO:0046628)	1/13	0.163114	0.284569	-2.37066	4.29874	melt
muscle fiber development (GO:0048747)	1/13	0.163114	0.284569	-2.36674	4.29162	pnt
regulation of microtubule cytoskeleton organization (GO:0070507)	1/13	0.163114	0.284569	-2.29101	4.1543	sigmar
mitochondrion transport along microtubule (GO:0047497)	1/13	0.163114	0.284569	-2.25957	4.0973	DCTN1-p150
positive regulation of Toll signaling pathway (GO:0045752)	1/13	0.163114	0.284569	-2.17882	3.95087	Hrs
transition metal ion transport (GO:0000041)	1/13	0.163114	0.284569	-2.13801	3.87687	Zip99C
cGMP biosynthetic process (GO:0006182)	1/13	0.163114	0.284569	-2.11356	3.83254	CG33958
visual perception (GO:0007601)	1/13	0.163114	0.284569	-2.0342	3.68863	dlp
regulation of adult chitin-containing cuticle pigmentation (GO:0048082)	1/13	0.163114	0.284569	-1.99658	3.62041	e
regulation of cellular biosynthetic process (GO:0031326)	1/13	0.163114	0.284569	-1.87194	3.39441	Gprk2
nucleic acid metabolic process (GO:0090304)	1/13	0.163114	0.284569	-1.62863	2.9532	Sid
development of primary female sexual characteristics (GO:0046545)	1/13	0.163114	0.284569	-1.52686	2.76867	InR
positive regulation of cellular response to insulin stimulus (GO:1900078)	1/13	0.163114	0.284569	-1.38096	2.5041	melt
carboxylic acid transport (GO:0046942)	1/13	0.163114	0.284569	-1.35369	2.45465	CG8389
regulation of supramolecular fiber organization (GO:1902903)	1/13	0.163114	0.284569	-1.32194	2.39709	Abl
SCF-dependent proteasomal ubiquitin-dependent protein catabolic process (GO:0031146)	2/52	0.157463	0.284569	-0.831177	1.53649	CG11658;CG12520
imaginal disc-derived wing vein specification (GO:0007474)	2/53	0.162249	0.284569	-0.818444	1.48844	cv-2;Gprk2
vacuolar acidification (GO:0007035)	1/13	0.163114	0.284569	-0.683047	1.23857	VhaAC39-2
establishment of apical/basal cell polarity (GO:0035089)	1/13	0.163114	0.284569	-0.398095	0.721868	DCTN1-p150
zinc II ion transport (GO:0006829)	1/13	0.163114	0.284569	-0.29893	0.542052	Zip99C
autophagy of nucleus (GO:0044804)	1/13	0.163114	0.284569	0.103457	-0.1876	Atg2
wing disc development (GO:0035220)	3/103	0.165311	0.287885	-0.445094	0.801137	sd;Ada2b;CG11893
female gonad development (GO:0008585)	1/14	0.174503	0.289346	-2.51816	4.39623	InR
regulation of protein secretion (GO:0050708)	1/14	0.174503	0.289346	-2.07288	3.61887	wls
regulation of mitotic sister chromatid separation (GO:0010965)	1/14	0.174503	0.289346	-2.01176	3.51216	Slik
glycogen catabolic process (GO:0005980)	1/14	0.174503	0.289346	-1.97299	3.44448	Atg2
G2/M transition of mitotic cell cycle (GO:0000086)	1/14	0.174503	0.289346	-1.95473	3.41259	CG5921
O-glycan processing (GO:0016266)	1/14	0.174503	0.289346	-1.926	3.36244	tgy
inositol phosphate dephosphorylation (GO:0046855)	1/14	0.174503	0.289346	-1.90769	3.33048	Ipp
haltere development (GO:0007482)	1/14	0.174503	0.289346	-1.89155	3.3023	Syx1A
cyclic nucleotide metabolic process (GO:0009187)	1/14	0.174503	0.289346	-1.70815	2.98212	CG33958
dosage compensation by hyperactivation of X chromosome (GO:0009047)	1/14	0.174503	0.289346	-1.70266	2.97252	AGO2
phosphatidylinositol phosphorylation (GO:0046854)	1/14	0.174503	0.289346	-1.68589	2.94325	Pi3K92E
positive regulation of cell adhesion (GO:0045785)	1/14	0.174503	0.289346	-1.68223	2.93686	robo1
vesicle-mediated transport to the plasma membrane (GO:0098876)	1/14	0.174503	0.289346	-1.12207	1.95893	Snap24
inositol phosphate catabolic process (GO:0071545)	1/14	0.174503	0.289346	-1.11868	1.953	Ipp
phosphorylated carbohydrate dephosphorylation (GO:0046838)	1/14	0.174503	0.289346	-1.04196	1.81907	Ipp
generation of neurons (GO:0048699)	2/54	0.167062	0.289346	-0.996111	1.78243	pnt;Abl
nephrocyte differentiation (GO:0061319)	1/14	0.174503	0.289346	-0.90953	1.58787	pnt
chromosome organization (GO:0051276)	2/55	0.171899	0.289346	-0.854524	1.50468	DCTN1-p150;Cam
imaginal disc-derived wing margin morphogenesis (GO:0008587)	2/54	0.167062	0.289346	-0.824629	1.47558	dlp;wls
positive regulation of secretion by cell (GO:1903532)	1/14	0.174503	0.289346	-0.8144	1.42179	wls
protein modification by small protein removal (GO:0070646)	2/54	0.167062	0.289346	-0.784229	1.40329	Duba;CSN7
membrane lipid metabolic process (GO:0006643)	1/14	0.174503	0.289346	-0.527264	0.920505	CG1486
endocytosis (GO:0006897)	3/104	0.168628	0.289346	-0.406814	0.724153	Hrs;Galphaq;drpr
regulation of chitin-based cuticle tanning (GO:0007564)	1/14	0.174503	0.289346	-0.35403	0.618072	e
oogenesis (GO:0048477)	5/216	0.172194	0.289346	-0.235108	0.413586	shrb;Akt1;pum;Pi3K92E;InR
zinc II ion transmembrane transport (GO:0071577)	1/14	0.174503	0.289346	-0.161629	0.282175	Zip99C
cholesterol transport (GO:0030301)	1/14	0.174503	0.289346	0.428527	-0.748128	Npc1b
mitotic DNA integrity checkpoint (GO:0044774)	1/14	0.174503	0.289346	0.452973	-0.790807	Rad17
defense response to Gram-positive bacterium (GO:0050830)	2/56	0.17676	0.292249	-0.787402	1.36454	AttD;Gprk2
organelle assembly (GO:0070925)	4/161	0.176856	0.292249	-0.0627059	0.108633	Atg2;wdb;sau;DCTN1-p150
intrinsic apoptotic signaling pathway in response to DNA damage (GO:0008630)	1/15	0.185737	0.294388	-2.26465	3.81237	wts
stabilization of membrane potential (GO:0030322)	1/15	0.185737	0.294388	-2.15122	3.62142	Galphaq
positive regulation of protein ubiquitination (GO:0031398)	1/15	0.185737	0.294388	-2.10265	3.53965	Hrs
mucosal immune response (GO:0002385)	1/15	0.185737	0.294388	-2.07462	3.49245	Galphaq
response to amino acid (GO:0043200)	1/15	0.185737	0.294388	-2.0379	3.43065	RagA-B
regulation of antimicrobial peptide biosynthetic process (GO:0002805)	1/15	0.185737	0.294388	-2.00326	3.37232	Gprk2
regulation of cell-cell adhesion (GO:0022407)	1/15	0.185737	0.294388	-1.89107	3.18347	robo1
lipid modification (GO:0030258)	1/15	0.185737	0.294388	-1.84192	3.10074	oys
negative regulation of JAK-STAT cascade (GO:0046426)	1/15	0.185737	0.294388	-1.76536	2.97184	Ptp61F
cellular response to acid chemical (GO:0071229)	1/15	0.185737	0.294388	-1.60089	2.69497	RagA-B
epithelial tube morphogenesis (GO:0060562)	1/15	0.185737	0.294388	-1.58613	2.67013	CG17211
salivary gland boundary specification (GO:0007432)	1/15	0.185737	0.294388	-1.58083	2.66121	robo1
negative regulation of STAT cascade (GO:1904893)	1/15	0.185737	0.294388	-1.38013	2.32334	Ptp61F
regulation of DNA replication (GO:0006275)	1/15	0.185737	0.294388	-1.30751	2.20109	chif
positive regulation of DNA metabolic process (GO:0051054)	1/15	0.185737	0.294388	-0.98673	1.66108	chif
regulation of biosynthetic process of antibacterial peptides active against Gram-negative bacteria (GO:0002813)	1/15	0.185737	0.294388	-0.885885	1.49132	dnr1
instar larval development (GO:0002168)	2/57	0.181641	0.294388	-0.861427	1.46936	Pi3K92E;caps
positive regulation of cell morphogenesis involved in differentiation (GO:0010770)	1/15	0.185737	0.294388	-0.76702	1.29122	GM130
embryo development ending in birth or egg hatching (GO:0009792)	2/57	0.181641	0.294388	-0.716673	1.22245	Smurf;InR
imaginal disc-derived appendage development (GO:0048737)	1/15	0.185737	0.294388	-0.433795	0.730259	Syx1A
positive regulation of dendrite development (GO:1900006)	1/15	0.185737	0.294388	-0.26038	0.43833	GM130
production of small RNA involved in gene silencing by RNA (GO:0070918)	1/15	0.185737	0.294388	-0.233982	0.39389	AGO2
selective autophagy (GO:0061912)	1/15	0.185737	0.294388	-0.209415	0.352533	Atg2
nucleotide biosynthetic process (GO:0009165)	1/15	0.185737	0.294388	0.224096	-0.377248	CG33958
protein complex assembly (GO:0006461)	1/15	0.185737	0.294388	0.289022	-0.486547	HIP-R
R3/R4 cell fate commitment (GO:0007464)	1/16	0.19682	0.302081	-2.23675	3.63577	pnt
rhodopsin biosynthetic process (GO:0016063)	1/16	0.19682	0.302081	-2.1521	3.49816	PAPLA1
primary branching, open tracheal system (GO:0007428)	1/16	0.19682	0.302081	-2.07284	3.36934	pnt
intracellular pH reduction (GO:0051452)	1/16	0.19682	0.302081	-2.06688	3.35964	VhaAC39-2
positive regulation of hippo signaling (GO:0035332)	1/16	0.19682	0.302081	-1.94966	3.16911	kibra
phagocytosis, engulfment (GO:0006911)	1/16	0.19682	0.302081	-1.86315	3.02848	drpr
regulation of microtubule depolymerization (GO:0031114)	1/16	0.19682	0.302081	-1.85312	3.01218	Apc
flight behavior (GO:0007629)	1/16	0.19682	0.302081	-1.80634	2.93614	Galphaq
regulation of synaptic activity (GO:0060025)	1/16	0.19682	0.302081	-1.78069	2.89446	Rab3-GAP
cGMP metabolic process (GO:0046068)	1/16	0.19682	0.302081	-1.73204	2.81538	CG33958
lipid phosphorylation (GO:0046834)	1/16	0.19682	0.302081	-1.6679	2.71112	Pi3K92E
copper ion homeostasis (GO:0055070)	1/16	0.19682	0.302081	-1.60476	2.60848	CG11825
regulation of neuron differentiation (GO:0045664)	1/16	0.19682	0.302081	-1.46029	2.37365	pnt
cell cycle G2/M phase transition (GO:0044839)	1/16	0.19682	0.302081	-1.39776	2.27202	CG5921
production of miRNAs involved in gene silencing by miRNA (GO:0035196)	1/16	0.19682	0.302081	-1.35714	2.20599	Ars2
regulation of cuticle pigmentation (GO:0048079)	1/16	0.19682	0.302081	-1.23401	2.00584	e
macromolecule biosynthetic process (GO:0009059)	1/16	0.19682	0.302081	-0.98145	1.59531	PAPLA1
meiosis II (GO:0007135)	1/16	0.19682	0.302081	-0.949088	1.54271	sau
establishment of epithelial cell polarity (GO:0090162)	1/16	0.19682	0.302081	-0.243097	0.395147	DCTN1-p150
melanin biosynthetic process (GO:0042438)	1/16	0.19682	0.302081	0.0237375	-0.0385845	e
leg disc morphogenesis (GO:0007478)	2/61	0.201352	0.308309	-0.719686	1.15344	sd;wls
central nervous system development (GO:0007417)	4/170	0.201513	0.308309	-0.362924	0.581369	bchs;Apc;Abl;Npc1b
meiosis I cytokinesis (GO:0007110)	1/17	0.207752	0.310986	-2.05377	3.22732	sau
negative regulation of female receptivity, post-mating (GO:0045434)	1/17	0.207752	0.310986	-1.88892	2.96827	hdly
regulation of G2/M transition of mitotic cell cycle (GO:0010389)	1/17	0.207752	0.310986	-1.795	2.82069	Mfap1
regulation of rhodopsin mediated signaling pathway (GO:0022400)	1/17	0.207752	0.310986	-1.75447	2.757	Cam
negative regulation of BMP signaling pathway (GO:0030514)	1/17	0.207752	0.310986	-1.68967	2.65517	Smurf
apoptotic cell clearance (GO:0043277)	1/17	0.207752	0.310986	-1.59382	2.50454	drpr
carbohydrate derivative biosynthetic process (GO:1901137)	1/17	0.207752	0.310986	-1.38106	2.17021	beta4GalNAcTB
protein deglycosylation (GO:0006517)	1/17	0.207752	0.310986	-1.32783	2.08657	CG5613
positive regulation of response to wounding (GO:1903036)	1/17	0.207752	0.310986	-1.06689	1.67653	Akt1
positive regulation of transport (GO:0051050)	1/17	0.207752	0.310986	-1.0391	1.63285	Syx7
response to disaccharide (GO:0034285)	1/17	0.207752	0.310986	-0.986814	1.55069	Pfk
regulation of neural precursor cell proliferation (GO:2000177)	1/17	0.207752	0.310986	-0.731887	1.1501	pnt
R3/R4 cell differentiation (GO:0048056)	1/17	0.207752	0.310986	-0.294271	0.462421	pnt
monocarboxylic acid transport (GO:0015718)	1/17	0.207752	0.310986	0.0993635	-0.156141	CG8389
regulation of programmed cell death (GO:0043067)	2/63	0.211299	0.315323	-0.789248	1.22687	CG5059;Drice
sodium ion transport (GO:0006814)	2/63	0.211299	0.315323	-0.598385	0.930179	blot;ppk12
rhodopsin metabolic process (GO:0046154)	1/18	0.218535	0.318287	-1.95115	2.96733	PAPLA1
mitotic G2/M transition checkpoint (GO:0044818)	1/18	0.218535	0.318287	-1.76388	2.68251	Rad17
response to sucrose (GO:0009744)	1/18	0.218535	0.318287	-1.53959	2.34142	Pfk
DNA replication checkpoint (GO:0000076)	1/18	0.218535	0.318287	-1.45649	2.21503	Rad17
nuclear migration (GO:0007097)	1/18	0.218535	0.318287	-1.39301	2.11849	AGO2
cellular response to organonitrogen compound (GO:0071417)	1/18	0.218535	0.318287	-1.36968	2.08302	RagA-B
positive regulation of endocytosis (GO:0045807)	1/18	0.218535	0.318287	-1.35632	2.0627	Syx7
regulation of response to biotic stimulus (GO:0002831)	1/18	0.218535	0.318287	-1.35027	2.05349	Charon
establishment of synaptic vesicle localization (GO:0097480)	1/18	0.218535	0.318287	-1.21145	1.84238	DCTN1-p150
cyclic purine nucleotide metabolic process (GO:0052652)	1/18	0.218535	0.318287	-1.03468	1.57356	CG33958
regulation of cellular response to growth factor stimulus (GO:0090287)	1/18	0.218535	0.318287	-0.790723	1.20254	cv-2
DNA damage checkpoint (GO:0000077)	1/18	0.218535	0.318287	-0.244422	0.371719	Rad17
membrane fusion (GO:0061025)	1/18	0.218535	0.318287	0.135901	-0.20668	Snap24
regulation of antimicrobial peptide production (GO:0002784)	1/18	0.218535	0.318287	0.247079	-0.375759	Gprk2
negative chemotaxis (GO:0050919)	1/18	0.218535	0.318287	0.2479	-0.377009	Sulf1
regulation of lamellipodium assembly (GO:0010591)	1/18	0.218535	0.318287	0.319006	-0.485147	Abl
negative regulation of female receptivity (GO:0007621)	1/19	0.229173	0.328843	-1.67879	2.47332	hdly
regulation of hemocyte differentiation (GO:0045610)	1/19	0.229173	0.328843	-1.59064	2.34346	pnt
nuclear-transcribed mRNA catabolic process, nonsense-mediated decay (GO:0000184)	1/19	0.229173	0.328843	-1.52166	2.24184	Smg5
positive regulation of protein serine/threonine kinase activity (GO:0071902)	1/19	0.229173	0.328843	-1.40324	2.06736	Pi3K92E
regulation of response to external stimulus (GO:0032101)	1/19	0.229173	0.328843	-1.31117	1.93171	Charon
cellular transition metal ion homeostasis (GO:0046916)	1/19	0.229173	0.328843	-1.10807	1.6325	Zip99C
negative regulation of small GTPase mediated signal transduction (GO:0051058)	1/19	0.229173	0.328843	-0.525834	0.7747	Ptp61F
actin-mediated cell contraction (GO:0070252)	1/19	0.229173	0.328843	-0.281284	0.414409	mey
negative regulation of cellular macromolecule biosynthetic process (GO:2000113)	4/179	0.227121	0.328843	0.0637415	-0.0944824	sd;Acf;pum;Kdm4B
canonical Wnt signaling pathway (GO:0060070)	1/19	0.229173	0.328843	0.300772	-0.44312	fz4
positive regulation of neurogenesis (GO:0050769)	1/20	0.239666	0.33498	-1.69749	2.42487	pnt
negative regulation of neuron apoptotic process (GO:0043524)	1/20	0.239666	0.33498	-1.63486	2.33541	Naam
synaptic vesicle transport (GO:0048489)	1/20	0.239666	0.33498	-1.54708	2.21002	DCTN1-p150
sterol transport (GO:0015918)	1/20	0.239666	0.33498	-1.47109	2.10146	Npc2e
negative regulation of Ras protein signal transduction (GO:0046580)	1/20	0.239666	0.33498	-1.41321	2.01878	Ptp61F
chitin-based larval cuticle pattern formation (GO:0035293)	1/20	0.239666	0.33498	-1.33587	1.90831	Apc
protein localization to organelle (GO:0033365)	1/20	0.239666	0.33498	-1.31846	1.88343	GCC185
positive regulation of JNK cascade (GO:0046330)	1/20	0.239666	0.33498	-1.3177	1.88235	sigmar
cofactor biosynthetic process (GO:0051188)	1/20	0.239666	0.33498	-1.07476	1.53531	mal
ommochrome metabolic process (GO:0046152)	1/20	0.239666	0.33498	-1.0313	1.47322	mal
positive regulation of cellular component organization (GO:0051130)	1/20	0.239666	0.33498	-0.931062	1.33003	Syx7
ommochrome biosynthetic process (GO:0006727)	1/20	0.239666	0.33498	-0.875463	1.25061	mal
regulation of organelle organization (GO:0033043)	1/20	0.239666	0.33498	-0.731573	1.04506	Asap
trachea development (GO:0060438)	1/20	0.239666	0.33498	-0.404806	0.578269	pnt
imaginal disc-derived leg morphogenesis (GO:0007480)	2/68	0.236352	0.33498	-0.376475	0.543041	sd;wls
ocellus pigment biosynthetic process (GO:0008055)	1/20	0.239666	0.33498	-0.175731	0.251033	mal
phospholipid dephosphorylation (GO:0046839)	1/20	0.239666	0.33498	0.569918	-0.814132	CG6707
peptide catabolic process (GO:0043171)	1/20	0.239666	0.33498	1.28925	-1.8417	CG31233
DNA catabolic process (GO:0006308)	1/21	0.250017	0.341092	-1.72951	2.39749	Sid
axonal fasciculation (GO:0007413)	1/21	0.250017	0.341092	-1.65836	2.29886	bchs
regulation of neuron death (GO:1901214)	1/21	0.250017	0.341092	-1.54905	2.14734	Akt1
dosage compensation (GO:0007549)	1/21	0.250017	0.341092	-1.41829	1.96607	AGO2
positive regulation of sequence-specific DNA binding transcription factor activity (GO:0051091)	1/21	0.250017	0.341092	-1.3767	1.90842	Charon
glycolytic process (GO:0006096)	1/21	0.250017	0.341092	-1.35887	1.8837	Pfk
negative regulation of transposition (GO:0010529)	1/21	0.250017	0.341092	-1.34247	1.86096	AGO2
transition metal ion homeostasis (GO:0055076)	1/21	0.250017	0.341092	-1.27001	1.76052	CG11825
chitin-based embryonic cuticle biosynthetic process (GO:0008362)	1/21	0.250017	0.341092	-1.24939	1.73193	Akt1
negative regulation of hippo signaling (GO:0035331)	1/21	0.250017	0.341092	-1.23497	1.71195	Smurf
regulation of actin polymerization or depolymerization (GO:0008064)	1/21	0.250017	0.341092	-1.0564	1.46441	Abl
formation of animal organ boundary (GO:0010160)	1/21	0.250017	0.341092	-0.99793	1.38336	robo1
ATP generation from ADP (GO:0006757)	1/21	0.250017	0.341092	-0.818519	1.13465	Pfk
regulation of transmembrane receptor protein serine/threonine kinase signaling pathway (GO:0090092)	1/21	0.250017	0.341092	-0.622192	0.862499	cv-2
actomyosin contractile ring organization (GO:0044837)	1/21	0.250017	0.341092	-0.495824	0.687325	sau
nuclear-transcribed mRNA catabolic process, deadenylation-dependent decay (GO:0000288)	1/21	0.250017	0.341092	0.15806	-0.219107	pum
detection of visible light (GO:0009584)	1/21	0.250017	0.341092	0.258369	-0.358159	dlp
modification-dependent protein catabolic process (GO:0019941)	2/71	0.251464	0.342584	1.66148	-2.29361	Ufd4;Smurf
chaperone mediated protein folding requiring cofactor (GO:0051085)	1/22	0.260227	0.346732	-1.54066	2.07403	HIP-R
establishment of mitotic spindle orientation (GO:0000132)	1/22	0.260227	0.346732	-1.52154	2.04829	Slik
positive regulation of actin filament polymerization (GO:0030838)	1/22	0.260227	0.346732	-1.40974	1.89779	Whamy
negative regulation of TOR signaling (GO:0032007)	1/22	0.260227	0.346732	-1.38777	1.86821	Akt1
germarium-derived female germ-line cyst formation (GO:0030727)	1/22	0.260227	0.346732	-1.35284	1.82119	CSN7
positive regulation of stress-activated MAPK cascade (GO:0032874)	1/22	0.260227	0.346732	-1.26861	1.7078	sigmar
DNA catabolic process, endonucleolytic (GO:0000737)	1/22	0.260227	0.346732	-1.18916	1.60084	Sid
regulation of defense response (GO:0031347)	1/22	0.260227	0.346732	-1.12258	1.51121	Charon
response to organic cyclic compound (GO:0014070)	1/22	0.260227	0.346732	-0.668711	0.900219	InR
tube fusion (GO:0035146)	1/22	0.260227	0.346732	-0.387436	0.521566	caps
'de novo' posttranslational protein folding (GO:0051084)	1/22	0.260227	0.346732	-0.269558	0.362878	HIP-R
positive regulation of protein polymerization (GO:0032273)	1/22	0.260227	0.346732	-0.104718	0.140971	Whamy
cell morphogenesis involved in differentiation (GO:0000904)	1/22	0.260227	0.346732	0.250089	-0.336669	Abl
assembly of actomyosin apparatus involved in cytokinesis (GO:0000912)	1/22	0.260227	0.346732	0.265105	-0.356884	sau
branch fusion, open tracheal system (GO:0035147)	1/22	0.260227	0.346732	0.554376	-0.7463	caps
regulation of neuron apoptotic process (GO:0043523)	1/22	0.260227	0.346732	0.686771	-0.924531	Naam
chromatin remodeling (GO:0006338)	2/73	0.261554	0.347544	-0.521892	0.699917	Acf;Ada2b
negative regulation of macromolecule metabolic process (GO:0010605)	2/73	0.261554	0.347544	-0.152934	0.205102	Smurf;Tis11
synaptic vesicle localization (GO:0097479)	1/23	0.270299	0.352881	-1.48893	1.94785	DCTN1-p150
actomyosin contractile ring assembly (GO:0000915)	1/23	0.270299	0.352881	-1.40286	1.83526	sau
gastrulation involving germ band extension (GO:0010004)	1/23	0.270299	0.352881	-1.35517	1.77287	Ptp61F
regulation of immune response (GO:0050776)	1/23	0.270299	0.352881	-1.33073	1.74089	Charon
regulation of female receptivity, post-mating (GO:0046008)	1/23	0.270299	0.352881	-1.17866	1.54195	hdly
retrograde vesicle-mediated transport, Golgi to ER (GO:0006890)	1/23	0.270299	0.352881	-1.03195	1.35003	sau
mitochondrion disassembly (GO:0061726)	1/23	0.270299	0.352881	-0.749736	0.980823	Atg2
response to alkaloid (GO:0043279)	1/23	0.270299	0.352881	-0.723448	0.946432	InR
mitotic spindle organization (GO:0007052)	2/74	0.266601	0.352881	-0.615066	0.81312	sau;Slik
regulation of cell maturation (GO:1903429)	1/23	0.270299	0.352881	-0.478044	0.625389	Syx1A
regulation of intracellular mRNA localization (GO:1904580)	1/23	0.270299	0.352881	-0.474555	0.620824	Syx1A
regulation of oocyte development (GO:0060281)	1/23	0.270299	0.352881	-0.468994	0.61355	Syx1A
negative regulation of stress-activated MAPK cascade (GO:0032873)	1/23	0.270299	0.352881	0.622075	-0.813815	Ptp61F
axonal transport (GO:0098930)	1/24	0.280235	0.361954	-1.17933	1.50026	DCTN1-p150
embryonic heart tube development (GO:0035050)	1/24	0.280235	0.361954	-1.10776	1.40921	robo1
coenzyme biosynthetic process (GO:0009108)	1/24	0.280235	0.361954	-0.777533	0.989121	Mocs1
cellular response to peptide hormone stimulus (GO:0071375)	1/24	0.280235	0.361954	-0.726346	0.924004	Akt1
regulation of protein serine/threonine kinase activity (GO:0071900)	1/24	0.280235	0.361954	-0.685547	0.872103	Pi3K92E
nicotinamide nucleotide metabolic process (GO:0046496)	1/24	0.280235	0.361954	-0.63494	0.807724	Pfk
positive regulation of nucleic acid-templated transcription (GO:1903508)	3/135	0.278566	0.361954	0.164619	-0.2104	vis;pnt;Eip93F
response to insulin (GO:0032868)	1/24	0.280235	0.361954	0.484343	-0.616146	Akt1
synapse assembly (GO:0007416)	1/25	0.290035	0.368721	-1.40365	1.73737	caps
dendrite guidance (GO:0070983)	1/25	0.290035	0.368721	-1.22368	1.51461	robo1
neurotransmitter transport (GO:0006836)	1/25	0.290035	0.368721	-1.04132	1.2889	blot
terminal branching, open tracheal system (GO:0007430)	1/25	0.290035	0.368721	-0.945661	1.17049	VhaAC39-2
positive regulation of cytoskeleton organization (GO:0051495)	1/25	0.290035	0.368721	-0.941973	1.16593	Whamy
female germ-line stem cell population maintenance (GO:0036099)	1/25	0.290035	0.368721	-0.904322	1.11933	CSN7
genital disc development (GO:0035215)	1/25	0.290035	0.368721	-0.885596	1.09615	pnt
positive regulation of protein modification process (GO:0031401)	1/25	0.290035	0.368721	-0.771226	0.954587	InR
negative regulation of transmembrane receptor protein serine/threonine kinase signaling pathway (GO:0090101)	1/25	0.290035	0.368721	-0.598567	0.740878	Smurf
chromatin organization involved in negative regulation of transcription (GO:0097549)	1/25	0.290035	0.368721	-0.494935	0.612607	AGO2
regulation of stem cell proliferation (GO:0072091)	1/25	0.290035	0.368721	0.502254	-0.621666	pnt
regulation of mitotic cell cycle phase transition (GO:1901990)	1/25	0.290035	0.368721	0.955042	-1.18211	Mfap1
inorganic cation transmembrane transport (GO:0098662)	2/79	0.291813	0.370496	1.0149	-1.24999	blot;Zip99C
positive regulation of cysteine-type endopeptidase activity involved in apoptotic process (GO:0043280)	1/26	0.299703	0.374147	-1.39035	1.67532	Drice
tracheal outgrowth, open tracheal system (GO:0007426)	1/26	0.299703	0.374147	-1.3774	1.65971	pnt
negative regulation of JNK cascade (GO:0046329)	1/26	0.299703	0.374147	-1.34419	1.6197	Ptp61F
regulation of terminal button organization (GO:2000331)	1/26	0.299703	0.374147	-1.29766	1.56363	Ada2b
glial cell differentiation (GO:0010001)	1/26	0.299703	0.374147	-1.27191	1.5326	rau
regulation of pole plasm oskar mRNA localization (GO:0007317)	1/26	0.299703	0.374147	-1.09951	1.32487	Syx1A
larval midgut cell programmed cell death (GO:0035096)	1/26	0.299703	0.374147	-1.08778	1.31074	Atg2
pole cell migration (GO:0007280)	1/26	0.299703	0.374147	-0.998598	1.20327	pum
autophagy of mitochondrion (GO:0000422)	1/26	0.299703	0.374147	-0.87068	1.04914	Atg2
regulation of cell division (GO:0051302)	1/26	0.299703	0.374147	-0.861803	1.03844	Mrtf
protein acylation (GO:0043543)	1/26	0.299703	0.374147	-0.833519	1.00436	Charon
proteasomal ubiquitin-independent protein catabolic process (GO:0010499)	1/26	0.299703	0.374147	0.738922	-0.890374	stx
regulation of embryonic pattern specification (GO:1902875)	1/26	0.299703	0.374147	0.984843	-1.1867	Syx1A
terminal region determination (GO:0007362)	1/27	0.309239	0.379699	-1.5017	1.76246	pnt
positive regulation of plasma membrane bounded cell projection assembly (GO:0120034)	1/27	0.309239	0.379699	-1.29369	1.51833	Abl
sodium ion transmembrane transport (GO:0035725)	1/27	0.309239	0.379699	-1.28162	1.50416	blot
positive regulation of multicellular organism growth (GO:0040018)	1/27	0.309239	0.379699	-1.26482	1.48444	InR
protein N-linked glycosylation (GO:0006487)	1/27	0.309239	0.379699	-1.15301	1.35322	CG8668
regulation of imaginal disc-derived wing size (GO:0044719)	1/27	0.309239	0.379699	-0.926735	1.08765	Phm
protein palmitoylation (GO:0018345)	1/27	0.309239	0.379699	-0.899239	1.05538	Charon
heterochromatin organization involved in chromatin silencing (GO:0070868)	1/27	0.309239	0.379699	-0.805581	0.945461	AGO2
cellular divalent inorganic cation homeostasis (GO:0072503)	1/27	0.309239	0.379699	-0.644418	0.756314	Zip99C
aromatic compound biosynthetic process (GO:0019438)	1/27	0.309239	0.379699	-0.467819	0.54905	mal
transmembrane receptor protein serine/threonine kinase signaling pathway (GO:0007178)	1/27	0.309239	0.379699	-0.405666	0.476106	Smurf
salivary gland development (GO:0007431)	2/82	0.306893	0.379699	-0.174568	0.206209	sigmar;robo1
sensory organ development (GO:0007423)	3/143	0.308211	0.379699	0.097273	-0.114487	sd;bchs;CG11893
establishment of spindle orientation (GO:0051294)	1/28	0.318646	0.387327	-1.29564	1.48179	Slik
peptidyl-proline hydroxylation to 4-hydroxy-L-proline (GO:0018401)	1/28	0.318646	0.387327	-1.12407	1.28557	PH4alphaEFB
homophilic cell adhesion via plasma membrane adhesion molecules (GO:0007156)	1/28	0.318646	0.387327	-1.06422	1.21712	caps
nucleic acid phosphodiester bond hydrolysis (GO:0090305)	1/28	0.318646	0.387327	-0.941082	1.07629	Sid
lipid catabolic process (GO:0016042)	1/28	0.318646	0.387327	-0.819029	0.936702	CG6271
small GTPase mediated signal transduction (GO:0007264)	1/28	0.318646	0.387327	-0.765938	0.875983	pnt
4-hydroxyproline metabolic process (GO:0019471)	1/28	0.318646	0.387327	-0.0395251	0.0452037	PH4alphaEFB
positive regulation of supramolecular fiber organization (GO:1902905)	1/28	0.318646	0.387327	0.0106871	-0.0122225	Whamy
chaeta development (GO:0022416)	2/85	0.321911	0.390317	-0.254921	0.288948	bchs;CG11893
Ras protein signal transduction (GO:0007265)	2/85	0.321911	0.390317	-0.11622	0.131734	Rab35;pnt
antibacterial humoral response (GO:0019731)	1/29	0.327926	0.393187	-1.19992	1.33787	AttD
retrograde transport, endosome to Golgi (GO:0042147)	1/29	0.327926	0.393187	-1.13281	1.26305	GCC185
larval chitin-based cuticle development (GO:0008363)	1/29	0.327926	0.393187	-1.1222	1.25122	Apc
peptidyl-proline hydroxylation (GO:0019511)	1/29	0.327926	0.393187	-1.09305	1.21871	PH4alphaEFB
intra-Golgi vesicle-mediated transport (GO:0006891)	1/29	0.327926	0.393187	-0.905292	1.00937	sau
photoreceptor cell development (GO:0042461)	1/29	0.327926	0.393187	-0.821216	0.915629	pnt
ERBB signaling pathway (GO:0038127)	1/29	0.327926	0.393187	-0.403189	0.449543	pnt
glycoprotein metabolic process (GO:0009100)	1/29	0.327926	0.393187	0.606199	-0.675892	CG5613
regulation of JAK-STAT cascade (GO:0046425)	1/29	0.327926	0.393187	1.07743	-1.2013	Ptp61F
heart development (GO:0007507)	2/87	0.331878	0.397434	-0.168766	0.186147	pnt;robo1
establishment of mitotic spindle localization (GO:0040001)	1/30	0.337079	0.399715	-1.30257	1.41646	Slik
establishment or maintenance of apical/basal cell polarity (GO:0035088)	1/30	0.337079	0.399715	-1.1082	1.2051	Syx7
protein O-linked glycosylation (GO:0006493)	1/30	0.337079	0.399715	-1.08687	1.1819	CG8668
epidermal growth factor receptor signaling pathway (GO:0007173)	1/30	0.337079	0.399715	-0.979005	1.06461	pnt
activation of protein kinase activity (GO:0032147)	1/30	0.337079	0.399715	-0.864173	0.939733	Slik
ubiquitin-dependent ERAD pathway (GO:0030433)	1/30	0.337079	0.399715	-0.805248	0.875657	sip3
regulation of cellular amide metabolic process (GO:0034248)	1/30	0.337079	0.399715	-0.691225	0.751663	Gprk2
anatomical structure homeostasis (GO:0060249)	1/30	0.337079	0.399715	-0.516097	0.561223	InR
regulation of transcription, DNA-templated (GO:0006355)	10/623	0.341889	0.404923	0.447341	-0.480118	sd;vis;Acf;kibra;pnt;pum;Eip93F;Sox14;Ada2b;Kdm4B
organic substance transport (GO:0071702)	1/31	0.346109	0.404976	-1.07175	1.13713	CG43672
glycoprotein biosynthetic process (GO:0009101)	1/31	0.346109	0.404976	-1.0184	1.08052	CG8668
protein stabilization (GO:0050821)	1/31	0.346109	0.404976	-1.0074	1.06886	CSN7
ectoderm development (GO:0007398)	1/31	0.346109	0.404976	-1.00117	1.06224	melt
melanotic encapsulation of foreign target (GO:0035011)	1/31	0.346109	0.404976	-0.918891	0.974946	DCTN1-p150
autophagosome assembly (GO:0000045)	1/31	0.346109	0.404976	-0.772328	0.819443	Atg2
neuron projection extension (GO:1990138)	1/31	0.346109	0.404976	-0.422035	0.44778	DCTN1-p150
ATP hydrolysis coupled cation transmembrane transport (GO:0099132)	1/31	0.346109	0.404976	0.0882608	-0.093645	VhaAC39-2
ATP hydrolysis coupled proton transport (GO:0015991)	1/31	0.346109	0.404976	1.24397	-1.31986	VhaAC39-2
G-protein coupled receptor signaling pathway, coupled to cyclic nucleotide second messenger (GO:0007187)	1/31	0.346109	0.404976	2.15449	-2.28592	Galphaq
regulation of embryonic cell shape (GO:0016476)	1/32	0.355015	0.412908	-1.05523	1.0928	mey
chromatin assembly or disassembly (GO:0006333)	1/32	0.355015	0.412908	-0.918009	0.950685	Acf
cortical actin cytoskeleton organization (GO:0030866)	1/32	0.355015	0.412908	-0.901586	0.933678	Slik
histone H3 acetylation (GO:0043966)	1/32	0.355015	0.412908	-0.816575	0.845641	Ada2b
autophagosome organization (GO:1905037)	1/32	0.355015	0.412908	-0.392276	0.406239	Atg2
regulation of cytoskeleton organization (GO:0051493)	1/33	0.363801	0.421106	-1.09956	1.11182	sigmar
purine ribonucleotide biosynthetic process (GO:0009152)	1/33	0.363801	0.421106	-0.334964	0.338698	CG33958
energy coupled proton transmembrane transport, against electrochemical gradient (GO:0015988)	1/33	0.363801	0.421106	0.132744	-0.134224	VhaAC39-2
regulation of nervous system development (GO:0051960)	1/33	0.363801	0.421106	0.71487	-0.722839	pnt
zygotic determination of anterior/posterior axis, embryo (GO:0007354)	1/34	0.372468	0.428073	-0.926582	0.915097	pnt
pyruvate metabolic process (GO:0006090)	1/34	0.372468	0.428073	-0.852714	0.842145	Pfk
regulation of circadian sleep/wake cycle, sleep (GO:0045187)	1/34	0.372468	0.428073	-0.765827	0.756334	InR
regulation of vesicle-mediated transport (GO:0060627)	1/34	0.372468	0.428073	-0.448234	0.442678	Nak
monocarboxylic acid biosynthetic process (GO:0072330)	1/34	0.372468	0.428073	-0.383176	0.378427	e
tripartite regional subdivision (GO:0007351)	1/34	0.372468	0.428073	0.294385	-0.290736	pum
regulation of translation (GO:0006417)	2/96	0.376148	0.431791	0.0112629	-0.0110125	pum;Pi3K92E
Wnt signaling pathway (GO:0016055)	1/35	0.381017	0.43532	-1.00427	0.969031	fz4
regulation of TOR signaling (GO:0032006)	1/35	0.381017	0.43532	-0.983032	0.948539	RagA-B
establishment or maintenance of epithelial cell apical/basal polarity (GO:0045197)	1/35	0.381017	0.43532	-0.744936	0.718797	DCTN1-p150
regulation of MAPK cascade (GO:0043408)	1/35	0.381017	0.43532	0.346882	-0.334711	Tie
divalent metal ion transport (GO:0070838)	1/36	0.38945	0.440801	-1.08943	1.02736	wtrw
eye photoreceptor cell differentiation (GO:0001754)	1/36	0.38945	0.440801	-0.938728	0.88524	DCTN1-p150
glial cell development (GO:0021782)	1/36	0.38945	0.440801	-0.923911	0.871267	rau
axon extension (GO:0048675)	1/36	0.38945	0.440801	-0.856461	0.80766	DCTN1-p150
positive regulation of synaptic growth at neuromuscular junction (GO:0045887)	1/36	0.38945	0.440801	-0.836434	0.788775	Pi3K92E
heterochromatin organization (GO:0070828)	1/36	0.38945	0.440801	-0.628984	0.593145	AGO2
positive regulation of neuromuscular junction development (GO:1904398)	1/36	0.38945	0.440801	-0.377866	0.356336	Pi3K92E
DNA packaging (GO:0006323)	1/36	0.38945	0.440801	-0.366057	0.345199	Acf
regulation of mitotic cell cycle (GO:0007346)	2/100	0.395445	0.447064	-0.221393	0.205396	Pi3K92E;Slik
positive regulation of canonical Wnt signaling pathway (GO:0090263)	1/37	0.397768	0.447086	-0.762241	0.702699	dlp
cation transport (GO:0006812)	1/37	0.397768	0.447086	-0.715651	0.659749	wtrw
calcium-mediated signaling (GO:0019722)	1/37	0.397768	0.447086	-0.685545	0.631995	Cam
Rab protein signal transduction (GO:0032482)	1/37	0.397768	0.447086	-0.58245	0.536953	Rab35
meiosis I (GO:0007127)	1/37	0.397768	0.447086	0.262125	-0.24165	sau
phosphatidylinositol biosynthetic process (GO:0006661)	1/38	0.405974	0.454728	-0.652637	0.58833	Pi3K92E
regulation of cell communication (GO:0010646)	1/38	0.405974	0.454728	-0.306984	0.276736	pum
cortical cytoskeleton organization (GO:0030865)	1/38	0.405974	0.454728	1.2536	-1.13008	Slik
positive regulation of transcription, DNA-templated (GO:0045893)	6/379	0.411527	0.460416	0.193903	-0.172163	sd;vis;Mrtf;pnt;bip2;Eip93F
head involution (GO:0008258)	1/39	0.414068	0.461662	-0.526666	0.464374	pum
regulation of cell morphogenesis involved in differentiation (GO:0010769)	1/39	0.414068	0.461662	-0.24665	0.217478	wts
second-messenger-mediated signaling (GO:0019932)	1/39	0.414068	0.461662	-0.23585	0.207955	Cam
positive regulation of synapse assembly (GO:0051965)	1/40	0.422052	0.468947	-0.893537	0.770789	Pi3K92E
adenylate cyclase-modulating G-protein coupled receptor signaling pathway (GO:0007188)	1/40	0.422052	0.468947	-0.772721	0.66657	Galphaq
embryonic hindgut morphogenesis (GO:0048619)	1/40	0.422052	0.468947	1.28498	-1.10846	Smurf
regulation of hemocyte proliferation (GO:0035206)	1/41	0.429928	0.474977	-0.845327	0.713572	Akt1
compound eye photoreceptor fate commitment (GO:0001752)	1/41	0.429928	0.474977	-0.831165	0.701618	pnt
regulation of embryonic development (GO:0045995)	1/41	0.429928	0.474977	-0.763359	0.64438	mey
macroautophagy (GO:0016236)	1/41	0.429928	0.474977	-0.666779	0.562853	Atg2
dorsal closure (GO:0007391)	2/107	0.428533	0.474977	0.0679232	-0.0575573	Abl;Npc1b
regulation of gene expression (GO:0010468)	7/458	0.431041	0.475125	0.360567	-0.303436	Acf;kibra;pnt;Sox14;Smurf;Ada2b;Tis11
regulation of nucleic acid-templated transcription (GO:1903506)	4/246	0.430687	0.475125	0.53584	-0.451378	Acf;kibra;Sox14;Ada2b
protein dephosphorylation (GO:0006470)	2/108	0.433183	0.476944	0.142267	-0.11902	wdb;Ptp61F
anterior/posterior axis specification, embryo (GO:0008595)	1/42	0.437697	0.479194	-0.775485	0.640728	pum
fatty acid metabolic process (GO:0006631)	1/42	0.437697	0.479194	-0.486744	0.402162	e
calcium ion transport (GO:0006816)	1/42	0.437697	0.479194	-0.425039	0.351179	wtrw
chorion-containing eggshell formation (GO:0007304)	1/42	0.437697	0.479194	-0.369309	0.305134	chif
chitin-based cuticle development (GO:0040003)	3/178	0.436942	0.479194	0.09525	-0.0788627	Cht12;Cht5;Akt1
melanization defense response (GO:0035006)	1/43	0.44536	0.484304	-0.667208	0.539685	DCTN1-p150
protein deubiquitination (GO:0016579)	1/43	0.44536	0.484304	-0.573253	0.463688	Duba
eye-antennal disc morphogenesis (GO:0007455)	1/43	0.44536	0.484304	-0.570204	0.461222	pnt
glycolipid biosynthetic process (GO:0009247)	1/43	0.44536	0.484304	-0.511564	0.41379	beta4GalNAcTB
lateral inhibition (GO:0046331)	1/43	0.44536	0.484304	-0.383173	0.309938	CG7668
positive regulation of hydrolase activity (GO:0051345)	1/43	0.44536	0.484304	-0.0419734	0.0339511	Cp1
embryonic axis specification (GO:0000578)	1/44	0.45292	0.491973	-0.686928	0.544075	pum
regulation of neurogenesis (GO:0050767)	1/45	0.460376	0.497581	-0.798613	0.619493	pnt
neuron differentiation (GO:0030182)	1/45	0.460376	0.497581	-0.747809	0.580084	bchs
positive regulation of Ras protein signal transduction (GO:0046579)	1/45	0.460376	0.497581	-0.592748	0.459802	Efa6
negative regulation of cellular amide metabolic process (GO:0034249)	1/45	0.460376	0.497581	-0.136656	0.106006	pum
morphogenesis of embryonic epithelium (GO:0016331)	2/114	0.460647	0.497581	-0.0925208	0.071715	Abl;Npc1b
Malpighian tubule morphogenesis (GO:0007443)	1/46	0.467732	0.503551	-0.748486	0.568745	pnt
protein processing (GO:0016485)	1/46	0.467732	0.503551	-0.652373	0.495712	Drice
lipid biosynthetic process (GO:0008610)	1/46	0.467732	0.503551	-0.555135	0.421825	e
regulation of Notch signaling pathway (GO:0008593)	2/117	0.474087	0.509827	0.213147	-0.159086	shrb;Hrs
phagocytosis (GO:0006909)	1/47	0.474987	0.51023	-0.0964602	0.0718115	drpr
regulation of neuroblast proliferation (GO:1902692)	1/49	0.489204	0.52492	-0.763255	0.545708	pnt
regulation of cellular macromolecule biosynthetic process (GO:2000112)	4/266	0.490276	0.525489	0.584587	-0.416686	Acf;kibra;Sox14;Ada2b
defense response to Gram-negative bacterium (GO:0050829)	2/122	0.496031	0.531071	-0.0577089	0.0404607	AttD;Ars2
response to carbon dioxide (GO:0010037)	1/51	0.503037	0.536794	-0.63862	0.43879	Galphaq
neuromuscular junction development (GO:0007528)	1/51	0.503037	0.536794	-0.447683	0.307599	dlp
vesicle-mediated transport in synapse (GO:0099003)	1/51	0.503037	0.536794	0.0463264	-0.0318305	DCTN1-p150
male gamete generation (GO:0048232)	2/124	0.504645	0.537919	1.43075	-0.978489	PAPLA1;vis
microtubule cytoskeleton organization involved in mitosis (GO:1902850)	1/52	0.509813	0.541049	-0.531001	0.357741	Slik
defense response to fungus (GO:0050832)	1/52	0.509813	0.541049	-0.486369	0.327672	Charon
protein glycosylation (GO:0006486)	1/52	0.509813	0.541049	-0.26651	0.179551	CG8668
actomyosin structure organization (GO:0031032)	1/52	0.509813	0.541049	1.59247	-1.07287	dnr1
negative regulation of Notch signaling pathway (GO:0045746)	1/53	0.516497	0.546946	-0.598575	0.39547	shrb
establishment of planar polarity (GO:0001736)	1/53	0.516497	0.546946	-0.585234	0.386656	chas
eye-antennal disc development (GO:0035214)	1/54	0.52309	0.553323	-0.271363	0.175844	pnt
apoptotic process (GO:0006915)	1/55	0.529594	0.557497	-0.39569	0.251518	Drice
sensory perception of smell (GO:0007608)	2/130	0.529909	0.557497	-0.0181433	0.0115219	Galphaq;Cam
gland morphogenesis (GO:0022612)	1/55	0.529594	0.557497	0.0388077	-0.0246679	sigmar
circulatory system development (GO:0072359)	1/55	0.529594	0.557497	0.161901	-0.102912	pnt
negative regulation of transcription, DNA-templated (GO:0045892)	4/279	0.527615	0.557497	0.354561	-0.226702	sd;Acf;pum;Kdm4B
ncRNA processing (GO:0034470)	1/56	0.536009	0.563303	0.28255	-0.176199	Ars2
female gamete generation (GO:0007292)	3/208	0.53974	0.56661	0.0932535	-0.0575064	Akt1;pum;Pi3K92E
transcription initiation from RNA polymerase II promoter (GO:0006367)	1/57	0.542337	0.566882	-0.525972	0.321825	ear
neuropeptide signaling pathway (GO:0007218)	1/57	0.542337	0.566882	-0.385955	0.236153	ITP
fatty acid biosynthetic process (GO:0006633)	1/57	0.542337	0.566882	-0.263247	0.161072	e
monovalent inorganic cation transport (GO:0015672)	1/57	0.542337	0.566882	0.991171	-0.606466	ppk12
cell morphogenesis (GO:0000902)	1/58	0.548579	0.571559	-0.379532	0.22788	Slik
metal ion transport (GO:0030001)	1/58	0.548579	0.571559	-0.292714	0.175752	ppk12
DNA-templated transcription, initiation (GO:0006352)	1/58	0.548579	0.571559	1.87577	-1.12626	ear
neuromuscular synaptic transmission (GO:0007274)	1/59	0.554736	0.577354	-0.156966	0.0924941	Syx1A
positive regulation of macromolecule metabolic process (GO:0010604)	1/60	0.56081	0.58305	-0.0771042	0.044595	pnt
ER to Golgi vesicle-mediated transport (GO:0006888)	1/63	0.578539	0.600838	-0.114444	0.0626292	PAPLA1
protein lipidation (GO:0006497)	1/64	0.584289	0.604867	-0.320308	0.17212	Charon
nucleosome assembly (GO:0006334)	1/64	0.584289	0.604867	-0.266863	0.143401	Acf
cell-cell adhesion via plasma-membrane adhesion molecules (GO:0098742)	1/64	0.584289	0.604867	0.127795	-0.0686721	caps
negative regulation of cellular protein metabolic process (GO:0032269)	1/65	0.589961	0.610088	0.169659	-0.0895289	pum
axon development (GO:0061564)	1/66	0.595556	0.615217	1.52143	-0.788494	Abl
positive regulation of transcription from RNA polymerase II promoter (GO:0045944)	4/305	0.598024	0.61711	0.412667	-0.212162	sd;Mrtf;pnt;bip2
mitotic nuclear division (GO:0140014)	1/67	0.601074	0.619599	0.158992	-0.0809325	sau
ion transport (GO:0006811)	1/68	0.606518	0.623884	-0.394473	0.197245	wtrw
chromatin assembly (GO:0031497)	1/68	0.606518	0.623884	-0.290385	0.145199	Acf
protein-DNA complex assembly (GO:0065004)	1/69	0.611888	0.628075	-0.438474	0.215381	Acf
histone acetylation (GO:0016573)	1/69	0.611888	0.628075	-0.265099	0.130218	Ada2b
sensory perception (GO:0007600)	3/232	0.61377	0.629341	2.58933	-1.26395	CG5921;CG32054;CG6294
regulation of Ras protein signal transduction (GO:0046578)	1/70	0.617184	0.631507	-0.374223	0.180596	Ptp61F
anterior/posterior axis specification (GO:0009948)	1/70	0.617184	0.631507	-0.253916	0.122537	pum
regulation of transcription from RNA polymerase II promoter (GO:0006357)	8/630	0.627732	0.641623	0.946721	-0.440833	sd;Mrtf;cv-2;pnt;bip2;Hrs;Sox14;Ada2b
compound eye photoreceptor cell differentiation (GO:0001751)	1/73	0.632646	0.645965	-0.0334721	0.015325	DCTN1-p150
long-term memory (GO:0007616)	1/74	0.63766	0.6504	-0.272217	0.122484	pum
regulation of innate immune response (GO:0045088)	1/75	0.642606	0.654756	-0.00846605	0.00374388	Charon
imaginal disc morphogenesis (GO:0007560)	1/77	0.652298	0.663934	-0.34975	0.149432	pnt
mesoderm development (GO:0007498)	1/83	0.679829	0.689784	-0.0901969	0.0348083	Cip4
ventral cord development (GO:0007419)	1/83	0.679829	0.689784	-0.0765476	0.0295408	Abl
sensory perception of pain (GO:0019233)	1/83	0.679829	0.689784	0.124422	-0.0480163	CG6294
nucleosome organization (GO:0034728)	1/90	0.709214	0.718848	-0.0733072	0.0251882	Acf
cellular response to DNA damage stimulus (GO:0006974)	1/93	0.72097	0.730001	0.111488	-0.036474	Rad17
RNA splicing, via transesterification reactions with bulged adenosine as nucleophile (GO:0000377)	2/198	0.753667	0.762311	0.907551	-0.25666	Mfap1;Ars2
histone modification (GO:0016570)	1/105	0.763445	0.771398	0.438095	-0.118248	Kdm4B
transcription from RNA polymerase II promoter (GO:0006366)	1/106	0.76668	0.77386	0.20732	-0.0550821	ear
sensory perception of chemical stimulus (GO:0007606)	2/204	0.768192	0.77458	0.054585	-0.0143949	Galphaq;Cam
ribonucleoprotein complex assembly (GO:0022618)	1/107	0.76987	0.775466	0.400283	-0.104688	AGO2
mRNA splicing, via spliceosome (GO:0000398)	2/211	0.784194	0.789075	0.469691	-0.114181	Mfap1;Ars2
phosphate-containing compound metabolic process (GO:0006796)	1/112	0.78518	0.789248	0.226196	-0.0547039	mal
DNA repair (GO:0006281)	1/113	0.788118	0.791031	0.256928	-0.0611766	Rad17
mRNA processing (GO:0006397)	2/213	0.788585	0.791031	0.533706	-0.126763	Mfap1;Ars2
DNA metabolic process (GO:0006259)	1/128	0.827675	0.829385	-0.0669325	0.0126593	Rad17
cellular protein metabolic process (GO:0044267)	1/132	0.836919	0.837782	0.448802	-0.0798995	Drice
dephosphorylation (GO:0016311)	1/143	0.859869	0.859869	0.0578366	-0.00873188	wdb

## Sheet: Cluster III
Term	Overlap	P.value	Adjusted.P.value	Z.score	Combined.Score	Genes
translation (GO:0006412)	131/225	5.74341e-126	6.73128e-123	-1.17784	339.663	RpS24;RpS23;RpS9;eEF2;RpS21;RpS20;RpS7;RpS8;RpS6;RpS29;RpS27;RpS26;RpS25;mRpL3;RpL27A;mRpL1;RpL41;CG4679;RpL40;RpS15Aa;RpS13;sta;RpS12;RpS11;RpL39;RpL38;RpL36;RpL35;mRpS6;RpS18;mRpS2;RpS17;RpS16;mRpS30;CG13096;RpL37a;mRpL55;NHP2;RpS3;RpS4;RpS28b;RpL32;RpS2;RpL31;RpL30;mRpS34;eIF1A;CG7009;RpS3A;RpS19a;RpL4;RpL5;RpL3;RpS30;RpL8;RpL10Ab;RpL9;RpL6;RpL7;RpS10b;RpL34a;RpL34b;RpL35A;mRpL27;ValRS-m;mRpL2…
cytoplasmic translation (GO:0002181)	81/107	4.29235e-92	2.51532e-89	-1.33346	280.534	RpS24;RpS23;RpS9;RpS21;RpS20;RpS7;RpS8;RpS6;RpL34a;RpL34b;RpS29;RpL35A;RpS27;RpS26;RpS25;RpL27A;RpL41;RpL40;RpS15Aa;RpS13;sta;RpS12;RpS11;RpL39;RpL38;RpL36;RpL35;RpS18;RpS17;RpS16;RpL7A;RpL37a;RpL18A;RpLP1;RpS3;RpLP0;RpS4;RpS28b;RpL32;RpS2;RpL31;RpL30;RpL29;RpL28;RpL27;RpL26;RpL24;RpL7-like;RpL13A;CG7009;RpS3A;RpL37A;RpL23;RpL22;RpS19a;RpL21;CG13364;RpL4;RpL5;RpL19;RpL18;RpL17;RpL3;RpL15;RpS30;Rp…
peptide biosynthetic process (GO:0043043)	49/94	8.19497e-44	3.2015e-41	-1.49967	148.782	RpS23;RpS20;RpS8;RpL34a;RpS27;mRpL3;mRpL23;mRpL1;RpL41;RpL40;sta;mRpS6;mRpL20;mRpS2;RpL7A;mRpL17;mRpL15;mRpS30;CG13096;mRpL14;mRpL12;mRpL11;mRpL55;NHP2;RpS4;mRpL19;mRpS34;eIF1A;RpL24;mRpL51;tko;mRpS28;mRpS26;mRpS25;mRpS22;mRpL42;eIF3m;RpL10Ab;bonsai;mRpL39;mRpL38;mRpL37;RpS5a;RpS14a;mRpL32;mRpS17;mRpS16;mRpS14;mRpS11
mitochondrial translation (GO:0032543)	44/94	8.73454e-37	2.55922e-34	-1.22546	101.748	mRpL51;mEFTu1;mRpL27;mRpL49;mRpL48;mRpL3;mRpL46;mRpL23;mRpL45;mRpL1;mRpL44;LeuRS-m;mRpL21;tko;mRpS28;mRpS26;mRpS25;CG4679;mRpS22;mRpL42;mRpS6;mRpL20;mRpS2;bonsai;mRpL17;mRpL39;mRpL38;mRpL15;mRpL37;mRpS30;mRpL14;mRpL34;mRpL12;mRpL11;mRpL55;mRpL32;mEFG1;mRpS17;mRpS16;mRpS14;mRpL19;mRpS34;mRRF2;mRpS11
cellular protein metabolic process (GO:0044267)	50/132	4.0055e-36	9.3889e-34	-1.43124	116.654	RpS23;RpS20;RpS8;RpL34a;RpS27;mRpL3;mRpL23;mRpL1;RpL41;RpL40;sta;mRpS6;mRpL20;smt3;mRpS2;RpL7A;mRpL17;mRpL15;mRpS30;CG13096;mRpL14;mRpL12;mRpL11;mRpL55;NHP2;RpS4;mRpL19;mRpS34;eIF1A;RpL24;mRpL51;tko;mRpS28;mRpS26;mRpS25;mRpS22;mRpL42;eIF3m;RpL10Ab;bonsai;mRpL39;mRpL38;mRpL37;RpS5a;RpS14a;mRpL32;mRpS17;mRpS16;mRpS14;mRpS11
mitochondrial gene expression (GO:0140053)	43/94	1.95027e-35	3.80953e-33	-1.38393	110.607	mRpL51;mRpL27;mRpL49;mRpL48;mRpL3;mRpL46;mRpL23;mRpL45;mRpL1;mRpL44;LeuRS-m;mRpL21;Suv3;tko;mRpS28;mRpS26;mRpS25;CG4679;mRpS22;mRpL42;mRpS6;mRpL20;mRpS2;bonsai;mRpL17;mRpL39;mRpL38;mRpL15;mRpL37;mRpS30;mRpL14;mRpL34;mRpL12;mRpL11;mRpL55;mRpL32;mRpS17;mRpS16;mRpS14;mRpL19;mRpS34;mRRF2;mRpS11
cellular macromolecule biosynthetic process (GO:0034645)	53/166	7.84497e-34	1.31347e-31	-1.40431	107.048	RpS23;eEF2;RpS20;RpS8;dac;RpL34a;RpS27;mRpL3;mRpL23;mRpL1;RpL41;RpL40;eEF1delta;sta;mRpS6;mRpL20;mRpS2;RpL7A;mRpL17;mRpL15;mRpS30;CG13096;mRpL14;mRpL12;mRpL11;mRpL55;NHP2;RpS4;mRpL19;mRpS34;eIF1A;RpL24;mRpL51;mEFTu1;tko;mRpS28;mRpS26;mRpS25;mRpS22;mRpL42;eIF3m;RpL10Ab;bonsai;mRpL39;mRpL38;mRpL37;RpS5a;RpS14a;mRpL32;mRpS17;mRpS16;mRpS14;mRpS11
gene expression (GO:0010467)	52/164	4.82452e-33	7.06792e-31	-1.06282	79.0859	RpS23;RpS20;RpS8;dac;RpL34a;Hel25E;RpS27;mRpL3;mRpL23;mRpL1;RpL41;RpL40;sta;mRpS6;mRpL20;mRpS2;RpL7A;mRpL17;mRpL15;mRpS30;CG13096;mRpL14;mRpL12;mRpL11;mRpL55;NHP2;RpS4;mRpL19;mRpS34;eIF1A;RpL24;mRpL51;mRpL44;tko;mRpS28;mRpS26;mRpS25;mRpS22;mRpL42;eIF3m;RpL10Ab;bonsai;mRpL39;mRpL38;mRpL37;RpS5a;RpS14a;mRpL32;mRpS17;mRpS16;mRpS14;mRpS11
respiratory electron transport chain (GO:0022904)	25/77	8.09017e-17	1.05352e-14	-1.23751	45.854	COX7A;cype;ND-B22;COX5B;COX7C;levy;Cyt-c1;UQCR-C1;ND-49;ND-MLRQ;Suv3;ND-SGDH;ND-42;ND-20;UQCR-11;ND-B14;UQCR-14;SdhD;SdhA;UQCR-Q;ND-15;ND-19;ND-39;ND-51;ND-ACP
mitochondrial ATP synthesis coupled electron transport (GO:0042775)	24/72	1.69007e-16	1.98076e-14	-1.32828	48.2386	UQCR-11;COX7A;ND-B14;UQCR-14;cype;ND-B22;SdhD;COX5B;COX7C;SdhA;UQCR-Q;levy;Cyt-c1;UQCR-C1;ND-15;ND-19;ND-49;ND-39;ND-MLRQ;ND-51;ND-ACP;ND-SGDH;ND-42;ND-20
ribosome assembly (GO:0042255)	19/47	3.83634e-15	4.08745e-13	-1.64165	54.4934	sta;RpL5;RpL3;RpL24;mRpL20;RpS27;RpL6;RpS10b;CG7488;mRpL11;RpS5a;RpS14a;RpL12;RpLP0;RpS28b;RpL11;RpS19a;RpL10;mRpS11
ATP synthesis coupled proton transport (GO:0015986)	13/19	1.03888e-14	1.01464e-12	-2.51124	80.8569	ATPsynbeta;ATPsyndelta;ATPsyngamma;COX5B;blw;sun;ATPsynO;Cyt-c1;ATPsynD;ATPsynC;ATPsynE;ATPsynG;ATPsynB
inorganic cation transmembrane transport (GO:0098662)	23/79	2.01664e-14	1.81808e-12	-2.05862	64.9182	ATPsynbeta;ATPsyndelta;ATPsynCF6;MME1;ATPsyngamma;SERCA;blw;SPoCk;sun;ATPsynO;ATPsynD;Ca-beta;ATPsynC;ATPsynF;CG43066;ATPsynE;CG31904;ATPsynG;CG15279;CG13794;NKCC;CG13796;ATPsynB
ribosomal large subunit biogenesis (GO:0042273)	18/49	1.48478e-13	1.24297e-11	-1.55526	45.9397	RpL5;RpL3;RpL26;RpL14;RpL24;mRpL20;RpL35A;RpL10Ab;RpL6;RpL7A;CG13096;mRpL1;mRpL11;NHP2;RpL12;RpLP0;RpL11;RpL10
ATP biosynthetic process (GO:0006754)	11/15	3.76043e-13	2.60997e-11	-2.7649	79.1013	ATPsynD;ATPsynbeta;ATPsyndelta;ATPsynC;ATPsynE;ATPsynG;ATPsyngamma;CLS;blw;sun;ATPsynB
proton transport (GO:0015992)	13/23	3.78579e-13	2.60997e-11	-2.27251	64.999	ATPsynbeta;ATPsyndelta;ATPsynCF6;ATPsyngamma;blw;sun;ATPsynO;ATPsynD;ATPsynC;ATPsynF;ATPsynE;ATPsynG;ATPsynB
hydrogen ion transmembrane transport (GO:1902600)	13/23	3.78579e-13	2.60997e-11	-2.15927	61.7603	ATPsynbeta;ATPsyndelta;ATPsynCF6;ATPsyngamma;blw;sun;ATPsynO;ATPsynD;ATPsynC;ATPsynF;ATPsynE;ATPsynG;ATPsynB
energy coupled proton transport, down electrochemical gradient (GO:0015985)	10/14	7.1204e-12	4.63617e-10	-2.88207	73.9772	ATPsynD;ATPsynbeta;ATPsyndelta;ATPsynC;ATPsynE;ATPsynG;ATPsyngamma;blw;sun;ATPsynB
ribonucleoprotein complex assembly (GO:0022618)	21/107	9.27898e-10	5.72367e-08	-1.3001	27.0396	sta;RpL5;Gem2;RpL3;RpL38;RpL24;mRpL20;RpS27;RpL6;RpS10b;CG7488;mRpL11;RpS5a;RpS14a;RpL12;RpLP0;RpS28b;RpL11;RpS19a;RpL10;mRpS11
mitochondrial electron transport, NADH to ubiquinone (GO:0006120)	12/32	1.3469e-09	7.89284e-08	-1.98505	40.5456	ND-15;ND-B14;ND-19;ND-B22;ND-49;ND-39;ND-MLRQ;ND-51;ND-ACP;ND-SGDH;ND-42;ND-20
ribosomal large subunit assembly (GO:0000027)	10/22	3.45402e-09	1.92767e-07	-2.23794	43.6034	RpL5;RpL3;mRpL11;RpL24;RpL12;mRpL20;RpLP0;RpL11;RpL10;RpL6
mitochondrial transport (GO:0006839)	15/71	8.33265e-08	4.43903e-06	-1.4643	23.8688	Tom7;CG11779;Tim8;CG8531;MME1;COX5B;ATPsynO;Cyt-c1;CG6878;CG8206;sesB;mRpL12;CG8026;CG31229;colt
ribosomal small subunit biogenesis (GO:0042274)	11/37	1.06636e-07	5.43379e-06	-1.87996	30.1806	RpS10b;sta;RpS7;CG7488;RpS5a;RpS14a;RpS28b;RpS19a;RpS27;CG12288;mRpS11
ribosomal small subunit assembly (GO:0000028)	9/24	1.62435e-07	7.93225e-06	-2.52106	39.4118	RpS10b;sta;CG7488;RpS5a;RpS14a;RpS28b;RpS19a;RpS27;mRpS11
maturation of LSU-rRNA (GO:0000470)	8/23	1.57725e-06	7.39416e-05	-3.37982	45.1538	CG13096;mRpL1;RpL35;NHP2;RpL7-like;RpL10Ab;RpL7A;RpL7
inner mitochondrial membrane organization (GO:0007007)	7/21	1.00299e-05	0.000452115	-1.86746	21.4944	CG14270;CG6878;Chchd3;CG8531;CG31229;QIL1;CG34132
mitochondrial respiratory chain complex I assembly (GO:0032981)	6/15	1.32452e-05	0.00053529	-3.02928	34.0245	CG5569;l(2)37Bb;ND-18;bsf;CG3270;ND-20
mitochondrial respiratory chain complex I biogenesis (GO:0097031)	6/15	1.32452e-05	0.00053529	-2.99182	33.6037	CG5569;l(2)37Bb;ND-18;bsf;CG3270;ND-20
NADH dehydrogenase complex assembly (GO:0010257)	6/15	1.32452e-05	0.00053529	-1.90328	21.3774	CG5569;l(2)37Bb;ND-18;bsf;CG3270;ND-20
mitochondrion organization (GO:0007005)	15/106	1.64932e-05	0.000644336	-1.10285	12.1452	fh;Tom7;COX7A;Chchd3;CG11779;Tim8;Lon;CLS;Mitofilin;Drp1;Hsc70-5;mRpL12;CG31229;up;CG11077
regulation of mitochondrial membrane potential (GO:0051881)	4/6	3.31666e-05	0.00125391	-4.35673	44.9351	ATPsynD;fh;Hsc70-5;sesB
cellular respiration (GO:0045333)	8/35	4.98394e-05	0.00182537	-1.89402	18.7635	UQCR-C1;UQCR-11;UQCR-14;Suv3;CG9410;SdhA;levy;ND-20
rRNA pseudouridine synthesis (GO:0031118)	4/7	7.49769e-05	0.00251066	-3.66763	34.8363	CG7637;Nop60B;NHP2;RluA-1
protein import into mitochondrial inner membrane (GO:0045039)	4/7	7.49769e-05	0.00251066	-3.43578	32.6342	CG14270;CG6878;CG31229;CG34132
establishment of protein localization to mitochondrial membrane (GO:0090151)	4/7	7.49769e-05	0.00251066	-3.29375	31.2851	CG14270;CG6878;CG31229;CG34132
rRNA modification (GO:0000154)	5/13	9.09934e-05	0.00288228	-3.09808	28.8268	CG7637;Nop60B;l(2)10685;NHP2;Fib
ribosome biogenesis (GO:0042254)	10/59	9.00124e-05	0.00288228	-1.55562	14.4914	Nop60B;sta;RpS7;nop5;RpL26;RpL14;RpL34a;RpL34b;RpL35A;CG12288
mitochondrial transmembrane transport (GO:1990542)	5/14	0.000136979	0.00422471	-2.54247	22.617	CG14270;CG6878;CG31229;CG34132;MCU
heart contraction (GO:0060047)	4/8	0.000145287	0.00436605	-1.35159	11.9437	KCNQ;wupA;up;SERCA
protein targeting to mitochondrion (GO:0006626)	9/52	0.000170599	0.00499855	-1.60774	13.949	CG14270;CG6878;Tom7;CG8206;CG11779;Tim8;CG8531;CG31229;CG34132
muscle contraction (GO:0006936)	5/15	0.000198845	0.00554873	-2.68622	22.8946	wupA;Tm2;Mlc1;tn;up
mitochondrial electron transport, cytochrome c to oxygen (GO:0006123)	5/15	0.000198845	0.00554873	-2.51028	21.3951	COX7A;cype;COX5B;COX7C;levy
mitochondrial electron transport, ubiquinol to cytochrome c (GO:0006122)	5/16	0.000279916	0.00745595	-3.03044	24.7921	UQCR-C1;UQCR-11;UQCR-14;UQCR-Q;Cyt-c1
aerobic respiration (GO:0009060)	5/16	0.000279916	0.00745595	-2.78899	22.8168	UQCR-C1;UQCR-11;UQCR-14;levy;ND-20
rRNA processing (GO:0006364)	9/57	0.000350266	0.00912248	-1.65859	13.1971	Nop60B;CG13096;RpS7;nop5;mRpL1;NHP2;RpS28b;RpL10Ab;RpL7A
cofactor transport (GO:0051181)	4/10	0.000409205	0.0104258	-2.9447	22.9724	CG5646;CG8026;MME1;colt
sodium ion transmembrane transport (GO:0035725)	6/27	0.000523363	0.0127788	-2.16722	16.3739	CG43066;CG31904;CG15279;CG13794;NKCC;CG13796
mitochondrial respiratory chain complex assembly (GO:0033108)	7/37	0.000513611	0.0127788	-1.83432	13.8932	CG5569;l(2)37Bb;ND-18;bsf;UQCR-14;CG3270;ND-20
translational elongation (GO:0006414)	5/20	0.000871919	0.0208549	-2.45307	17.2814	eEF2;mEFG1;Rack1;eEF1delta;mEFTu1
porphyrin-containing compound biosynthetic process (GO:0006779)	4/12	0.000905723	0.0212301	-2.7405	19.202	Coprox;Alas;Pbgs;Ppox
cellular calcium ion homeostasis (GO:0006874)	6/30	0.000949697	0.0218244	-2.03123	14.1361	CG1840;sesB;up;SERCA;SPoCk;MCU
mitochondrial ATP synthesis coupled proton transport (GO:0042776)	3/6	0.00110216	0.0234192	-4.8444	32.9927	COX5B;ATPsynO;Cyt-c1
snRNA modification (GO:0040031)	3/6	0.00110216	0.0234192	-3.1888	21.7173	CG7637;Nop60B;NHP2
striated muscle contraction (GO:0006941)	3/6	0.00110216	0.0234192	-2.98591	20.3355	KCNQ;tn;up
maturation of SSU-rRNA from tricistronic rRNA transcript (SSU-rRNA, 5.8S rRNA, LSU-rRNA) (GO:0000462)	6/31	0.00113899	0.0234192	-1.85671	12.5841	sta;RpS21;RpS8;RpS14a;RpS16;mRpS11
fatty acid metabolic process (GO:0006631)	7/42	0.00113548	0.0234192	-1.80347	12.2288	CG4830;CG3961;whd;CG11659;CG9993;ND-ACP;CG17999
protein transmembrane import into intracellular organelle (GO:0044743)	7/42	0.00113548	0.0234192	-1.7648	11.9666	CG14270;CG6878;CG8206;CG11779;CG8531;CG31229;CG34132
heme biosynthetic process (GO:0006783)	4/13	0.00126782	0.0256188	-2.62871	17.5347	Coprox;Alas;Pbgs;Ppox
establishment of protein localization to mitochondrion (GO:0072655)	7/44	0.00150709	0.0294384	-1.71541	11.146	CG6878;Tom7;CG8206;CG11779;Tim8;CG8531;CG31229
myofibril assembly (GO:0030239)	7/44	0.00150709	0.0294384	-1.65151	10.7308	wupA;tn;Prm;Mlc2;up;Mlp84B;l(2)efl
regulation of mitochondrial translation (GO:0070129)	3/7	0.00187255	0.0334319	-4.55353	28.5982	bsf;Suv3;P32
coenzyme A biosynthetic process (GO:0015937)	3/7	0.00187255	0.0334319	-3.90148	24.5031	Ppat-Dpck;Dpck;Ppcs
coenzyme A metabolic process (GO:0015936)	3/7	0.00187255	0.0334319	-3.59773	22.5954	Ppat-Dpck;Dpck;Ppcs
purine nucleoside bisphosphate biosynthetic process (GO:0034033)	3/7	0.00187255	0.0334319	-3.5819	22.4959	Ppat-Dpck;Dpck;Ppcs
ribonucleoside bisphosphate biosynthetic process (GO:0034030)	3/7	0.00187255	0.0334319	-3.57632	22.4609	Ppat-Dpck;Dpck;Ppcs
monocarboxylic acid biosynthetic process (GO:0072330)	6/34	0.00188268	0.0334319	-2.1324	13.3809	CG4830;CG3961;CG11659;CG9993;ND-ACP;CG17999
lipid biosynthetic process (GO:0008610)	7/46	0.00196716	0.0344107	-1.6883	10.5201	CG4830;CG3961;CG11659;CG9993;ND-ACP;CG17999;SERCA
regulation of mitochondrion organization (GO:0010821)	4/15	0.00227337	0.0391822	-2.52324	15.3577	CG6878;QIL1;Sod2;Drp1
neurotransmitter transport (GO:0006836)	5/25	0.00253989	0.0427162	-2.44209	14.5931	CG43066;CG31904;CG15279;CG13794;CG13796
RNA methylation (GO:0001510)	6/36	0.00255131	0.0427162	-2.01804	12.05	CG7009;Hen1;l(2)10685;CG32281;CG14544;Fib
regulation of autophagy of mitochondrion (GO:1903146)	3/8	0.00290891	0.0473507	-3.7323	21.7965	CG6878;Sod2;Drp1
positive regulation of ATP metabolic process (GO:1903580)	3/8	0.00290891	0.0473507	-3.26755	19.0824	sesB;bsf;Scox
chemical synaptic transmission (GO:0007268)	14/154	0.00302868	0.0486248	-0.997795	5.78684	apt;kcc;cpx;Slob;SERCA;Frq1;P32;rut;Ca-beta;pHCl-2;sesB;dnc;AdoR;GluRIIC
striated muscle cell development (GO:0055002)	5/27	0.00361737	0.0572913	-2.39118	13.4433	wupA;tn;Prm;Mlc2;up
actomyosin structure organization (GO:0031032)	7/52	0.00401494	0.0627401	-1.90379	10.5046	wupA;tn;Prm;Mlc2;up;Mlp84B;l(2)efl
pseudouridine synthesis (GO:0001522)	3/9	0.00423668	0.0644855	-3.37767	18.4555	CG7637;Nop60B;NHP2
cristae formation (GO:0042407)	3/9	0.00423668	0.0644855	-3.26287	17.8282	Chchd3;CG8531;QIL1
medium-term memory (GO:0072375)	4/18	0.00464069	0.0697293	-2.26601	12.175	rut;Inx7;dnc;MCU
tRNA aminoacylation for protein translation (GO:0006418)	6/41	0.00499044	0.0740354	-1.87676	9.94729	SerRS;mRpL39;ValRS-m;TyrRS;LeuRS-m;AspRS-m
maturation of LSU-rRNA from tricistronic rRNA transcript (SSU-rRNA, 5.8S rRNA, LSU-rRNA) (GO:0000463)	3/10	0.00587702	0.0860984	-4.15539	21.345	RpL35;RpL7-like;RpL7
organic substance transport (GO:0071702)	5/31	0.00669164	0.0968223	-1.94294	9.72811	CG4743;Lsd-1;Lsd-2;Oatp33Ea;CG34120
neuromuscular synaptic transmission (GO:0007274)	7/59	0.00809129	0.115291	-1.50363	7.24295	rut;apt;cpx;Slob;SERCA;GluRIIC;P32
anterograde trans-synaptic signaling (GO:0098916)	9/89	0.00816483	0.115291	-1.30778	6.28771	rut;Ca-beta;pHCl-2;sesB;dnc;AdoR;kcc;GluRIIC;Frq1
purine ribonucleotide biosynthetic process (GO:0009152)	5/33	0.0087649	0.120852	-1.93689	9.17503	rut;Ppat-Dpck;Dpck;Ppcs;CLS
lipid transport (GO:0006869)	5/33	0.0087649	0.120852	-1.72325	8.16306	Lsd-1;Lsd-2;Npc2h;CG34120;Npc2b
transmembrane transport (GO:0055085)	8/75	0.0090347	0.123124	-1.36233	6.41207	Eglp2;Eglp4;pHCl-2;CG4562;CG3164;CG6574;Ent3;CG14694
snoRNA 3'-end processing (GO:0031126)	3/12	0.0101611	0.136883	-1.60643	7.37222	Nop60B;Ski6;Fib
sodium ion transport (GO:0006814)	7/63	0.0114776	0.152861	-1.55952	6.96694	CG43066;CG31904;CG15279;CG13794;NKCC;CG13796;ppk
amino acid transmembrane transport (GO:0003333)	5/36	0.0126458	0.166526	-1.92073	8.39444	CG7888;CG30394;CG15279;NKCC;kcc
calcium ion transmembrane transport (GO:0070588)	4/24	0.0133789	0.172309	-2.32115	10.0136	Ca-beta;SERCA;SPoCk;MCU
coenzyme biosynthetic process (GO:0009108)	4/24	0.0133789	0.172309	-2.30546	9.94594	Ppat-Dpck;Dpck;Ppcs;Sam-S
maturation of SSU-rRNA (GO:0030490)	5/37	0.0141614	0.180404	-1.97238	8.3969	RpS8;RpS14a;RpS28b;RpS16;mRpS11
ATP metabolic process (GO:0046034)	3/14	0.0158588	0.193609	-3.72084	15.4193	ATPsynD;Suv3;CLS
rRNA methylation (GO:0031167)	3/14	0.0158588	0.193609	-2.78987	11.5613	l(2)10685;CG14683;Fib
anesthesia-resistant memory (GO:0007615)	3/14	0.0158588	0.193609	-2.56079	10.612	rut;dnc;MCU
regulation of intracellular signal transduction (GO:1902531)	4/25	0.0154435	0.193609	-2.11701	8.82914	rut;RhoGAP54D;dnc;P32
monovalent inorganic cation homeostasis (GO:0055067)	2/6	0.0207742	0.208097	-5.1865	20.0927	NKCC;kcc
monovalent inorganic anion homeostasis (GO:0055083)	2/6	0.0207742	0.208097	-5.00701	19.3974	NKCC;kcc
positive regulation of triglyceride catabolic process (GO:0010898)	2/6	0.0207742	0.208097	-4.30349	16.6719	Lsd-1;Akh
positive regulation of lipid catabolic process (GO:0050996)	2/6	0.0207742	0.208097	-3.96858	15.3745	Lsd-1;Akh
ribonucleoprotein complex subunit organization (GO:0071826)	2/6	0.0207742	0.208097	-3.82202	14.8067	Gem2;RpL38
regulation of cysteine-type endopeptidase activity involved in execution phase of apoptosis (GO:2001270)	2/6	0.0207742	0.208097	-3.77654	14.6305	hid;eIF3m
mitochondrial calcium ion homeostasis (GO:0051560)	2/6	0.0207742	0.208097	-3.68189	14.2638	sesB;MCU
chloride ion homeostasis (GO:0055064)	2/6	0.0207742	0.208097	-3.64772	14.1314	NKCC;kcc
cytosolic calcium ion transport (GO:0060401)	2/6	0.0207742	0.208097	-3.43312	13.3001	SERCA;MCU
positive regulation of endopeptidase activity (GO:0010950)	2/6	0.0207742	0.208097	-3.28184	12.714	hid;REG
blood circulation (GO:0008015)	2/6	0.0207742	0.208097	-2.92937	11.3485	wupA;SERCA
stabilization of membrane potential (GO:0030322)	3/15	0.0192551	0.208097	-2.85994	11.2967	sand;SERCA;Ork1
respiratory chain complex III assembly (GO:0017062)	2/6	0.0207742	0.208097	-2.87901	11.1534	bsf;UQCR-14
mitochondrial respiratory chain complex III assembly (GO:0034551)	2/6	0.0207742	0.208097	-2.87321	11.131	bsf;UQCR-14
mitochondrial respiratory chain complex III biogenesis (GO:0097033)	2/6	0.0207742	0.208097	-2.86957	11.1169	bsf;UQCR-14
short-term memory (GO:0007614)	4/27	0.0201467	0.208097	-2.28414	8.91891	rut;Appl;dnc;mGluR
RNA modification (GO:0009451)	4/27	0.0201467	0.208097	-2.13276	8.32781	CG7009;Nop60B;Hen1;l(2)10685
cellular divalent inorganic cation homeostasis (GO:0072503)	4/27	0.0201467	0.208097	-2.12486	8.29699	MME1;up;SERCA;SPoCk
protein import into mitochondrial matrix (GO:0030150)	4/27	0.0201467	0.208097	-2.0361	7.9504	CG6878;CG8206;CG11779;CG8531
amino acid transport (GO:0006865)	5/40	0.0194259	0.208097	-1.99719	7.87122	CG7888;CG30394;CG15279;NKCC;kcc
lipid homeostasis (GO:0055088)	5/40	0.0194259	0.208097	-1.60896	6.34115	Snmp1;Ppcs;smt3;CG17544;Akh
peptide metabolic process (GO:0006518)	7/72	0.0226447	0.224491	-1.96866	7.45696	GstE9;CG8773;CG5849;CG11771;CG33178;GstE10;GstD11
lipid catabolic process (GO:0016042)	4/28	0.0227939	0.224491	-1.63964	6.19991	fh;CG17192;CG6295;CG5966
flight behavior (GO:0007629)	3/16	0.0230206	0.224835	-2.4422	9.21044	Gem2;SERCA;Plc21C
carboxylic acid transmembrane transport (GO:1905039)	5/42	0.0235657	0.225178	-1.78888	6.70466	CG7888;CG30394;CG15279;NKCC;kcc
calcium ion transport (GO:0006816)	5/42	0.0235657	0.225178	-1.761	6.60016	Ca-beta;CG1840;SERCA;SPoCk;GluRIIC
neuropeptide signaling pathway (GO:0007218)	6/57	0.0238243	0.225178	-1.34815	5.03809	sNPF;Proc-R;CCHa2;CCAP-R;NPFR;Akh
fatty acid biosynthetic process (GO:0006633)	6/57	0.0238243	0.225178	-1.3451	5.02671	CG4830;CG3961;CG11659;CG9993;ND-ACP;CG17999
negative regulation of immune response (GO:0050777)	5/43	0.025833	0.242211	-1.42549	5.21174	wun;PGRP-LD;Prx5;LysE;PGRP-LC
positive regulation of ecdysteroid biosynthetic process (GO:0045998)	2/7	0.0283348	0.247824	-4.36897	15.5695	fh;Fdx1
rRNA 3'-end processing (GO:0031125)	2/7	0.0283348	0.247824	-3.90011	13.8987	sta;RpS21
regulation of transport (GO:0051049)	2/7	0.0283348	0.247824	-3.54558	12.6353	pHCl-2;Lsd-2
positive regulation of ecdysteroid metabolic process (GO:0045966)	2/7	0.0283348	0.247824	-3.48996	12.437	fh;Fdx1
regulation of ecdysteroid biosynthetic process (GO:0007554)	2/7	0.0283348	0.247824	-3.48731	12.4276	fh;Fdx1
positive regulation of steroid hormone biosynthetic process (GO:0090031)	2/7	0.0283348	0.247824	-3.47816	12.395	fh;Fdx1
modification-dependent macromolecule catabolic process (GO:0043632)	2/7	0.0283348	0.247824	-3.26436	11.6331	RpS27A;RpL40
tRNA methylation (GO:0030488)	3/17	0.0271557	0.247824	-3.08951	11.1413	CG7009;CG32281;CG14544
cellular biogenic amine biosynthetic process (GO:0042401)	2/7	0.0283348	0.247824	-2.53067	9.01846	olf413;SpdS
negative regulation of neuron death (GO:1901215)	4/30	0.0286961	0.249124	-1.92927	6.85084	Appl;RpL14;RpS3;Drep2
positive regulation of Rho protein signal transduction (GO:0035025)	3/18	0.0316587	0.268869	-2.4652	8.5117	Pura;RhoGAP1A;CG43102
wax biosynthetic process (GO:0010025)	3/18	0.0316587	0.268869	-2.23283	7.70939	CG30427;CG10096;CG10097
wax metabolic process (GO:0010166)	3/18	0.0316587	0.268869	-2.16377	7.47093	CG30427;CG10096;CG10097
cellular metal ion homeostasis (GO:0006875)	4/31	0.031956	0.269442	-2.11207	7.27269	MME1;up;SERCA;SPoCk
cellular iron ion homeostasis (GO:0006879)	2/8	0.0368101	0.301689	-3.811	12.5839	fh;VhaAC39-1
positive regulation of triglyceride metabolic process (GO:0090208)	2/8	0.0368101	0.301689	-3.50426	11.571	Lsd-1;Akh
chloride transmembrane transport (GO:1902476)	3/19	0.0365263	0.301689	-2.70826	8.96359	pHCl-2;NKCC;kcc
long-chain fatty-acyl-CoA metabolic process (GO:0035336)	3/19	0.0365263	0.301689	-1.80005	5.95768	CG30427;CG10096;CG10097
energy coupled proton transmembrane transport, against electrochemical gradient (GO:0015988)	4/33	0.0391012	0.316045	-1.76478	5.72072	Vha100-4;VhaSFD;VhaAC39-1;ND-20
regulation of ERK1 and ERK2 cascade (GO:0070372)	4/33	0.0391012	0.316045	-1.62639	5.27211	ATPsynD;CG10702;sNPF;drl
sterol transport (GO:0015918)	3/20	0.0417537	0.335173	-2.31446	7.35066	CG3164;Npc2h;Npc2b
sarcomere organization (GO:0045214)	4/34	0.0429878	0.342732	-1.65878	5.21993	wupA;up;Mlp84B;l(2)efl
mesoderm development (GO:0007498)	7/83	0.0443808	0.351448	-1.043	3.24888	CG44245;Mlc1;Prm;Abd-B;up;CG43897;CG4945
iron ion homeostasis (GO:0055072)	2/9	0.0461168	0.35794	-2.97772	9.16118	fh;VhaAC39-1
glutamine family amino acid biosynthetic process (GO:0009084)	2/9	0.0461168	0.35794	-2.89188	8.89708	r;CG9674
endonucleolytic cleavage in ITS1 to separate SSU-rRNA from 5.8S rRNA and LSU-rRNA from tricistronic rRNA transcript (SSU-rRNA, 5.8S rRNA, LSU-rRNA) (GO:0000447)	2/9	0.0461168	0.35794	-1.92289	5.91593	sta;RpS21
glucose transport (GO:0015758)	3/21	0.0473345	0.360234	-2.35176	7.17408	CG31100;CG14606;CG33282
calcium ion homeostasis (GO:0055074)	3/21	0.0473345	0.360234	-2.25181	6.86919	up;SERCA;SPoCk
glucose import (GO:0046323)	3/21	0.0473345	0.360234	-1.80082	5.49344	CG31100;CG14606;CG33282
tRNA modification (GO:0006400)	4/36	0.0513885	0.383614	-1.85209	5.49763	CG7009;CG32281;CG14544;CG8078
positive regulation of translation (GO:0045727)	4/36	0.0513885	0.383614	-1.84557	5.47828	eEF5;RpS9;Suv3;P32
rRNA metabolic process (GO:0016072)	4/36	0.0513885	0.383614	-1.70119	5.04971	Nop60B;Ski6;RpS7;nop5
positive regulation of cysteine-type endopeptidase activity (GO:2001056)	2/10	0.0561768	0.389581	-3.36475	9.68795	hid;eIF3m
regulation of triglyceride catabolic process (GO:0010896)	2/10	0.0561768	0.389581	-3.3423	9.62333	Lsd-1;Akh
pattern recognition receptor signaling pathway (GO:0002221)	2/10	0.0561768	0.389581	-3.31952	9.55774	GNBP1;GNBP2
mitochondrial electron transport, succinate to ubiquinone (GO:0006121)	2/10	0.0561768	0.389581	-3.26865	9.41126	SdhD;SdhA
protein mannosylation (GO:0035268)	2/10	0.0561768	0.389581	-3.15344	9.07955	CG11149;CG6659
regulation of mRNA stability (GO:0043488)	2/10	0.0561768	0.389581	-3.08014	8.86851	bsf;Suv3
protein modification process (GO:0036211)	2/10	0.0561768	0.389581	-2.88008	8.29246	smt3;RpL40
regulation of MyD88-dependent toll-like receptor signaling pathway (GO:0034124)	2/10	0.0561768	0.389581	-2.79091	8.03574	Doa;smt3
cAMP metabolic process (GO:0046058)	2/10	0.0561768	0.389581	-2.28637	6.58303	rut;pn
inorganic anion transmembrane transport (GO:0098661)	4/37	0.0559009	0.389581	-2.06492	5.95558	CG7912;pHCl-2;NKCC;kcc
fatty-acyl-CoA metabolic process (GO:0035337)	3/22	0.0532614	0.389581	-1.92241	5.63755	CG30427;CG10096;CG10097
cytochrome complex assembly (GO:0017004)	2/10	0.0561768	0.389581	-1.41821	4.08338	Cchl;Scox
modulation of chemical synaptic transmission (GO:0050804)	6/70	0.0565338	0.389751	-1.32861	3.81697	cpx;Slob;GluRIIC;Frq1;mGluR;Plc21C
response to reactive oxygen species (GO:0000302)	3/23	0.0595258	0.405606	-2.24261	6.32717	fh;ND-SGDH;ND-20
regulation of immune response (GO:0050776)	3/23	0.0595258	0.405606	-1.96378	5.54051	GNBP1;GNBP2;PGRP-LC
regulation of cell communication (GO:0010646)	4/38	0.0606193	0.405976	-1.75801	4.92795	CG4972;cpx;Slob;GluRIIC
positive regulation of MAPK cascade (GO:0043410)	4/38	0.0606193	0.405976	-1.4133	3.96168	CG10702;sNPF;smt3;drl
fatty acid catabolic process (GO:0009062)	4/38	0.0606193	0.405976	-1.27889	3.58492	Mtpalpha;CG7461;SERCA;CG17544
peripheral nervous system neuron development (GO:0048935)	2/11	0.0669167	0.41277	-3.25949	8.81465	Dif;fra
mitochondrion morphogenesis (GO:0070584)	2/11	0.0669167	0.41277	-3.23712	8.75418	Hsc70-5;Mitofilin
regulation of humoral immune response (GO:0002920)	2/11	0.0669167	0.41277	-3.14223	8.49757	Pebp1;PGRP-LC
cellular macromolecular complex assembly (GO:0034622)	2/11	0.0669167	0.41277	-2.9214	7.90035	Gem2;RpL38
cell part morphogenesis (GO:0032990)	2/11	0.0669167	0.41277	-2.86076	7.73638	Hsc70-5;Mitofilin
regulation of olfactory learning (GO:0090328)	2/11	0.0669167	0.41277	-2.80258	7.57904	rut;SLC22A
regulation of neurological system process (GO:0031644)	2/11	0.0669167	0.41277	-2.72629	7.37273	rut;SLC22A
positive regulation of lipid storage (GO:0010884)	2/11	0.0669167	0.41277	-2.71779	7.34973	Lsd-2;SERCA
organic hydroxy compound transport (GO:0015850)	2/11	0.0669167	0.41277	-2.5523	6.90221	Npc2h;Npc2b
cellular amide metabolic process (GO:0043603)	2/11	0.0669167	0.41277	-2.38468	6.4489	Mulk;CG11771
oligosaccharide catabolic process (GO:0009313)	2/11	0.0669167	0.41277	-2.03547	5.50453	Mal-A8;Mal-A7
fatty acid derivative biosynthetic process (GO:1901570)	3/24	0.0661182	0.41277	-1.8407	4.99992	CG30427;CG10096;CG10097
positive regulation of phosphorylation (GO:0042327)	4/39	0.0655418	0.41277	-1.47302	4.01409	CG10702;bsf;Rack1;drl
circulatory system development (GO:0072359)	5/55	0.0639827	0.41277	-1.3705	3.7677	apt;wupA;Tm2;Abd-B;pan
tRNA aminoacylation (GO:0043039)	2/11	0.0669167	0.41277	-1.26806	3.42922	ValRS-m;TyrRS
defense response to Gram-positive bacterium (GO:0050830)	5/56	0.0680964	0.415672	-1.38483	3.7208	GNBP1;Dif;PGRP-LD;Pebp1;PGRP-LC
ncRNA processing (GO:0034470)	5/56	0.0680964	0.415672	-1.25928	3.38348	Nop60B;IntS12;RpS7;nop5;mRpL44
regulation of secretion by cell (GO:1903530)	3/25	0.0730284	0.441182	-2.08749	5.46276	cpx;Frq1;l(2)gl
regulation of Rho protein signal transduction (GO:0035023)	3/25	0.0730284	0.441182	-0.944255	2.47103	Pura;RhoGAP1A;CG43102
regulation of innate immune response (GO:0045088)	6/75	0.0739738	0.444601	-1.12595	2.93204	GNBP1;GNBP2;wun;Prx5;LysE;PGRP-LC
regulation of oxidative phosphorylation (GO:0002082)	2/12	0.0782678	0.451871	-3.20136	8.15584	COX7A;bsf
hydrogen peroxide catabolic process (GO:0042744)	2/12	0.0782678	0.451871	-3.05905	7.7933	Prx5;Prx3
tRNA wobble uridine modification (GO:0002098)	2/12	0.0782678	0.451871	-3.03476	7.73142	CG8078;Elp3
entrainment of circadian clock by photoperiod (GO:0043153)	2/12	0.0782678	0.451871	-2.73137	6.95849	hid;Plc21C
mitochondrion distribution (GO:0048311)	2/12	0.0782678	0.451871	-2.71784	6.92401	EndoG;Drp1
ubiquinone biosynthetic process (GO:0006744)	2/12	0.0782678	0.451871	-2.54751	6.49008	ND-39;CG9410
mitochondrial RNA metabolic process (GO:0000959)	2/12	0.0782678	0.451871	-2.47829	6.31374	mRpL12;Suv3
negative regulation of neurogenesis (GO:0050768)	4/41	0.0759884	0.451871	-1.45282	3.74418	UQCR-14;stl;COX7C;l(2)gl
cAMP-mediated signaling (GO:0019933)	3/26	0.0802454	0.456542	-1.8716	4.72143	rut;dnc;AdoR
pole cell migration (GO:0007280)	3/26	0.0802454	0.456542	-1.81936	4.58963	wun;Mulk;Abd-B
axon midline choice point recognition (GO:0016199)	3/26	0.0802454	0.456542	-1.72937	4.36263	RhoGAP93B;fra;drl
chemical homeostasis (GO:0048878)	4/42	0.0815066	0.461477	-1.51492	3.798	Snmp1;smt3;CG17544;Akh
cellular response to gamma radiation (GO:0071480)	2/13	0.0901657	0.486978	-2.87852	6.92603	hid;Tctp
peptidoglycan metabolic process (GO:0000270)	2/13	0.0901657	0.486978	-2.69001	6.47245	GNBP1;PGRP-LD
peptidoglycan catabolic process (GO:0009253)	2/13	0.0901657	0.486978	-2.68125	6.45138	GNBP1;PGRP-LD
positive regulation of biosynthetic process of antibacterial peptides active against Gram-negative bacteria (GO:0006964)	2/13	0.0901657	0.486978	-2.57218	6.18895	Dif;PGRP-LC
phospholipid biosynthetic process (GO:0008654)	2/13	0.0901657	0.486978	-2.55958	6.15861	ND-ACP;CLS
negative regulation of behavior (GO:0048521)	2/13	0.0901657	0.486978	-2.01704	4.8532	sand;ppk
photoperiodism (GO:0009648)	2/13	0.0901657	0.486978	-1.99581	4.80213	hid;Plc21C
hydrogen peroxide metabolic process (GO:0042743)	2/13	0.0901657	0.486978	-1.80997	4.35498	Prx5;Prx3
endonucleolytic cleavage of tricistronic rRNA transcript (SSU-rRNA, 5.8S rRNA, LSU-rRNA) (GO:0000479)	2/13	0.0901657	0.486978	-1.73333	4.17057	sta;RpS21
vacuolar acidification (GO:0007035)	2/13	0.0901657	0.486978	-1.0971	2.63973	Vha100-4;VhaAC39-1
axon choice point recognition (GO:0016198)	3/28	0.0955534	0.513709	-1.59273	3.73985	RhoGAP93B;fra;drl
mitochondrial membrane organization (GO:0007006)	2/14	0.10255	0.525726	-2.83063	6.44648	sesB;CLS
glycosaminoglycan catabolic process (GO:0006027)	2/14	0.10255	0.525726	-2.58407	5.88498	GNBP1;PGRP-LD
regulation of neurotransmitter transport (GO:0051588)	2/14	0.10255	0.525726	-2.51005	5.71639	cpx;Frq1
negative regulation of immune effector process (GO:0002698)	2/14	0.10255	0.525726	-2.22582	5.0691	PGRP-LD;PGRP-LC
production of siRNA involved in RNA interference (GO:0030422)	2/14	0.10255	0.525726	-2.2172	5.04946	Hen1;mRpL44
negative regulation of natural killer cell differentiation (GO:0032824)	2/14	0.10255	0.525726	-2.20358	5.01843	PGRP-LD;PGRP-LC
regulation of natural killer cell differentiation involved in immune response (GO:0032826)	2/14	0.10255	0.525726	-2.17467	4.9526	PGRP-LD;PGRP-LC
potassium ion homeostasis (GO:0055075)	2/14	0.10255	0.525726	-1.86117	4.23864	NKCC;kcc
adenylate cyclase-activating G-protein coupled receptor signaling pathway (GO:0007189)	3/29	0.10362	0.525726	-1.66956	3.78494	rut;CG12290;AdoR
negative regulation of defense response (GO:0031348)	3/29	0.10362	0.525726	-1.65655	3.75543	wun;Prx5;LysE
positive regulation of Ras protein signal transduction (GO:0046579)	4/45	0.0991969	0.525726	-1.51439	3.49922	Pura;RhoGAP1A;smt3;CG43102
positive regulation of ERK1 and ERK2 cascade (GO:0070374)	3/29	0.10362	0.525726	-1.52786	3.46371	CG10702;sNPF;drl
negative regulation of natural killer cell differentiation involved in immune response (GO:0032827)	2/14	0.10255	0.525726	-1.40678	3.2038	PGRP-LD;PGRP-LC
regulation of signal transduction (GO:0009966)	7/102	0.106302	0.537007	-0.890543	1.99613	shf;CG4972;CG10702;pan;VhaAC39-1;l(2)gl;drl
sensory perception of pain (GO:0019233)	6/83	0.107528	0.540869	-1.05634	2.35565	CG14075;CG11878;gas;ppk;CG43313;CG32278
chloride transport (GO:0006821)	3/30	0.111945	0.548951	-2.07046	4.53378	pHCl-2;NKCC;kcc
cellular response to hypoxia (GO:0071456)	3/30	0.111945	0.548951	-1.59171	3.48544	msi;l(2)37Cc;CG11779
negative regulation of innate immune response (GO:0045824)	3/30	0.111945	0.548951	-1.55817	3.412	wun;Prx5;LysE
glutathione metabolic process (GO:0006749)	4/47	0.111894	0.548951	-1.32436	2.90062	GstE9;CG33178;GstE10;GstD11
synaptic target recognition (GO:0008039)	4/47	0.111894	0.548951	-1.29752	2.84183	shf;CG6867;nrm;tey
lymph gland development (GO:0048542)	4/47	0.111894	0.548951	-1.28489	2.81418	RpS21;RpS8;CG33155;asrij
lipid modification (GO:0030258)	2/15	0.115365	0.55413	-2.37609	5.13154	wun;Mulk
salivary gland boundary specification (GO:0007432)	2/15	0.115365	0.55413	-2.33149	5.03521	exd;fra
regulation of biosynthetic process of antibacterial peptides active against Gram-negative bacteria (GO:0002813)	2/15	0.115365	0.55413	-2.03956	4.40476	Dif;PGRP-LC
production of small RNA involved in gene silencing by RNA (GO:0070918)	2/15	0.115365	0.55413	-1.65599	3.57637	Hen1;mRpL44
maturation of 5.8S rRNA from tricistronic rRNA transcript (SSU-rRNA, 5.8S rRNA, LSU-rRNA) (GO:0000466)	2/15	0.115365	0.55413	-1.09539	2.36567	sta;RpS21
fatty acid beta-oxidation (GO:0006635)	3/31	0.120515	0.569531	-1.74473	3.69181	Mtpalpha;SERCA;CG17544
midgut development (GO:0007494)	3/31	0.120515	0.569531	-1.5695	3.32102	opa;Abd-B;lab
ATP hydrolysis coupled cation transmembrane transport (GO:0099132)	3/31	0.120515	0.569531	-1.51092	3.19708	Vha100-4;VhaSFD;VhaAC39-1
ATP hydrolysis coupled proton transport (GO:0015991)	3/31	0.120515	0.569531	-1.45415	3.07695	Vha100-4;VhaSFD;VhaAC39-1
associative learning (GO:0008306)	4/49	0.12527	0.589627	-1.35877	2.82255	rut;dnc;AdoR;drl
intracellular pH reduction (GO:0051452)	2/16	0.128557	0.592032	-2.54643	5.22371	Vha100-4;VhaAC39-1
response to gamma radiation (GO:0010332)	2/16	0.128557	0.592032	-2.32185	4.76301	hid;Tctp
ecdysone-mediated induction of salivary gland cell autophagic cell death (GO:0035072)	2/16	0.128557	0.592032	-2.22305	4.56033	hid;l(2)gl
induction of programmed cell death by ecdysone (GO:0035078)	2/16	0.128557	0.592032	-2.16155	4.43417	hid;l(2)gl
RNA interference (GO:0016246)	3/32	0.129318	0.592032	-1.66877	3.41344	Hen1;vig;mRpL44
cellular response to decreased oxygen levels (GO:0036294)	3/32	0.129318	0.592032	-1.47017	3.00721	msi;l(2)37Cc;CG11779
heart development (GO:0007507)	6/87	0.1268	0.592032	-0.946746	1.95517	apt;wupA;Tm2;Abd-B;pan;Sod2
fatty acid oxidation (GO:0019395)	3/33	0.138339	0.625998	-1.70528	3.37312	Mtpalpha;SERCA;CG17544
negative regulation of neuroblast proliferation (GO:0007406)	3/33	0.138339	0.625998	-1.69329	3.34941	UQCR-14;COX7C;l(2)gl
negative regulation of neural precursor cell proliferation (GO:2000178)	3/33	0.138339	0.625998	-1.67548	3.31417	UQCR-14;COX7C;l(2)gl
neuromuscular junction development (GO:0007528)	4/51	0.139283	0.627847	-1.3442	2.64974	rut;Ca-beta;Frq1;mGluR
negative regulation of synaptic transmission (GO:0050805)	2/17	0.142077	0.630736	-2.11476	4.1267	SLC22A;cpx
positive regulation of MAP kinase activity (GO:0043406)	2/17	0.142077	0.630736	-1.52694	2.97966	Gadd45;smt3
organelle fission (GO:0048285)	2/17	0.142077	0.630736	-1.5214	2.96884	wupA;Drp1
potassium ion import (GO:0010107)	2/17	0.142077	0.630736	-1.35527	2.64465	NKCC;kcc
larval lymph gland hemopoiesis (GO:0035167)	3/34	0.147567	0.652635	-1.57303	3.00996	RpS8;CG33155;asrij
synaptic vesicle budding (GO:0070142)	1/6	0.21359	0.665451	-6.0688	9.36839	Drp1
regulation of ATPase activity (GO:0043462)	1/6	0.21359	0.665451	-5.1448	7.94202	Slob
nucleoside transport (GO:0015858)	1/6	0.21359	0.665451	-4.5843	7.07678	Ent3
nucleoside transmembrane transport (GO:1901642)	1/6	0.21359	0.665451	-4.58171	7.07277	Ent3
citrate transport (GO:0015746)	1/6	0.21359	0.665451	-4.48064	6.91675	sea
negative regulation of lipid catabolic process (GO:0050995)	1/7	0.244466	0.665451	-4.68602	6.60111	Lsd-2
positive regulation of oxidative phosphorylation (GO:1903862)	1/6	0.21359	0.665451	-4.27167	6.59417	bsf
purine ribonucleoside monophosphate metabolic process (GO:0009167)	1/6	0.21359	0.665451	-4.26825	6.58888	ATPsynD
regulation of cardioblast cell fate specification (GO:0042686)	1/6	0.21359	0.665451	-4.21362	6.50455	Abd-B
establishment of epithelial cell planar polarity (GO:0090163)	1/6	0.21359	0.665451	-4.0506	6.2529	l(2)gl
purine ribonucleotide transport (GO:0015868)	1/6	0.21359	0.665451	-4.02111	6.20738	sesB
male genitalia development (GO:0030539)	1/6	0.21359	0.665451	-4.00876	6.18831	Abd-B
S-adenosylmethionine cycle (GO:0033353)	1/7	0.244466	0.665451	-4.38003	6.17006	Ahcy
positive regulation of response to DNA damage stimulus (GO:2001022)	1/6	0.21359	0.665451	-3.94358	6.0877	RpS3
muscle tissue development (GO:0060537)	1/6	0.21359	0.665451	-3.94192	6.08512	Mlp84B
L-methionine salvage from methylthioadenosine (GO:0019509)	1/7	0.244466	0.665451	-4.29407	6.04898	Mtap
mitochondrial genome maintenance (GO:0000002)	1/6	0.21359	0.665451	-3.88833	6.00241	CG11077
mitochondrial calcium ion transmembrane transport (GO:0006851)	1/6	0.21359	0.665451	-3.84877	5.94133	MCU
protein localization to cell cortex (GO:0072697)	1/8	0.274131	0.665451	-4.5829	5.93096	l(2)gl
brain segmentation (GO:0035284)	1/6	0.21359	0.665451	-3.76341	5.80956	lab
AMP biosynthetic process (GO:0006167)	1/6	0.21359	0.665451	-3.72813	5.75511	AdSL
regulation of sequestering of triglyceride (GO:0010889)	1/6	0.21359	0.665451	-3.65427	5.64109	Lsd-2
negative regulation of circadian sleep/wake cycle, sleep (GO:0042321)	1/6	0.21359	0.665451	-3.64949	5.6337	sand
central nervous system neuron axonogenesis (GO:0021955)	1/6	0.21359	0.665451	-3.60657	5.56745	smt3
regulation of photoreceptor cell axon guidance (GO:2000289)	1/6	0.21359	0.665451	-3.60456	5.56434	Elp3
positive regulation of defense response to bacterium (GO:1900426)	1/7	0.244466	0.665451	-3.83791	5.40638	PGRP-LC
positive regulation of insulin secretion (GO:0032024)	1/6	0.21359	0.665451	-3.49131	5.38952	Akh
nuclear division (GO:0000280)	1/7	0.244466	0.665451	-3.79999	5.35297	wupA
lamellocyte differentiation (GO:0035171)	1/6	0.21359	0.665451	-3.46052	5.342	Dif
morphogenesis of larval imaginal disc epithelium (GO:0016335)	1/6	0.21359	0.665451	-3.44734	5.32165	l(2)gl
sequestering of triglyceride (GO:0030730)	1/6	0.21359	0.665451	-3.43171	5.29753	Lsd-2
positive regulation of antifungal peptide biosynthetic process (GO:0006967)	1/8	0.274131	0.665451	-4.05945	5.25354	Dif
positive regulation of blood circulation (GO:1903524)	1/6	0.21359	0.665451	-3.35836	5.18429	fh
negative regulation of kinase activity (GO:0033673)	1/6	0.21359	0.665451	-3.34831	5.16877	l(2)gl
regulation of cell cycle G1/S phase transition (GO:1902806)	1/6	0.21359	0.665451	-3.32343	5.13037	REG
tricarboxylic acid transport (GO:0006842)	1/6	0.21359	0.665451	-3.30692	5.10489	sea
negative regulation of transport (GO:0051051)	1/6	0.21359	0.665451	-3.28937	5.07779	Slob
pre-miRNA processing (GO:0031054)	1/7	0.244466	0.665451	-3.48157	4.90442	mRpL44
response to axon injury (GO:0048678)	1/7	0.244466	0.665451	-3.45677	4.86948	Appl
positive regulation of protein localization to plasma membrane (GO:1903078)	1/7	0.244466	0.665451	-3.40571	4.79755	smt3
L-methionine salvage (GO:0071267)	1/7	0.244466	0.665451	-3.3555	4.72683	Mtap
acetaldehyde metabolic process (GO:0006117)	1/6	0.21359	0.665451	-3.03654	4.6875	AOX3
glutamate biosynthetic process (GO:0006537)	1/6	0.21359	0.665451	-3.02302	4.66663	CG9674
rRNA-containing ribonucleoprotein complex export from nucleus (GO:0071428)	1/7	0.244466	0.665451	-3.31058	4.66354	sta
response to hydrogen peroxide (GO:0042542)	1/6	0.21359	0.665451	-2.99806	4.62809	fh
metal ion homeostasis (GO:0055065)	2/19	0.169921	0.665451	-2.60501	4.61718	NKCC;kcc
oxidative phosphorylation (GO:0006119)	1/8	0.274131	0.665451	-3.56291	4.61094	Suv3
L-cysteine metabolic process (GO:0046439)	1/7	0.244466	0.665451	-3.24092	4.56542	Ahcy
protein desumoylation (GO:0016926)	1/7	0.244466	0.665451	-3.23675	4.55954	smt3
central nervous system segmentation (GO:0035283)	1/6	0.21359	0.665451	-2.94201	4.54157	lab
peptide transport (GO:0015833)	2/18	0.155879	0.665451	-2.44231	4.53945	CG45076;bic
cAMP biosynthetic process (GO:0006171)	1/6	0.21359	0.665451	-2.93133	4.52509	rut
amide transport (GO:0042886)	1/6	0.21359	0.665451	-2.92634	4.51739	CG8026
protein sumoylation (GO:0016925)	1/7	0.244466	0.665451	-3.16005	4.4515	smt3
female genitalia development (GO:0030540)	1/6	0.21359	0.665451	-2.88333	4.45099	Abd-B
dendritic spine morphogenesis (GO:0060997)	1/7	0.244466	0.665451	-3.15206	4.44024	smt3
positive regulation of DNA-dependent DNA replication (GO:2000105)	1/7	0.244466	0.665451	-3.15016	4.43757	pn
regulation of oviposition (GO:0046662)	2/18	0.155879	0.665451	-2.34203	4.35306	Gadd45;p24-2
regulation of heart contraction (GO:0008016)	2/18	0.155879	0.665451	-2.34067	4.35055	SclB;fh
S-adenosylhomocysteine metabolic process (GO:0046498)	1/7	0.244466	0.665451	-3.04878	4.29476	Ahcy
organic cation transport (GO:0015695)	1/7	0.244466	0.665451	-3.03241	4.2717	SLC22A
central nervous system projection neuron axonogenesis (GO:0021952)	1/7	0.244466	0.665451	-3.01388	4.2456	smt3
positive regulation of heart contraction (GO:0045823)	1/8	0.274131	0.665451	-3.26094	4.22015	fh
regulation of retinal cell programmed cell death (GO:0046668)	1/8	0.274131	0.665451	-3.23223	4.18299	hid
epidermis morphogenesis (GO:0048730)	1/6	0.21359	0.665451	-2.67725	4.13287	l(2)gl
neuron cell-cell adhesion (GO:0007158)	1/9	0.302633	0.665451	-3.44989	4.12344	bdl
positive regulation of antimicrobial peptide biosynthetic process (GO:0002807)	2/20	0.184162	0.665451	-2.43486	4.11964	Dif;PGRP-LC
'de novo' pyrimidine nucleobase biosynthetic process (GO:0006207)	1/9	0.302633	0.665451	-3.39628	4.05935	r
positive regulation of peptidase activity (GO:0010952)	1/9	0.302633	0.665451	-3.37695	4.03625	REG
neuron fate specification (GO:0048665)	1/7	0.244466	0.665451	-2.85814	4.02621	dac
purine ribonucleoside monophosphate biosynthetic process (GO:0009168)	1/7	0.244466	0.665451	-2.8414	4.00262	CLS
pteridine metabolic process (GO:0019889)	1/6	0.21359	0.665451	-2.57116	3.96909	pn
intracellular distribution of mitochondria (GO:0048312)	1/7	0.244466	0.665451	-2.81418	3.96428	Drp1
negative regulation of circadian rhythm (GO:0042754)	1/6	0.21359	0.665451	-2.55464	3.94358	sand
heart process (GO:0003015)	2/18	0.155879	0.665451	-2.11959	3.93963	wupA;SERCA
sperm mitochondrion organization (GO:0030382)	1/8	0.274131	0.665451	-3.03903	3.93296	Drp1
cardiac muscle tissue development (GO:0048738)	1/7	0.244466	0.665451	-2.79126	3.932	wupA
regulation of striated muscle tissue development (GO:0016202)	1/8	0.274131	0.665451	-3.01403	3.90061	Abd-B
muscle organ morphogenesis (GO:0048644)	1/8	0.274131	0.665451	-3.00976	3.89508	up
negative regulation of growth of symbiont in host (GO:0044130)	1/9	0.302633	0.665451	-3.2518	3.88667	Hexo2
regulation of neurotransmitter secretion (GO:0046928)	2/19	0.169921	0.665451	-2.17564	3.85615	cpx;Frq1
catecholamine biosynthetic process (GO:0042423)	1/6	0.21359	0.665451	-2.49438	3.85057	olf413
protein import into nucleus, translocation (GO:0000060)	1/7	0.244466	0.665451	-2.72662	3.84093	exd
regulation of locomotor rhythm (GO:1904059)	1/9	0.302633	0.665451	-3.16987	3.78874	Pura
purine nucleotide metabolic process (GO:0006163)	1/7	0.244466	0.665451	-2.68409	3.78102	AdSL
skeletal myofibril assembly (GO:0014866)	1/9	0.302633	0.665451	-3.15438	3.77023	up
cellular response to superoxide (GO:0071451)	1/6	0.21359	0.665451	-2.43514	3.75913	Sod2
cellular transition metal ion homeostasis (GO:0046916)	2/19	0.169921	0.665451	-2.10444	3.72996	fh;VhaAC39-1
mesodermal cell fate determination (GO:0007500)	1/6	0.21359	0.665451	-2.41558	3.72892	pan
ribosome disassembly (GO:0032790)	1/6	0.21359	0.665451	-2.39521	3.69748	mRRF2
purine-containing compound metabolic process (GO:0072521)	1/8	0.274131	0.665451	-2.84839	3.68625	AdSL
respiratory chain complex IV assembly (GO:0008535)	2/19	0.169921	0.665451	-2.07447	3.67684	bsf;Scox
histone H3-K9 methylation (GO:0051567)	1/7	0.244466	0.665451	-2.59162	3.65076	vig2
regulation of transferase activity (GO:0051338)	1/7	0.244466	0.665451	-2.58442	3.64062	blw
glutamine metabolic process (GO:0006541)	1/9	0.302633	0.665451	-3.04445	3.63883	r
negative regulation of neuron apoptotic process (GO:0043524)	2/20	0.184162	0.665451	-2.11516	3.57873	RpL14;RpS3
regulation of cysteine-type endopeptidase activity (GO:2000116)	1/6	0.21359	0.665451	-2.31764	3.57773	hid
positive regulation of cell development (GO:0010720)	1/7	0.244466	0.665451	-2.51656	3.54502	Tm2
cytoskeletal matrix organization at active zone (GO:0048789)	1/8	0.274131	0.665451	-2.73646	3.54138	Elp3
fatty acid beta-oxidation using acyl-CoA oxidase (GO:0033540)	1/8	0.274131	0.665451	-2.73511	3.53964	CG17544
peptidyl-glutamic acid modification (GO:0018200)	1/7	0.244466	0.665451	-2.50224	3.52486	vnc
regulation of melanization defense response (GO:0035007)	1/8	0.274131	0.665451	-2.70429	3.49976	PGRP-LC
positive regulation of antibacterial peptide biosynthetic process (GO:0006963)	2/21	0.198565	0.665451	-2.16459	3.49937	Dif;PGRP-LC
positive regulation of mitochondrial fission (GO:0090141)	1/8	0.274131	0.665451	-2.70032	3.49462	Drp1
cellular response to transforming growth factor beta stimulus (GO:0071560)	2/19	0.169921	0.665451	-1.9607	3.47519	smt3;l(2)gl
positive regulation of peptide hormone secretion (GO:0090277)	1/8	0.274131	0.665451	-2.66395	3.44755	Akh
regulation of protein transport (GO:0051223)	1/9	0.302633	0.665451	-2.87398	3.43508	l(2)gl
regulation of cysteine-type endopeptidase activity involved in apoptotic process (GO:0043281)	1/9	0.302633	0.665451	-2.87369	3.43474	hid
carnitine metabolic process (GO:0009437)	1/9	0.302633	0.665451	-2.86542	3.42485	whd
regulation of ATP metabolic process (GO:1903578)	1/8	0.274131	0.665451	-2.64399	3.42171	COX7A
mitotic G2 DNA damage checkpoint (GO:0007095)	1/9	0.302633	0.665451	-2.8584	3.41646	Tctp
negative regulation of MAPK cascade (GO:0043409)	1/9	0.302633	0.665451	-2.84738	3.40329	ATPsynD
regulation of antifungal peptide biosynthetic process (GO:0002810)	1/8	0.274131	0.665451	-2.6269	3.3996	Dif
protein tetramerization (GO:0051262)	1/7	0.244466	0.665451	-2.37348	3.34347	CG16986
mitochondrial RNA processing (GO:0000963)	1/6	0.21359	0.665451	-2.15458	3.32602	Suv3
regulation of ion homeostasis (GO:2000021)	1/7	0.244466	0.665451	-2.35752	3.32099	SERCA
neuroendocrine cell differentiation (GO:0061101)	1/7	0.244466	0.665451	-2.35072	3.31141	Abd-B
negative regulation of salivary gland boundary specification (GO:0045705)	1/9	0.302633	0.665451	-2.76317	3.30264	Abd-B
peptidyl-threonine phosphorylation (GO:0018107)	1/8	0.274131	0.665451	-2.54355	3.29173	CG4945
regulation of defense response (GO:0031347)	2/22	0.213095	0.665451	-2.12823	3.29028	GNBP1;GNBP2
negative regulation of protein phosphorylation (GO:0001933)	2/21	0.198565	0.665451	-2.02004	3.26567	Rack1;l(2)gl
regulation of neuron death (GO:1901214)	2/21	0.198565	0.665451	-2.00043	3.23398	Appl;Drep2
chitin-based larval cuticle pattern formation (GO:0035293)	2/20	0.184162	0.665451	-1.90987	3.23139	pan;l(2)gl
negative chemotaxis (GO:0050919)	2/18	0.155879	0.665451	-1.7096	3.17759	CG6867;drl
negative regulation of cell migration (GO:0030336)	1/9	0.302633	0.665451	-2.64498	3.16137	stl
organelle disassembly (GO:1903008)	1/8	0.274131	0.665451	-2.44088	3.15886	mRRF2
response to metal ion (GO:0010038)	2/21	0.198565	0.665451	-1.95279	3.15695	fh;whd
divalent metal ion transport (GO:0070838)	3/36	0.166587	0.665451	-1.75289	3.14159	CG1840;SPoCk;GluRIIC
protein O-linked mannosylation (GO:0035269)	1/9	0.302633	0.665451	-2.62242	3.13441	CG11149
peptidyl-arginine modification (GO:0018195)	1/7	0.244466	0.665451	-2.21431	3.11926	Art3
chaperone mediated protein folding requiring cofactor (GO:0051085)	2/22	0.213095	0.665451	-2.0098	3.10718	Hsc70-5;CG11267
regulation of mitochondrial fission (GO:0090140)	1/9	0.302633	0.665451	-2.55623	3.05529	Drp1
formation of animal organ boundary (GO:0010160)	2/21	0.198565	0.665451	-1.88391	3.04561	exd;fra
regulation of peptide secretion (GO:0002791)	1/7	0.244466	0.665451	-2.15847	3.04059	l(2)gl
negative regulation of oskar mRNA translation (GO:0007319)	1/9	0.302633	0.665451	-2.51717	3.00861	apt
peptidyl-tyrosine dephosphorylation (GO:0035335)	1/9	0.302633	0.665451	-2.4974	2.98499	Ptp52F
cellular response to ionizing radiation (GO:0071479)	2/19	0.169921	0.665451	-1.67904	2.97596	hid;Tctp
nuclear RNA surveillance (GO:0071027)	1/9	0.302633	0.665451	-2.47864	2.96256	Ski6
neuroepithelial cell differentiation (GO:0060563)	1/7	0.244466	0.665451	-2.09987	2.95805	Abd-B
peptidyl-lysine modification (GO:0018205)	2/21	0.198565	0.665451	-1.82086	2.94367	Elp3;smt3
xanthine metabolic process (GO:0046110)	1/6	0.21359	0.665451	-1.89589	2.92668	AOX3
dicarboxylic acid biosynthetic process (GO:0043650)	1/7	0.244466	0.665451	-2.07209	2.91891	CG9674
positive regulation of MyD88-dependent toll-like receptor signaling pathway (GO:0034126)	1/9	0.302633	0.665451	-2.43651	2.9122	smt3
positive regulation of apoptotic process involved in development (GO:1904747)	1/8	0.274131	0.665451	-2.22907	2.88475	Abd-B
mitochondrial fission (GO:0000266)	1/9	0.302633	0.665451	-2.39477	2.86231	Drp1
pyrimidine nucleobase biosynthetic process (GO:0019856)	1/9	0.302633	0.665451	-2.39098	2.85778	r
neuromuscular process (GO:0050905)	1/9	0.302633	0.665451	-2.39002	2.85664	CG3740
negative regulation of feeding behavior (GO:2000252)	1/9	0.302633	0.665451	-2.3795	2.84406	ppk
primary miRNA processing (GO:0031053)	1/8	0.274131	0.665451	-2.1892	2.83315	mRpL44
protein acetylation (GO:0006473)	1/7	0.244466	0.665451	-2.01049	2.83214	Elp3
regulation of cellular carbohydrate metabolic process (GO:0010675)	1/8	0.274131	0.665451	-2.16258	2.7987	sNPF
ketone biosynthetic process (GO:0042181)	1/7	0.244466	0.665451	-1.97753	2.78571	Npc2b
calcium-mediated signaling (GO:0019722)	3/37	0.176353	0.665451	-1.59703	2.77128	Ca-beta;SPoCk;TpnC73F
acyl-CoA metabolic process (GO:0006637)	1/9	0.302633	0.665451	-2.28775	2.7344	CG1774
regulation of Wnt signaling pathway (GO:0030111)	2/18	0.155879	0.665451	-1.44633	2.68826	CG17278;pan
male gonad development (GO:0008584)	1/9	0.302633	0.665451	-2.23284	2.66877	Abd-B
regulation of glucose metabolic process (GO:0010906)	1/9	0.302633	0.665451	-2.22673	2.66147	sNPF
membrane fusion (GO:0061025)	2/18	0.155879	0.665451	-1.41259	2.62555	Chchd3;Drp1
G-protein coupled glutamate receptor signaling pathway (GO:0007216)	1/7	0.244466	0.665451	-1.84946	2.60529	mGluR
negative regulation of stem cell proliferation (GO:2000647)	3/38	0.186273	0.665451	-1.54751	2.60065	UQCR-14;COX7C;l(2)gl
dendrite guidance (GO:0070983)	2/25	0.257141	0.665451	-1.91095	2.59532	fra;drl
epithelial cell morphogenesis (GO:0003382)	2/23	0.22772	0.665451	-1.75076	2.59049	tyn;colt
snRNA 3'-end processing (GO:0034472)	2/23	0.22772	0.665451	-1.74869	2.58743	IntS12;Ski6
regulation of salivary gland boundary specification (GO:0045704)	1/9	0.302633	0.665451	-2.15901	2.58052	Abd-B
regulation of ion transport (GO:0043269)	1/9	0.302633	0.665451	-2.14947	2.56912	Slob
'de novo' posttranslational protein folding (GO:0051084)	2/22	0.213095	0.665451	-1.6602	2.5667	Hsc70-5;CG11267
gonadal mesoderm development (GO:0007506)	1/9	0.302633	0.665451	-2.14011	2.55794	Abd-B
positive regulation of cysteine-type endopeptidase activity involved in apoptotic process (GO:0043280)	2/26	0.271882	0.665451	-1.86214	2.42523	hid;eIF3m
regulation of stem cell differentiation (GO:2000736)	2/23	0.22772	0.665451	-1.63566	2.42018	Tctp;asrij
imaginal disc-derived female genitalia development (GO:0007486)	1/9	0.302633	0.665451	-1.98577	2.37347	Abd-B
peptidyl-threonine modification (GO:0018210)	1/8	0.274131	0.665451	-1.83377	2.37317	CG4945
coenzyme metabolic process (GO:0006732)	1/9	0.302633	0.665451	-1.98486	2.37238	CG1774
genital disc anterior/posterior pattern formation (GO:0035224)	1/9	0.302633	0.665451	-1.975	2.36059	Abd-B
regulation of hemocyte proliferation (GO:0035206)	3/41	0.216829	0.665451	-1.52592	2.33259	Dif;Pkc53E;Sod2
second-messenger-mediated signaling (GO:0019932)	3/39	0.196334	0.665451	-1.43151	2.3304	Ca-beta;SPoCk;TpnC73F
development of primary male sexual characteristics (GO:0046546)	1/9	0.302633	0.665451	-1.93482	2.31256	Abd-B
G2 DNA damage checkpoint (GO:0031572)	1/9	0.302633	0.665451	-1.92651	2.30263	Tctp
xanthine catabolic process (GO:0009115)	1/6	0.21359	0.665451	-1.46807	2.26626	AOX3
positive regulation of toll-like receptor signaling pathway (GO:0034123)	1/9	0.302633	0.665451	-1.89363	2.26334	smt3
cuticle chitin metabolic process (GO:0006034)	1/8	0.274131	0.665451	-1.73691	2.24782	Idgf6
olfactory learning (GO:0008355)	3/40	0.206524	0.665451	-1.42115	2.24163	rut;dnc;drl
protein autophosphorylation (GO:0046777)	3/39	0.196334	0.665451	-1.35879	2.21202	nmo;Doa;CG11099
adenylate cyclase-modulating G-protein coupled receptor signaling pathway (GO:0007188)	3/40	0.206524	0.665451	-1.39895	2.20661	rut;CG12290;AdoR
mRNA polyadenylation (GO:0006378)	2/25	0.257141	0.665451	-1.62463	2.20646	bsf;Suv3
peripheral nervous system neuron differentiation (GO:0048934)	1/9	0.302633	0.665451	-1.82208	2.17781	Dif
positive regulation of cellular catabolic process (GO:0031331)	2/25	0.257141	0.665451	-1.60287	2.17691	Lsd-1;Akh
mesenchyme development (GO:0060485)	1/9	0.302633	0.665451	-1.81703	2.17178	Abd-B
defasciculation of motor neuron axon (GO:0007415)	1/9	0.302633	0.665451	-1.80938	2.16264	trol
intracellular protein transmembrane transport (GO:0065002)	1/9	0.302633	0.665451	-1.80762	2.16054	Trp1
eye photoreceptor cell development (GO:0042462)	2/27	0.286612	0.665451	-1.71492	2.14301	Doa;dac
removal of superoxide radicals (GO:0019430)	1/6	0.21359	0.665451	-1.38551	2.13881	Sod2
dsRNA transport (GO:0033227)	2/27	0.286612	0.665451	-1.70829	2.13472	VhaSFD;CG8773
negative regulation of ATPase activity (GO:0032780)	1/6	0.21359	0.665451	-1.37188	2.11776	Slob
adrenergic receptor signaling pathway (GO:0071875)	1/9	0.302633	0.665451	-1.75233	2.09445	CG12290
glutamate receptor signaling pathway (GO:0007215)	1/9	0.302633	0.665451	-1.7402	2.07994	mGluR
glycolipid biosynthetic process (GO:0009247)	3/43	0.23774	0.665451	-1.44748	2.07942	PIG-H;ND-ACP;PIG-B
regulation of neuron apoptotic process (GO:0043523)	2/22	0.213095	0.665451	-1.33565	2.06494	RpL14;RpS3
larval midgut cell programmed cell death (GO:0035096)	2/26	0.271882	0.665451	-1.585	2.06428	hid;Ptp52F
detection of mechanical stimulus involved in sensory perception (GO:0050974)	1/9	0.302633	0.665451	-1.72042	2.05631	ppk
oocyte anterior/posterior axis specification (GO:0007314)	2/26	0.271882	0.665451	-1.56292	2.03553	l(2)gl;cni
negative regulation of growth of symbiont involved in interaction with host (GO:0044146)	1/9	0.302633	0.665451	-1.69083	2.02094	Hexo2
positive regulation of multicellular organism growth (GO:0040018)	2/27	0.286612	0.665451	-1.60962	2.01142	sNPF;Tctp
ribonucleoprotein complex disassembly (GO:0032988)	1/9	0.302633	0.665451	-1.68284	2.01138	mRRF2
genital disc pattern formation (GO:0035221)	1/9	0.302633	0.665451	-1.65799	1.98168	Abd-B
regulation of peptidoglycan recognition protein signaling pathway (GO:0061058)	1/9	0.302633	0.665451	-1.65499	1.97811	PGRP-LC
regulation of G-protein coupled receptor protein signaling pathway (GO:0008277)	1/8	0.274131	0.665451	-1.52843	1.97802	sun
positive regulation of cytoskeleton organization (GO:0051495)	2/25	0.257141	0.665451	-1.44679	1.96494	Tm2;Rack1
regulation of growth of symbiont in host (GO:0044126)	1/9	0.302633	0.665451	-1.60403	1.91719	Hexo2
carbohydrate homeostasis (GO:0033500)	3/41	0.216829	0.665451	-1.25109	1.91248	Galt;sut3;Akh
sulfur compound biosynthetic process (GO:0044272)	2/26	0.271882	0.665451	-1.44593	1.88316	Hs6st;Sam-S
genital disc development (GO:0035215)	2/25	0.257141	0.665451	-1.38617	1.8826	dac;Abd-B
regulation of insulin secretion (GO:0050796)	1/8	0.274131	0.665451	-1.42347	1.84218	Akh
regulation of kinase activity (GO:0043549)	2/25	0.257141	0.665451	-1.34119	1.82152	CG10702;drl
superoxide metabolic process (GO:0006801)	1/7	0.244466	0.665451	-1.27648	1.79815	Sod2
cyclic-nucleotide-mediated signaling (GO:0019935)	2/27	0.286612	0.665451	-1.42959	1.78646	rut;dnc
peptide catabolic process (GO:0043171)	2/20	0.184162	0.665451	-1.04554	1.769	CG8773;CG5849
positive regulation of decapentaplegic signaling pathway (GO:0090098)	1/7	0.244466	0.665451	-1.23645	1.74177	lab
action potential (GO:0001508)	1/7	0.244466	0.665451	-1.21627	1.71333	sesB
regulation of cell differentiation (GO:0045595)	3/46	0.269685	0.665451	-1.29341	1.69502	pan;Tctp;asrij
plasma membrane bounded cell projection morphogenesis (GO:0120039)	2/28	0.301309	0.665451	-1.31748	1.58047	Pura;Appl
neuron projection development (GO:0031175)	3/45	0.258974	0.665451	-1.1653	1.57435	Pura;Appl;smt3
negative regulation of cell communication (GO:0010648)	2/26	0.271882	0.665451	-1.20732	1.5724	CG10702;drl
negative regulation of signaling (GO:0023057)	2/26	0.271882	0.665451	-1.20466	1.56893	CG10702;drl
hemopoiesis (GO:0030097)	2/28	0.301309	0.665451	-1.26974	1.52321	Elp3;asrij
transmembrane receptor protein serine/threonine kinase signaling pathway (GO:0007178)	2/27	0.286612	0.665451	-1.21748	1.52139	opa;l(2)gl
regulation of DNA repair (GO:0006282)	1/9	0.302633	0.665451	-1.25361	1.49836	RpS3
peptidyl-serine modification (GO:0018209)	3/43	0.23774	0.665451	-1.03011	1.47984	Pkc53E;vnc;CG4945
positive regulation of transferase activity (GO:0051347)	2/26	0.271882	0.665451	-1.06586	1.38816	CG10702;drl
regulation of neuroblast proliferation (GO:1902692)	3/49	0.302064	0.665451	-1.12545	1.34729	UQCR-14;COX7C;l(2)gl
positive regulation of protein phosphorylation (GO:0001934)	4/62	0.225659	0.665451	-0.90328	1.34474	CG10702;Rack1;Tctp;drl
cyclic nucleotide biosynthetic process (GO:0009190)	1/9	0.302633	0.665451	-1.08165	1.29283	rut
segmentation (GO:0035282)	3/47	0.280443	0.665451	-1.01158	1.28611	Doa;lab;cni
specification of segmental identity, trunk (GO:0035292)	1/8	0.274131	0.665451	-0.984546	1.27415	Abd-B
apoptotic mitochondrial changes (GO:0008637)	1/7	0.244466	0.665451	-0.881991	1.24244	Drp1
chaeta development (GO:0022416)	5/85	0.24127	0.665451	-0.863966	1.22842	nvy;msi;Ppcs;Hs6st;RpL13A
fluid transport (GO:0042044)	1/7	0.244466	0.665451	-0.866966	1.22128	SPoCk
glial cell growth (GO:0042065)	1/9	0.302633	0.665451	-1.01755	1.21621	bdl
salivary gland development (GO:0007431)	5/82	0.21953	0.665451	-0.783251	1.18762	exd;fra;Abd-B;pan;drl
regulation of synaptic transmission, glutamatergic (GO:0051966)	1/9	0.302633	0.665451	-0.971437	1.1611	mGluR
genitalia development (GO:0048806)	1/7	0.244466	0.665451	-0.809229	1.13995	Abd-B
gland development (GO:0048732)	3/47	0.280443	0.665451	-0.875496	1.11309	RpS21;Abd-B;asrij
nuclear mRNA surveillance (GO:0071028)	1/7	0.244466	0.665451	-0.784152	1.10462	Ski6
RNA 3'-end processing (GO:0031123)	1/7	0.244466	0.665451	-0.782991	1.10298	Suv3
positive regulation of supramolecular fiber organization (GO:1902905)	2/28	0.301309	0.665451	-0.896945	1.07599	Tm2;Rack1
regulation of MAP kinase activity (GO:0043405)	1/7	0.244466	0.665451	-0.76367	1.07577	smt3
positive regulation of signal transduction (GO:0009967)	6/107	0.243776	0.665451	-0.75245	1.06209	GNBP1;shf;RpS3;PGRP-LC;trol;sun
oligosaccharide metabolic process (GO:0009311)	2/23	0.22772	0.665451	-0.694899	1.0282	Mal-A8;Mal-A7
neurotransmitter biosynthetic process (GO:0042136)	1/7	0.244466	0.665451	-0.710673	1.00111	olf413
posttranslational protein targeting to endoplasmic reticulum membrane (GO:0006620)	1/8	0.274131	0.665451	-0.76213	0.98631	Trp1
regulation of cellular localization (GO:0060341)	2/23	0.22772	0.665451	-0.66333	0.981487	cpx;Frq1
negative regulation of apoptotic process (GO:0043066)	6/106	0.237273	0.665451	-0.603971	0.86884	CG10702;RpL14;RpS3;Prx5;Prx3;drl
oenocyte development (GO:0007438)	1/9	0.302633	0.665451	-0.714655	0.854181	exd
purine nucleobase catabolic process (GO:0006145)	1/7	0.244466	0.665451	-0.597892	0.842238	AOX3
polyadenylation-dependent snoRNA 3'-end processing (GO:0071051)	1/8	0.274131	0.665451	-0.630869	0.816438	Ski6
calcium ion import (GO:0070509)	1/8	0.274131	0.665451	-0.560718	0.725653	MCU
phosphate-containing compound metabolic process (GO:0006796)	6/112	0.277019	0.665451	-0.55443	0.711705	wun;PTPMT1;Sk1;NT5E-2;CG9452;Mipp1
positive chemotaxis (GO:0050918)	1/9	0.302633	0.665451	-0.576907	0.68954	TyrRS
regulation of macromolecule metabolic process (GO:0060255)	6/113	0.283794	0.665451	-0.528335	0.665442	nmo;Ski6;msi;apt;Csl4;rgr
fatty acid beta-oxidation using acyl-CoA dehydrogenase (GO:0033539)	1/8	0.274131	0.665451	-0.459237	0.594322	CG17544
respiratory system development (GO:0060541)	6/112	0.277019	0.665451	-0.429557	0.55141	wun;hid;apt;Hs6st;Abd-B;Mipp1
anion transport (GO:0006820)	2/28	0.301309	0.665451	-0.445105	0.533957	CG9826;MFS1
rRNA base methylation (GO:0070475)	1/8	0.274131	0.665451	-0.392282	0.507671	CG14683
U4 snRNA 3'-end processing (GO:0034475)	1/8	0.274131	0.665451	-0.371283	0.480496	Ski6
dendritic spine organization (GO:0097061)	1/9	0.302633	0.665451	-0.346429	0.414064	smt3
adenylate cyclase-activating adrenergic receptor signaling pathway (GO:0071880)	1/9	0.302633	0.665451	-0.219066	0.261836	CG12290
nuclear-transcribed mRNA catabolic process, exonucleolytic, 3'-5' (GO:0034427)	1/9	0.302633	0.665451	-0.121511	0.145234	Ski6
inflammatory response (GO:0006954)	1/9	0.302633	0.665451	-0.0837601	0.100113	Dif
sodium-independent organic anion transport (GO:0043252)	1/9	0.302633	0.665451	0.248753	-0.297319	Oatp33Ea
intra-S DNA damage checkpoint (GO:0031573)	1/10	0.330017	0.672525	-3.76907	4.17844	Tctp
response to anesthetic (GO:0072347)	1/10	0.330017	0.672525	-3.25804	3.61191	trol
methionine metabolic process (GO:0006555)	1/10	0.330017	0.672525	-3.24362	3.59591	Ahcy
mitochondrial fusion (GO:0008053)	1/10	0.330017	0.672525	-2.95993	3.28142	Chchd3
decapentaplegic signaling pathway (GO:0008101)	1/10	0.330017	0.672525	-2.58544	2.86625	opa
regulation of calcium-mediated signaling (GO:0050848)	1/10	0.330017	0.672525	-2.52103	2.79485	P32
maintenance of epithelial cell apical/basal polarity (GO:0045199)	1/10	0.330017	0.672525	-2.38511	2.64416	trol
mRNA modification (GO:0016556)	1/10	0.330017	0.672525	-2.32331	2.57565	Nop60B
glutamate metabolic process (GO:0006536)	1/10	0.330017	0.672525	-2.31395	2.56527	CG9674
nucleotide metabolic process (GO:0009117)	1/10	0.330017	0.672525	-2.21368	2.45411	AdSL
N-terminal protein amino acid acetylation (GO:0006474)	1/10	0.330017	0.672525	-2.16505	2.4002	vnc
peptidyl-arginine methylation, to asymmetrical-dimethyl arginine (GO:0019919)	1/10	0.330017	0.672525	-1.98659	2.20235	Art3
imaginal disc-derived genitalia development (GO:0007484)	1/10	0.330017	0.672525	-1.91338	2.1212	Abd-B
positive regulation of response to stimulus (GO:0048584)	1/10	0.330017	0.672525	-1.8143	2.01135	hid
negative regulation of protein kinase activity (GO:0006469)	1/10	0.330017	0.672525	-1.7924	1.98707	l(2)gl
triglyceride homeostasis (GO:0070328)	2/29	0.315952	0.672525	-1.61164	1.85687	Ppat-Dpck;Ppcs
positive regulation of histone modification (GO:0031058)	1/10	0.330017	0.672525	-1.67178	1.85335	Tctp
purine ribonucleotide metabolic process (GO:0009150)	1/10	0.330017	0.672525	-1.64405	1.82262	ATPsynD
ubiquinone metabolic process (GO:0006743)	1/10	0.330017	0.672525	-1.61388	1.78916	CG9410
regulation of syncytium formation by plasma membrane fusion (GO:0060142)	1/10	0.330017	0.672525	-1.57141	1.74208	Mp20
regulation of myotube differentiation (GO:0010830)	1/10	0.330017	0.672525	-1.56984	1.74034	Mp20
ncRNA catabolic process (GO:0034661)	1/10	0.330017	0.672525	-1.55536	1.72429	Ski6
ammonium transport (GO:0015696)	1/10	0.330017	0.672525	-1.49037	1.65224	SLC22A
peptidyl-arginine omega-N-methylation (GO:0035247)	1/10	0.330017	0.672525	-1.48486	1.64614	Art3
histone H3-K9 modification (GO:0061647)	1/10	0.330017	0.672525	-1.46235	1.62117	vig2
larval chitin-based cuticle development (GO:0008363)	2/29	0.315952	0.672525	-1.40206	1.6154	pan;l(2)gl
positive regulation of organelle assembly (GO:1902117)	1/10	0.330017	0.672525	-1.44759	1.60481	Tm2
acylglycerol homeostasis (GO:0055090)	2/30	0.330524	0.672525	-1.44075	1.59502	Ppat-Dpck;Ppcs
smoothened signaling pathway (GO:0007224)	2/29	0.315952	0.672525	-1.30118	1.49917	shf;eIF1A
regulation of cell fate commitment (GO:0010453)	1/10	0.330017	0.672525	-1.03009	1.14197	exd
negative regulation of cell death (GO:0060548)	2/30	0.330524	0.672525	-1.01127	1.11956	Appl;Drep2
protein targeting (GO:0006605)	4/72	0.312949	0.672525	-0.885404	1.02859	Tom7;CG11779;Tim8;CG31229
organonitrogen compound catabolic process (GO:1901565)	2/30	0.330524	0.672525	-0.927747	1.02709	CG8773;CG5849
digestive tract development (GO:0048565)	3/51	0.323757	0.672525	-0.904643	1.02022	opa;Abd-B;lab
regulation of autophagy (GO:0010506)	4/72	0.312949	0.672525	-0.799259	0.928512	CG6878;sesB;Sod2;Drp1
regulation of translation (GO:0006417)	5/96	0.324875	0.672525	-0.509356	0.572676	eIF3b;msi;bsf;Rack1;RpL13A
transcription from mitochondrial promoter (GO:0006390)	1/10	0.330017	0.672525	-0.428099	0.474596	mRpL12
organic anion transport (GO:0015711)	2/30	0.330524	0.672525	-0.210296	0.232814	sesB;Oatp33Ea
regulation of small GTPase mediated signal transduction (GO:0051056)	1/10	0.330017	0.672525	-0.168156	0.18642	RhoGAP54D
maternal determination of anterior/posterior axis, embryo (GO:0008358)	2/30	0.330524	0.672525	-0.139621	0.154571	l(2)gl;cni
regulation of JAK-STAT cascade (GO:0046425)	2/29	0.315952	0.672525	-0.0216353	0.0249274	apt;asrij
sulfate transmembrane transport (GO:1902358)	1/10	0.330017	0.672525	0.148021	-0.164098	CG7912
positive regulation of kinase activity (GO:0033674)	2/29	0.315952	0.672525	0.321259	-0.370143	CG10702;drl
proteolysis involved in cellular protein catabolic process (GO:0051603)	3/52	0.334609	0.679656	0.840241	-0.91989	RpS27A;Lon;RpL40
positive regulation of antifungal peptide production (GO:0002804)	1/11	0.356327	0.684615	-3.01056	3.10662	Dif
sterol metabolic process (GO:0016125)	1/11	0.356327	0.684615	-2.83376	2.92418	CG8112
apoptotic DNA fragmentation (GO:0006309)	1/11	0.356327	0.684615	-2.48145	2.56063	EndoG
antifungal humoral response (GO:0019732)	1/11	0.356327	0.684615	-2.47491	2.55388	Dif
regulation of myoblast fusion (GO:1901739)	1/11	0.356327	0.684615	-2.43408	2.51174	Mp20
ceramide metabolic process (GO:0006672)	1/11	0.356327	0.684615	-2.43045	2.508	Mulk
positive regulation of clathrin-dependent endocytosis (GO:2000370)	1/11	0.356327	0.684615	-2.40228	2.47893	Pkc53E
regulation of reactive oxygen species metabolic process (GO:2000377)	1/11	0.356327	0.684615	-2.37051	2.44614	Fdh
morphogenesis of follicular epithelium (GO:0016333)	1/11	0.356327	0.684615	-2.27077	2.34323	l(2)gl
compound eye retinal cell programmed cell death (GO:0046667)	1/11	0.356327	0.684615	-2.22252	2.29343	hid
determination of genital disc primordium (GO:0035225)	1/11	0.356327	0.684615	-2.04627	2.11156	Abd-B
long-chain fatty acid metabolic process (GO:0001676)	1/11	0.356327	0.684615	-1.90534	1.96613	CG3961
tRNA wobble base modification (GO:0002097)	1/11	0.356327	0.684615	-1.82873	1.88708	CG8078
nucleobase-containing compound catabolic process (GO:0034655)	1/11	0.356327	0.684615	-1.74913	1.80494	Suv3
dicarboxylic acid transport (GO:0006835)	1/11	0.356327	0.684615	-1.60881	1.66015	CG8026
positive regulation of JAK-STAT cascade (GO:0046427)	1/11	0.356327	0.684615	-1.48124	1.5285	asrij
quinone biosynthetic process (GO:1901663)	1/11	0.356327	0.684615	-1.44708	1.49325	CG9410
protein stabilization (GO:0050821)	2/31	0.345007	0.684615	-1.3842	1.47305	shf;CG8206
cellular response to oxidative stress (GO:0034599)	2/31	0.345007	0.684615	-1.35463	1.44158	sesB;Prx5
organelle fusion (GO:0048284)	1/11	0.356327	0.684615	-1.37609	1.42	Chchd3
positive regulation of lipid localization (GO:1905954)	1/11	0.356327	0.684615	-1.32234	1.36454	SERCA
positive regulation of STAT cascade (GO:1904894)	1/11	0.356327	0.684615	-1.31335	1.35525	asrij
apoptotic nuclear changes (GO:0030262)	1/11	0.356327	0.684615	-1.13437	1.17056	EndoG
histone methylation (GO:0016571)	2/31	0.345007	0.684615	-1.09414	1.16437	Fib;Art3
regulation of exocytosis (GO:0017157)	1/11	0.356327	0.684615	-1.05749	1.09124	l(2)gl
skeletal muscle organ development (GO:0060538)	1/11	0.356327	0.684615	-1.05172	1.08528	wupA
neuron projection extension (GO:1990138)	2/31	0.345007	0.684615	-1.00894	1.0737	rut;dnc
positive regulation of mitochondrion organization (GO:0010822)	1/11	0.356327	0.684615	-0.870033	0.897793	Drp1
motor neuron axon guidance (GO:0008045)	4/75	0.339842	0.684615	-0.775921	0.837433	CG6867;fra;Ptp52F;trol
epithelial cell development (GO:0002064)	1/11	0.356327	0.684615	-0.638623	0.659	colt
photoreceptor cell fate specification (GO:0043704)	1/11	0.356327	0.684615	-0.5024	0.51843	dac
nuclear-transcribed mRNA catabolic process, exonucleolytic (GO:0000291)	1/11	0.356327	0.684615	0.021618	-0.0223078	Ski6
sodium ion homeostasis (GO:0055078)	1/11	0.356327	0.684615	0.771976	-0.796607	NKCC
salivary gland cell autophagic cell death (GO:0035071)	2/32	0.359387	0.688238	-1.20998	1.23824	hid;l(2)gl
carbohydrate catabolic process (GO:0016052)	2/32	0.359387	0.688238	0.951254	-0.973472	Mal-A8;Mal-A7
misfolded or incompletely synthesized protein catabolic process (GO:0006515)	1/12	0.381605	0.702105	-2.25699	2.17432	Lon
axonal transport of mitochondrion (GO:0019896)	1/12	0.381605	0.702105	-2.13748	2.05919	fh
synaptic target inhibition (GO:0016201)	1/12	0.381605	0.702105	-2.11977	2.04212	CG6867
oenocyte differentiation (GO:0001742)	1/12	0.381605	0.702105	-2.1149	2.03743	exd
specification of segmental identity, head (GO:0007380)	1/12	0.381605	0.702105	-2.10974	2.03246	croc
regulation of clathrin-dependent endocytosis (GO:2000369)	1/12	0.381605	0.702105	-2.09765	2.02081	Pkc53E
sperm storage (GO:0046693)	1/12	0.381605	0.702105	-2.00122	1.92791	Abd-B
cell elongation involved in imaginal disc-derived wing morphogenesis (GO:0090254)	1/12	0.381605	0.702105	-1.98496	1.91225	pan
regulation of post-mating oviposition (GO:0048042)	1/12	0.381605	0.702105	-1.87603	1.80732	p24-2
histone arginine methylation (GO:0034969)	1/12	0.381605	0.702105	-1.71955	1.65656	Art3
peptidyl-arginine methylation (GO:0018216)	1/12	0.381605	0.702105	-1.71315	1.65039	Art3
dopamine metabolic process (GO:0042417)	1/12	0.381605	0.702105	-1.67338	1.61208	olf413
haltere disc development (GO:0035216)	1/12	0.381605	0.702105	-1.44881	1.39574	drl
determination of imaginal disc primordium (GO:0007445)	1/12	0.381605	0.702105	-1.31322	1.26512	Abd-B
GPI anchor metabolic process (GO:0006505)	2/33	0.373648	0.702105	-1.25885	1.23926	PIG-H;PIG-B
GPI anchor biosynthetic process (GO:0006506)	2/33	0.373648	0.702105	-1.18417	1.16574	PIG-H;PIG-B
regulation of generation of precursor metabolites and energy (GO:0043467)	1/12	0.381605	0.702105	-1.20313	1.15906	COX7A
amide biosynthetic process (GO:0043604)	1/12	0.381605	0.702105	-1.17057	1.12769	r
positive regulation of antibacterial peptide production (GO:0002803)	1/12	0.381605	0.702105	-0.987135	0.950976	PGRP-LC
regulation of decapentaplegic signaling pathway (GO:0090097)	1/12	0.381605	0.702105	-0.618003	0.595366	lab
regulation of apoptotic signaling pathway (GO:2001233)	1/12	0.381605	0.702105	-0.471206	0.453946	RpS3
positive regulation of apoptotic signaling pathway (GO:2001235)	1/12	0.381605	0.702105	-0.456745	0.440014	RpS3
nervous system development (GO:0007399)	11/246	0.372759	0.702105	-0.133091	0.131338	exd;Appl;apt;CG12935;Doa;Ptp52F;wupA;RpL30;Pex19;l(2)gl;drl
detection of temperature stimulus involved in sensory perception of pain (GO:0050965)	1/12	0.381605	0.702105	0.0524682	-0.0505463	gas
rRNA catabolic process (GO:0016075)	1/12	0.381605	0.702105	0.986843	-0.950695	Ski6
blastoderm segmentation (GO:0007350)	2/34	0.387778	0.711593	-1.09954	1.04162	Doa;cni
instar larval development (GO:0002168)	3/57	0.388583	0.711593	-0.80131	0.757438	Elp3;l(2)gl;eIF4A
regulation of apoptotic process (GO:0042981)	7/152	0.388058	0.711593	-0.161133	0.152529	eEF5;hid;CG10702;Prx5;Drep2;Prx3;drl
germarium-derived female germ-line cyst encapsulation (GO:0030708)	1/13	0.405891	0.714271	-2.38317	2.14883	Ppcs
lipid particle organization (GO:0034389)	1/13	0.405891	0.714271	-2.28058	2.05633	Lsd-1
muscle fiber development (GO:0048747)	1/13	0.405891	0.714271	-2.18037	1.96597	tn
cell-matrix adhesion (GO:0007160)	1/13	0.405891	0.714271	-2.14293	1.93221	tyn
mitochondrion transport along microtubule (GO:0047497)	1/13	0.405891	0.714271	-2.08451	1.87954	fh
positive regulation of Toll signaling pathway (GO:0045752)	1/13	0.405891	0.714271	-2.03122	1.83149	GNBP1
basal protein localization (GO:0045175)	1/13	0.405891	0.714271	-1.90757	1.71999	l(2)gl
retinal cell programmed cell death (GO:0046666)	1/13	0.405891	0.714271	-1.89598	1.70955	hid
mitochondrial respiratory chain complex IV assembly (GO:0033617)	1/13	0.405891	0.714271	-1.64103	1.47967	bsf
skeletal muscle tissue development (GO:0007519)	1/13	0.405891	0.714271	-1.63378	1.47313	wupA
mitochondrion localization (GO:0051646)	1/13	0.405891	0.714271	-1.52451	1.37461	Drp1
glutamine family amino acid metabolic process (GO:0009064)	1/13	0.405891	0.714271	-1.37349	1.23843	r
regulation of protein modification process (GO:0031399)	1/13	0.405891	0.714271	-1.34204	1.21007	Fdh
mitochondrial respiratory chain complex IV biogenesis (GO:0097034)	1/13	0.405891	0.714271	-1.3337	1.20256	bsf
axonal defasciculation (GO:0007414)	1/13	0.405891	0.714271	-1.25249	1.12933	trol
Wnt signaling pathway (GO:0016055)	2/35	0.401765	0.714271	-1.18552	1.08106	pan;drl
septate junction assembly (GO:0019991)	2/35	0.401765	0.714271	-1.07204	0.977576	wun;l(2)gl
establishment or maintenance of epithelial cell apical/basal polarity (GO:0045197)	2/35	0.401765	0.714271	-1.02352	0.933338	trol;l(2)gl
carboxylic acid transport (GO:0046942)	1/13	0.405891	0.714271	-0.979864	0.883513	out
regulation of anatomical structure morphogenesis (GO:0022603)	1/13	0.405891	0.714271	-0.861406	0.776704	Drp1
regulation of antibacterial peptide biosynthetic process (GO:0002808)	1/13	0.405891	0.714271	-0.756445	0.682064	PGRP-LC
steroid biosynthetic process (GO:0006694)	1/13	0.405891	0.714271	-0.0637533	0.0574845	Npc2b
regulation of MAPK cascade (GO:0043408)	2/35	0.401765	0.714271	-0.0326612	0.0297833	CG10702;drl
maintenance of apical/basal cell polarity (GO:0035090)	1/13	0.405891	0.714271	0.22632	-0.204066	trol
cuticle pattern formation (GO:0035017)	2/35	0.401765	0.714271	0.31514	-0.287372	pan;l(2)gl
negative regulation of phosphorylation (GO:0042326)	1/13	0.405891	0.714271	0.644706	-0.581312	Rack1
open tracheal system development (GO:0007424)	7/155	0.407425	0.715896	-0.249071	0.22364	wun;hid;apt;Hs6st;colt;Abd-B;Mipp1
female germ-line cyst encapsulation (GO:0048139)	1/14	0.429225	0.725981	-2.18927	1.85162	Ppcs
regulation of protein secretion (GO:0050708)	1/14	0.429225	0.725981	-1.91189	1.61702	l(2)gl
positive regulation of receptor-mediated endocytosis (GO:0048260)	1/14	0.429225	0.725981	-1.83575	1.55263	Pkc53E
haltere development (GO:0007482)	1/14	0.429225	0.725981	-1.71521	1.45068	drl
cyclic nucleotide metabolic process (GO:0009187)	1/14	0.429225	0.725981	-1.56237	1.32141	rut
protein homooligomerization (GO:0051260)	1/14	0.429225	0.725981	-1.54758	1.3089	CG16986
synaptic transmission, glutamatergic (GO:0035249)	1/14	0.429225	0.725981	-1.41843	1.19967	GluRIIC
compound eye pigmentation (GO:0048072)	1/14	0.429225	0.725981	-1.35526	1.14624	pn
sulfur compound transport (GO:0072348)	1/14	0.429225	0.725981	-1.27034	1.07442	CG4743
positive regulation of cell size (GO:0045793)	2/37	0.429271	0.725981	-1.25208	1.05884	sNPF;Tctp
axon extension (GO:0048675)	2/36	0.415599	0.725981	-1.09426	0.960794	rut;dnc
cellular macromolecule catabolic process (GO:0044265)	1/14	0.429225	0.725981	-1.13391	0.959029	Suv3
RNA metabolic process (GO:0016070)	2/37	0.429271	0.725981	-1.10166	0.931637	mRpL44;Suv3
glucose homeostasis (GO:0042593)	2/36	0.415599	0.725981	-0.880879	0.773441	sut3;Akh
heterochromatin organization (GO:0070828)	2/36	0.415599	0.725981	-0.862749	0.757522	vig;vig2
detection of temperature stimulus involved in sensory perception (GO:0050961)	1/14	0.429225	0.725981	-0.685587	0.579851	gas
cellular protein complex assembly (GO:0043623)	3/60	0.420476	0.725981	-0.596322	0.516634	COX7A;Lon;Scox
ncRNA metabolic process (GO:0034660)	1/14	0.429225	0.725981	-0.560856	0.474357	Hen1
organelle transport along microtubule (GO:0072384)	1/14	0.429225	0.725981	-0.414832	0.350854	Lsd-2
negative regulation of response to stimulus (GO:0048585)	2/37	0.429271	0.725981	-0.410973	0.347547	CG10702;drl
glycerophospholipid biosynthetic process (GO:0046474)	1/14	0.429225	0.725981	-0.270162	0.228496	CLS
courtship behavior (GO:0007619)	5/109	0.426548	0.725981	-0.252689	0.215299	rut;dnc;tko;Gr39a;mGluR
membrane lipid metabolic process (GO:0006643)	1/14	0.429225	0.725981	-0.00674311	0.00570314	Sk1
proteolysis (GO:0006508)	13/305	0.420602	0.725981	0.0168344	-0.0145797	CG11841;CG8773;UQCR-C1;CG17571;Try29F;CG11192;CG5246;CG7542;CG5255;CG12374;CG5849;CG11771;Bace
cytoplasmic translational initiation (GO:0002183)	1/14	0.429225	0.725981	0.198592	-0.167964	eIF3m
cholesterol transport (GO:0030301)	1/14	0.429225	0.725981	1.24191	-1.05037	CG3164
negative regulation of translation (GO:0017148)	3/61	0.430987	0.726786	-0.688349	0.579368	msi;apt;RpL13A
wound healing (GO:0042060)	3/61	0.430987	0.726786	-0.677748	0.570446	Mtpalpha;CG15170;Idgf6
intrinsic apoptotic signaling pathway in response to DNA damage (GO:0008630)	1/15	0.451644	0.734397	-2.09884	1.66829	hid
posterior head segmentation (GO:0035289)	1/15	0.451644	0.734397	-1.89107	1.50314	apt
heparan sulfate proteoglycan biosynthetic process (GO:0015012)	1/15	0.451644	0.734397	-1.75943	1.39851	Hs6st
negative regulation of JAK-STAT cascade (GO:0046426)	1/15	0.451644	0.734397	-1.54421	1.22743	apt
piRNA metabolic process (GO:0034587)	1/15	0.451644	0.734397	-1.48327	1.17899	Hen1
antennal morphogenesis (GO:0048800)	1/15	0.451644	0.734397	-1.46684	1.16594	hid
spliceosomal snRNP assembly (GO:0000387)	1/15	0.451644	0.734397	-1.32223	1.05099	Gem2
DNA geometric change (GO:0032392)	1/15	0.451644	0.734397	-1.14992	0.914028	Suv3
regulation of primary metabolic process (GO:0080090)	1/15	0.451644	0.734397	-1.14047	0.906516	AdoR
negative regulation of STAT cascade (GO:1904893)	1/15	0.451644	0.734397	-1.08912	0.865698	apt
negative regulation of hydrolase activity (GO:0051346)	1/15	0.451644	0.734397	-1.07552	0.854891	Slob
posttranscriptional gene silencing by RNA (GO:0035194)	2/38	0.44277	0.734397	-1.03307	0.841643	Hen1;vig
snRNA metabolic process (GO:0016073)	1/15	0.451644	0.734397	-0.960363	0.763355	IntS12
phosphatidylinositol biosynthetic process (GO:0006661)	2/38	0.44277	0.734397	-0.924981	0.753585	PIG-H;PIG-B
sphingolipid metabolic process (GO:0006665)	2/38	0.44277	0.734397	-0.716305	0.583577	Mulk;Sk1
regulation of programmed cell death (GO:0043067)	3/63	0.451792	0.734397	-0.724495	0.575636	eEF5;hid;Drep2
positive regulation of DNA metabolic process (GO:0051054)	1/15	0.451644	0.734397	-0.676454	0.537687	RpS3
positive regulation of ATPase activity (GO:0032781)	1/15	0.451644	0.734397	-0.625483	0.497172	SERCA
establishment of spindle localization (GO:0051293)	1/15	0.451644	0.734397	-0.587184	0.46673	l(2)gl
imaginal disc-derived appendage development (GO:0048737)	1/15	0.451644	0.734397	0.0572614	-0.0455149	drl
glycerophospholipid metabolic process (GO:0006650)	1/15	0.451644	0.734397	0.178156	-0.141609	CLS
heparan sulfate proteoglycan metabolic process (GO:0030201)	1/15	0.451644	0.734397	0.278335	-0.221237	Hs6st
cortical cytoskeleton organization (GO:0030865)	2/38	0.44277	0.734397	0.578694	-0.471464	Elp3;l(2)gl
regulation of nucleobase-containing compound metabolic process (GO:0019219)	1/15	0.451644	0.734397	0.613379	-0.487551	msi
nucleotide biosynthetic process (GO:0009165)	1/15	0.451644	0.734397	0.657205	-0.522387	rut
cellular response to organic substance (GO:0071310)	1/15	0.451644	0.734397	1.24303	-0.98804	Snmp1
eye pigment biosynthetic process (GO:0006726)	2/39	0.456091	0.739335	-1.3552	1.06392	roh;kar
RNA export from nucleus (GO:0006405)	2/39	0.456091	0.739335	-1.13057	0.887568	sta;Hel25E
rhodopsin biosynthetic process (GO:0016063)	1/16	0.473183	0.74439	-1.99783	1.49492	roh
sulfate transport (GO:0008272)	1/16	0.473183	0.74439	-1.96021	1.46677	CG7912
primary branching, open tracheal system (GO:0007428)	1/16	0.473183	0.74439	-1.89467	1.41773	apt
nonassociative learning (GO:0046958)	1/16	0.473183	0.74439	-1.67856	1.25602	dnc
lipid phosphorylation (GO:0046834)	1/16	0.473183	0.74439	-1.52199	1.13887	Mulk
cellular response to topologically incorrect protein (GO:0035967)	1/16	0.473183	0.74439	-1.50101	1.12317	Hsc70-5
response to unfolded protein (GO:0006986)	1/16	0.473183	0.74439	-1.48407	1.11049	Hsc70-5
male germ-line stem cell population maintenance (GO:0036098)	1/16	0.473183	0.74439	-1.38837	1.03888	Inx2
regulation of protein kinase activity (GO:0045859)	1/16	0.473183	0.74439	-1.21159	0.906597	l(2)gl
production of miRNAs involved in gene silencing by miRNA (GO:0035196)	1/16	0.473183	0.74439	-1.18654	0.88786	mRpL44
leg disc proximal/distal pattern formation (GO:0007479)	1/16	0.473183	0.74439	-1.11193	0.832026	dac
regulation of organ growth (GO:0046620)	2/40	0.469226	0.74439	-0.969369	0.733492	hid;Hs6st
negative regulation of Wnt signaling pathway (GO:0030178)	2/40	0.469226	0.74439	-0.750915	0.568195	nmo;CG17278
nucleosome assembly (GO:0006334)	3/64	0.462077	0.74439	-0.552633	0.426645	Nap1;His4r;P32
regulation of organ morphogenesis (GO:2000027)	2/40	0.469226	0.74439	-0.563711	0.426543	hid;Mlp84B
macromolecule biosynthetic process (GO:0009059)	1/16	0.473183	0.74439	-0.55992	0.418973	roh
negative regulation of programmed cell death (GO:0043069)	4/89	0.464261	0.74439	-0.371225	0.284845	CG10702;Prx5;Prx3;drl
protein modification by small protein conjugation (GO:0032446)	5/115	0.472714	0.74439	-0.184183	0.138002	CG5111;RpS27A;tn;smt3;RpL40
striated muscle tissue development (GO:0014706)	1/16	0.473183	0.74439	0.272114	-0.203616	wupA
establishment of epithelial cell polarity (GO:0090162)	1/16	0.473183	0.74439	0.273279	-0.204487	l(2)gl
regulation of oskar mRNA translation (GO:0046011)	1/16	0.473183	0.74439	0.654861	-0.490015	apt
cellular response to nutrient levels (GO:0031669)	3/64	0.462077	0.74439	0.81261	-0.627354	hid;sug;Rack1
transforming growth factor beta receptor signaling pathway (GO:0007179)	1/17	0.493877	0.757235	-1.65542	1.16785	l(2)gl
regulation of antimicrobial humoral response (GO:0002759)	1/17	0.493877	0.757235	-1.65103	1.16475	Pebp1
adenylate cyclase-inhibiting G-protein coupled receptor signaling pathway (GO:0007193)	1/17	0.493877	0.757235	-1.64598	1.16119	rut
iron-sulfur cluster assembly (GO:0016226)	1/17	0.493877	0.757235	-1.64062	1.1574	fh
positive regulation of smoothened signaling pathway (GO:0045880)	1/17	0.493877	0.757235	-1.54448	1.08958	shf
cellular response to unfolded protein (GO:0034620)	1/17	0.493877	0.757235	-1.46081	1.03056	Hsc70-5
positive regulation of macroautophagy (GO:0016239)	1/17	0.493877	0.757235	-1.36534	0.963202	hid
snRNA processing (GO:0016180)	1/17	0.493877	0.757235	-1.29209	0.911528	IntS12
DNA duplex unwinding (GO:0032508)	1/17	0.493877	0.757235	-1.17668	0.830109	Suv3
response to alcohol (GO:0097305)	2/41	0.48217	0.757235	-1.04972	0.76573	whd;Ptp52F
metallo-sulfur cluster assembly (GO:0031163)	1/17	0.493877	0.757235	-0.974454	0.687446	fh
chaeta morphogenesis (GO:0008407)	2/42	0.494916	0.757235	-0.956114	0.672499	nvy;RpL13A
peptidyl-serine phosphorylation (GO:0018105)	2/42	0.494916	0.757235	-0.735083	0.517033	Pkc53E;CG4945
Golgi organization (GO:0007030)	4/92	0.489997	0.757235	-0.255111	0.181985	RhoGAP1A;p24-2;eIF3m;mEFTu1
dephosphorylation (GO:0016311)	6/143	0.492735	0.757235	-0.240345	0.170113	wun;PTPMT1;Ptp52F;NT5E-2;CG9452;Mipp1
regulation of cellular metabolic process (GO:0031323)	1/17	0.493877	0.757235	0.274206	-0.193443	PGRP-LC
regulation of cytosolic calcium ion concentration (GO:0051480)	1/17	0.493877	0.757235	0.498641	-0.351776	sesB
monocarboxylic acid transport (GO:0015718)	1/17	0.493877	0.757235	0.552954	-0.390092	out
mesodermal cell fate commitment (GO:0001710)	1/17	0.493877	0.757235	0.579888	-0.409093	pan
regulation of translational initiation (GO:0006446)	1/17	0.493877	0.757235	0.612911	-0.43239	eIF3b
RNA phosphodiester bond hydrolysis (GO:0090501)	1/17	0.493877	0.757235	0.827558	-0.583816	NHP2
regulation of establishment of planar polarity (GO:0090175)	1/18	0.513759	0.764119	-1.81671	1.20993	Mlp84B
rhodopsin metabolic process (GO:0046154)	1/18	0.513759	0.764119	-1.78701	1.19015	roh
mitotic G2/M transition checkpoint (GO:0044818)	1/18	0.513759	0.764119	-1.60435	1.0685	Tctp
regulation of feeding behavior (GO:0060259)	1/18	0.513759	0.764119	-1.48431	0.988554	ppk
chitin catabolic process (GO:0006032)	1/18	0.513759	0.764119	-1.43825	0.957876	Idgf6
proteoglycan biosynthetic process (GO:0030166)	1/18	0.513759	0.764119	-1.39813	0.931154	Hs6st
syncytial blastoderm mitotic cell cycle (GO:0035186)	1/18	0.513759	0.764119	-1.38568	0.922864	smt3
positive regulation of protein secretion (GO:0050714)	1/18	0.513759	0.764119	-1.37967	0.918858	Akh
apical protein localization (GO:0045176)	1/18	0.513759	0.764119	-1.27731	0.850692	l(2)gl
axo-dendritic transport (GO:0008088)	1/18	0.513759	0.764119	-1.23424	0.822007	Unc-76
regulation of response to biotic stimulus (GO:0002831)	1/18	0.513759	0.764119	-1.05392	0.701908	Pebp1
muscle organ development (GO:0007517)	2/43	0.507462	0.764119	-0.872718	0.591994	wupA;up
establishment of synaptic vesicle localization (GO:0097480)	1/18	0.513759	0.764119	-0.884765	0.589254	sesB
eye-antennal disc morphogenesis (GO:0007455)	2/43	0.507462	0.764119	-0.771368	0.523245	opa;hid
cyclic purine nucleotide metabolic process (GO:0052652)	1/18	0.513759	0.764119	-0.738839	0.492067	rut
ncRNA 3'-end processing (GO:0043628)	1/18	0.513759	0.764119	-0.683649	0.45531	IntS12
protein-DNA complex assembly (GO:0065004)	3/69	0.51215	0.764119	-0.621216	0.415678	Nap1;His4r;P32
ion transport (GO:0006811)	3/68	0.502329	0.764119	-0.581399	0.400293	CG9826;MFS1;pHCl-2
chromatin assembly (GO:0031497)	3/68	0.502329	0.764119	-0.528713	0.364018	Nap1;His4r;P32
regulation of cellular response to growth factor stimulus (GO:0090287)	1/18	0.513759	0.764119	-0.330093	0.219842	GluRIIC
intrinsic apoptotic signaling pathway (GO:0097193)	1/18	0.513759	0.764119	0.781993	-0.520808	hid
gliogenesis (GO:0042063)	2/43	0.507462	0.764119	0.838683	-0.568908	fra;bdl
asymmetric protein localization involved in cell fate determination (GO:0045167)	1/19	0.532861	0.768159	-1.46328	0.921127	l(2)gl
negative regulation of female receptivity (GO:0007621)	1/19	0.532861	0.768159	-1.42734	0.898501	Abd-B
female germ-line stem cell asymmetric division (GO:0048132)	1/19	0.532861	0.768159	-1.4249	0.896963	eIF4A
regulation of cell fate specification (GO:0042659)	1/19	0.532861	0.768159	-1.42476	0.896878	exd
potassium ion transport (GO:0006813)	1/19	0.532861	0.768159	-1.42297	0.895751	KCNQ
regulation of hemocyte differentiation (GO:0045610)	1/19	0.532861	0.768159	-1.38344	0.870868	pan
positive regulation of protein serine/threonine kinase activity (GO:0071902)	1/19	0.532861	0.768159	-1.23905	0.779972	smt3
peroxisome organization (GO:0007031)	1/19	0.532861	0.768159	-1.14728	0.722206	Pex19
heart morphogenesis (GO:0003007)	1/19	0.532861	0.768159	-1.01598	0.639553	Sod2
regulation of response to external stimulus (GO:0032101)	1/19	0.532861	0.768159	-0.981975	0.618147	Pebp1
positive regulation of apoptotic process (GO:0043065)	2/45	0.531933	0.768159	-0.933694	0.589383	hid;RpS3
regulation of cellular protein metabolic process (GO:0032268)	1/19	0.532861	0.768159	-0.921329	0.579971	msi
RNA processing (GO:0006396)	2/45	0.531933	0.768159	-0.873877	0.551624	mRpL44;Suv3
brain development (GO:0007420)	2/44	0.519802	0.768159	-0.697182	0.456172	exd;lab
negative regulation of protein modification process (GO:0031400)	1/19	0.532861	0.768159	-0.685775	0.431691	Rack1
macromolecule modification (GO:0043412)	1/19	0.532861	0.768159	-0.526252	0.331273	rgr
regulation of cell size (GO:0008361)	3/70	0.521868	0.768159	-0.507546	0.330078	sNPF;RhoGAP1A;Tctp
anterior/posterior axis specification (GO:0009948)	3/70	0.521868	0.768159	-0.441286	0.286986	bic;l(2)gl;cni
negative regulation of cellular amide metabolic process (GO:0034249)	2/45	0.531933	0.768159	-0.362904	0.229079	msi;RpL13A
establishment of blood-brain barrier (GO:0060856)	1/19	0.532861	0.768159	-0.303712	0.191185	Rbp9
phenol-containing compound biosynthetic process (GO:0046189)	1/19	0.532861	0.768159	-0.140593	0.0885024	olf413
aminoglycan catabolic process (GO:0006026)	1/19	0.532861	0.768159	-0.112422	0.0707688	Idgf6
actin-mediated cell contraction (GO:0070252)	1/19	0.532861	0.768159	-0.0942435	0.0593257	tyn
canonical Wnt signaling pathway (GO:0060070)	1/19	0.532861	0.768159	0.892081	-0.561559	pan
apical junction assembly (GO:0043297)	2/44	0.519802	0.768159	0.878912	-0.575079	wun;l(2)gl
mitotic DNA damage checkpoint (GO:0044773)	1/20	0.551214	0.774608	-1.91524	1.14078	Tctp
anterior/posterior pattern specification, imaginal disc (GO:0007448)	1/20	0.551214	0.774608	-1.42618	0.849481	Abd-B
proximal/distal pattern formation, imaginal disc (GO:0007449)	1/20	0.551214	0.774608	-1.38248	0.823452	dac
synaptic vesicle transport (GO:0048489)	1/20	0.551214	0.774608	-1.31274	0.781911	sesB
ecdysteroid biosynthetic process (GO:0045456)	1/20	0.551214	0.774608	-1.31252	0.781777	Npc2b
peptidoglycan recognition protein signaling pathway (GO:0061057)	1/20	0.551214	0.774608	-1.24257	0.740112	PGRP-LC
triglyceride metabolic process (GO:0006641)	1/20	0.551214	0.774608	-1.18825	0.707762	Lsd-1
leg disc pattern formation (GO:0035223)	1/20	0.551214	0.774608	-1.17176	0.697941	dac
protein localization to organelle (GO:0033365)	1/20	0.551214	0.774608	-1.15123	0.685712	Lsd-1
ecdysteroid metabolic process (GO:0045455)	1/20	0.551214	0.774608	-0.857975	0.511037	Npc2b
cofactor biosynthetic process (GO:0051188)	1/20	0.551214	0.774608	-0.718838	0.428163	fh
ommochrome biosynthetic process (GO:0006727)	1/20	0.551214	0.774608	-0.711727	0.423927	kar
response to sterol (GO:0036314)	1/20	0.551214	0.774608	-0.627534	0.373779	Ptp52F
ommochrome metabolic process (GO:0046152)	1/20	0.551214	0.774608	-0.58987	0.351345	kar
regulation of organelle organization (GO:0033043)	1/20	0.551214	0.774608	-0.422555	0.251687	Drp1
chromatin remodeling (GO:0006338)	3/73	0.550369	0.774608	-0.413711	0.247054	Nap1;Hel25E;P32
telomere organization (GO:0032200)	1/20	0.551214	0.774608	-0.0410638	0.0244589	Nap1
glucosamine-containing compound catabolic process (GO:1901072)	1/20	0.551214	0.774608	0.00992706	-0.00591287	Idgf6
ocellus pigment biosynthetic process (GO:0008055)	1/20	0.551214	0.774608	0.487937	-0.290631	kar
covalent chromatin modification (GO:0016569)	1/20	0.551214	0.774608	0.995822	-0.593143	rgr
phospholipid dephosphorylation (GO:0046839)	1/20	0.551214	0.774608	1.08928	-0.64881	wun
regulation of multicellular organism growth (GO:0040014)	2/47	0.555561	0.778848	-0.76907	0.452042	sNPF;Tctp
morphogenesis of a polarized epithelium (GO:0001738)	2/47	0.555561	0.778848	-0.302569	0.177843	nmo;l(2)gl
liquid clearance, open tracheal system (GO:0035002)	1/21	0.568847	0.78898	-1.72995	0.975941	colt
DNA catabolic process (GO:0006308)	1/21	0.568847	0.78898	-1.55156	0.875307	EndoG
epidermis development (GO:0008544)	1/21	0.568847	0.78898	-1.50993	0.851817	l(2)gl
cell cycle comprising mitosis without cytokinesis (GO:0033301)	1/21	0.568847	0.78898	-0.570277	0.321719	smt3
regulation of transmembrane receptor protein serine/threonine kinase signaling pathway (GO:0090092)	1/21	0.568847	0.78898	-0.0973488	0.0549188	GluRIIC
positive regulation of catabolic process (GO:0009896)	1/21	0.568847	0.78898	0.0322978	-0.0182206	Lon
positive regulation of protein metabolic process (GO:0051247)	1/21	0.568847	0.78898	0.0363212	-0.0204904	Lon
posttranscriptional regulation of gene expression (GO:0010608)	1/21	0.568847	0.78898	0.647547	-0.36531	msi
regulation of chromatin organization (GO:1902275)	1/21	0.568847	0.78898	0.697627	-0.393563	vig2
regulation of cell proliferation (GO:0042127)	6/155	0.571777	0.792107	-0.20544	0.114842	Dif;RpS21;Pkc53E;pan;Sod2;l(2)gl
female gamete generation (GO:0007292)	8/208	0.573699	0.793831	0.00234359	-0.00130222	sesB;Doa;vnc;stl;Rack1;yps;eIF4A;Rbp9
negative regulation of cell size (GO:0045792)	1/22	0.585787	0.797308	-1.32197	0.706987	RhoGAP1A
establishment of mitotic spindle orientation (GO:0000132)	1/22	0.585787	0.797308	-1.30696	0.698963	l(2)gl
positive regulation of actin filament polymerization (GO:0030838)	1/22	0.585787	0.797308	-1.25479	0.671059	Rack1
positive regulation of protein catabolic process (GO:0045732)	1/23	0.602063	0.797308	-1.29472	0.656934	Lon
synaptic vesicle localization (GO:0097479)	1/23	0.602063	0.797308	-1.28437	0.651679	sesB
regulation of phosphorylation (GO:0042325)	1/23	0.602063	0.797308	-1.28387	0.651429	COX7A
response to ethanol (GO:0045471)	1/23	0.602063	0.797308	-1.24873	0.633598	whd
positive regulation of filopodium assembly (GO:0051491)	1/23	0.602063	0.797308	-1.22554	0.621829	Mipp1
negative regulation of TOR signaling (GO:0032007)	1/22	0.585787	0.797308	-1.15834	0.619477	ATPsynD
germarium-derived female germ-line cyst formation (GO:0030727)	1/22	0.585787	0.797308	-1.14463	0.612148	Inx2
regulation of protein localization (GO:0032880)	1/22	0.585787	0.797308	-1.04286	0.557721	bic
autophagic cell death (GO:0048102)	1/22	0.585787	0.797308	-1.00606	0.538041	hid
regulation of axon guidance (GO:1902667)	1/23	0.602063	0.797308	-1.05755	0.536591	Elp3
DNA catabolic process, endonucleolytic (GO:0000737)	1/22	0.585787	0.797308	-0.956182	0.511365	EndoG
R7 cell development (GO:0045467)	1/22	0.585787	0.797308	-0.839547	0.448989	bdl
retrograde vesicle-mediated transport, Golgi to ER (GO:0006890)	1/23	0.602063	0.797308	-0.793475	0.402604	CG5946
phospholipid metabolic process (GO:0006644)	1/23	0.602063	0.797308	-0.702627	0.356508	wun
cell-cell junction assembly (GO:0007043)	2/51	0.60023	0.797308	-0.697038	0.355797	wun;l(2)gl
regulation of morphogenesis of an epithelium (GO:1905330)	1/22	0.585787	0.797308	-0.624669	0.334072	Mlp84B
regulation of G1/S transition of mitotic cell cycle (GO:2000045)	1/23	0.602063	0.797308	-0.626328	0.317795	REG
response to ketone (GO:1901654)	1/22	0.585787	0.797308	-0.481409	0.257457	Ptp52F
positive regulation of developmental growth (GO:0048639)	3/78	0.595561	0.797308	-0.484936	0.251319	nmo;sNPF;Tctp
imaginal disc morphogenesis (GO:0007560)	3/77	0.586763	0.797308	-0.454743	0.24244	opa;dac;l(2)gl
mitochondrion disassembly (GO:0061726)	1/23	0.602063	0.797308	-0.476183	0.241612	Hsc70-5
germline stem cell asymmetric division (GO:0098728)	1/23	0.602063	0.797308	-0.469581	0.238262	eIF4A
compound eye photoreceptor development (GO:0042051)	3/78	0.595561	0.797308	-0.249136	0.129115	Doa;dac;bdl
actin filament organization (GO:0007015)	3/78	0.595561	0.797308	-0.243466	0.126177	Tm2;tyn;up
negative regulation of multicellular organismal process (GO:0051241)	2/51	0.60023	0.797308	-0.176732	0.0902115	sand;Abd-B
regulation of cell maturation (GO:1903429)	1/23	0.602063	0.797308	-0.110973	0.0563072	bic
regulation of intracellular mRNA localization (GO:1904580)	1/23	0.602063	0.797308	-0.110289	0.0559597	bic
regulation of oocyte development (GO:0060281)	1/23	0.602063	0.797308	-0.10168	0.0515919	bic
mRNA-containing ribonucleoprotein complex export from nucleus (GO:0071427)	1/23	0.602063	0.797308	0.165113	-0.0837773	Hel25E
chitin metabolic process (GO:0006030)	1/23	0.602063	0.797308	0.182138	-0.0924154	Idgf6
positive regulation of protein polymerization (GO:0032273)	1/22	0.585787	0.797308	0.200944	-0.107465	Rack1
axonogenesis (GO:0007409)	8/212	0.595347	0.797308	0.229914	-0.119236	rut;nvy;RhoGAP93B;fra;Ptp52F;dac;dnc;drl
regulation of macroautophagy (GO:0016241)	1/23	0.602063	0.797308	0.842241	-0.427348	hid
cell morphogenesis involved in differentiation (GO:0000904)	1/22	0.585787	0.797308	0.808407	-0.432335	colt
regulation of RNA metabolic process (GO:0051252)	1/23	0.602063	0.797308	0.905219	-0.459302	msi
peripheral nervous system development (GO:0007422)	3/79	0.604236	0.799283	-0.289156	0.145674	exd;Appl;RpL30
cell-cell junction organization (GO:0045216)	1/24	0.6177	0.804383	-1.14858	0.553332	CG10702
stem cell differentiation (GO:0048863)	1/24	0.6177	0.804383	-1.12893	0.543866	SERCA
regulation of gene silencing (GO:0060968)	1/24	0.6177	0.804383	-1.01336	0.488187	vig2
axonal transport (GO:0098930)	1/24	0.6177	0.804383	-0.992685	0.478228	fh
transport along microtubule (GO:0010970)	1/24	0.6177	0.804383	-0.980352	0.472287	Unc-76
regulation of neuromuscular synaptic transmission (GO:1900073)	1/24	0.6177	0.804383	-0.725983	0.349744	Plc21C
negative regulation of autophagy (GO:0010507)	1/24	0.6177	0.804383	-0.696667	0.335621	sesB
regulation of protein catabolic process (GO:0042176)	1/24	0.6177	0.804383	-0.691903	0.333326	Lon
RNA transport (GO:0050658)	2/52	0.610855	0.804383	-0.515236	0.253957	VhaSFD;CG8773
negative regulation of cellular catabolic process (GO:0031330)	1/24	0.6177	0.804383	-0.347314	0.167319	sesB
SCF-dependent proteasomal ubiquitin-dependent protein catabolic process (GO:0031146)	2/52	0.610855	0.804383	-0.237449	0.117038	CG13085;CG5961
post-embryonic appendage morphogenesis (GO:0035120)	6/161	0.608949	0.804383	-0.0882699	0.0437837	nmo;Ppat-Dpck;Pura;RhoGAP54D;Ppcs;pan
positive regulation of small GTPase mediated signal transduction (GO:0051057)	1/24	0.6177	0.804383	0.000297517	-0.00014333	smt3
oogenesis (GO:0048477)	8/216	0.616441	0.804383	0.27486	-0.132975	sesB;Doa;vnc;stl;Rack1;yps;eIF4A;Rbp9
organonitrogen compound biosynthetic process (GO:1901566)	2/53	0.621263	0.808125	0.0536223	-0.0255242	r;roh
synapse assembly (GO:0007416)	1/25	0.632723	0.810439	-1.14884	0.525849	drl
positive regulation of autophagy (GO:0010508)	1/25	0.632723	0.810439	-1.13172	0.518015	hid
embryonic hemopoiesis (GO:0035162)	1/25	0.632723	0.810439	-1.01459	0.464399	asrij
antennal development (GO:0007469)	1/25	0.632723	0.810439	-0.989367	0.452855	hid
response to ecdysone (GO:0035075)	1/25	0.632723	0.810439	-0.759175	0.347491	Ptp52F
protein import into nucleus (GO:0006606)	2/54	0.631455	0.810439	-0.682976	0.313984	exd;smt3
terminal branching, open tracheal system (GO:0007430)	1/25	0.632723	0.810439	-0.654718	0.299679	VhaAC39-1
positive regulation of protein modification process (GO:0031401)	1/25	0.632723	0.810439	-0.455623	0.208549	Rack1
very long-chain fatty acid metabolic process (GO:0000038)	1/25	0.632723	0.810439	-0.0127218	0.00582307	CG7461
negative regulation of intracellular signal transduction (GO:1902532)	2/54	0.631455	0.810439	0.0477447	-0.0219496	ATPsynD;pn
regulation of stem cell proliferation (GO:0072091)	1/25	0.632723	0.810439	1.14481	-0.524007	pan
apical constriction (GO:0003383)	1/25	0.632723	0.810439	1.42988	-0.654487	tyn
regulation of mitotic cell cycle phase transition (GO:1901990)	1/25	0.632723	0.810439	1.54522	-0.707282	REG
vacuolar transport (GO:0007034)	1/25	0.632723	0.810439	2.38442	-1.0914	VhaAC39-1
epithelial fluid transport (GO:0042045)	1/26	0.647157	0.814726	-1.31033	0.57021	colt
regulation of terminal button organization (GO:2000331)	1/26	0.647157	0.814726	-1.07374	0.467257	ND-20
tRNA processing (GO:0008033)	1/26	0.647157	0.814726	-1.00789	0.438598	Suv3
regulation of pole plasm oskar mRNA localization (GO:0007317)	1/26	0.647157	0.814726	-0.905093	0.393866	bic
adult chitin-containing cuticle pigmentation (GO:0048085)	1/26	0.647157	0.814726	-0.79836	0.34742	frm
autophagy of mitochondrion (GO:0000422)	1/26	0.647157	0.814726	-0.636362	0.276924	Hsc70-5
apoptotic process (GO:0006915)	2/55	0.641431	0.814726	-0.399812	0.177538	hid;Drp1
negative regulation of developmental process (GO:0051093)	1/26	0.647157	0.814726	-0.390387	0.169883	Abd-B
positive regulation of macromolecule biosynthetic process (GO:0010557)	1/26	0.647157	0.814726	-0.322972	0.140546	Rack1
exocrine system development (GO:0035272)	1/26	0.647157	0.814726	-0.283242	0.123257	Abd-B
eye development (GO:0001654)	5/140	0.647193	0.814726	-0.143001	0.0622213	exd;nmo;fra;Doa;dac
gland morphogenesis (GO:0022612)	2/55	0.641431	0.814726	0.031421	-0.0139526	pan;drl
internal peptidyl-lysine acetylation (GO:0018393)	2/55	0.641431	0.814726	0.149841	-0.0665372	vnc;Elp3
imaginal disc development (GO:0007444)	5/140	0.647193	0.814726	0.194324	-0.0845525	Nop60B;dac;Abd-B;Rack1;Idgf6
positive regulation of transmembrane receptor protein serine/threonine kinase signaling pathway (GO:0090100)	1/26	0.647157	0.814726	0.506925	-0.220597	lab
regulation of embryonic pattern specification (GO:1902875)	1/26	0.647157	0.814726	1.70443	-0.741712	bic
dendrite morphogenesis (GO:0048813)	5/141	0.653374	0.821624	0.0555295	-0.0236337	hid;fra;smt3;CG32564;drl
positive regulation of plasma membrane bounded cell projection assembly (GO:0120034)	1/27	0.661024	0.823509	-1.08593	0.449538	Mipp1
regulation of histone methylation (GO:0031060)	1/27	0.661024	0.823509	-0.891822	0.369183	rgr
spermatid development (GO:0007286)	1/27	0.661024	0.823509	-0.698961	0.289346	EndoG
RNA catabolic process (GO:0006401)	1/27	0.661024	0.823509	-0.613462	0.253952	Suv3
embryo development ending in birth or egg hatching (GO:0009792)	2/57	0.660743	0.823509	-0.170139	0.0705038	KCNQ;bic
imaginal disc-derived appendage morphogenesis (GO:0035114)	6/170	0.661196	0.823509	-0.0813294	0.0336463	nmo;Ppat-Dpck;Pura;RhoGAP54D;Ppcs;pan
aromatic compound biosynthetic process (GO:0019438)	1/27	0.661024	0.823509	-0.0438841	0.0181665	kar
monovalent inorganic cation transport (GO:0015672)	2/57	0.660743	0.823509	1.01342	-0.419953	KCNQ;ppk
regulation of histone modification (GO:0031056)	1/27	0.661024	0.823509	3.02345	-1.2516	rgr
sensory organ development (GO:0007423)	5/143	0.665527	0.828023	0.363886	-0.148166	exd;msi;Ppcs;Hs6st;l(2)gl
establishment of spindle orientation (GO:0051294)	1/28	0.674347	0.828443	-1.12856	0.444665	l(2)gl
response to pheromone (GO:0019236)	1/28	0.674347	0.828443	-1.08853	0.428892	Snmp1
peptidyl-proline hydroxylation to 4-hydroxy-L-proline (GO:0018401)	1/28	0.674347	0.828443	-0.935527	0.368608	CG31371
response to UV (GO:0009411)	1/28	0.674347	0.828443	-0.816099	0.321552	Kap-alpha3
homophilic cell adhesion via plasma membrane adhesion molecules (GO:0007156)	1/28	0.674347	0.828443	-0.791718	0.311946	bdl
nucleic acid phosphodiester bond hydrolysis (GO:0090305)	1/28	0.674347	0.828443	-0.682323	0.268842	EndoG
small GTPase mediated signal transduction (GO:0007264)	1/28	0.674347	0.828443	-0.514136	0.202575	RhoGAP54D
adherens junction organization (GO:0034332)	1/28	0.674347	0.828443	-0.452056	0.178115	CG10702
metal ion transport (GO:0030001)	2/58	0.670081	0.828443	-0.275856	0.110441	KCNQ;ppk
protein localization to cell periphery (GO:1990778)	1/28	0.674347	0.828443	0.101727	-0.0400815	l(2)gl
4-hydroxyproline metabolic process (GO:0019471)	1/28	0.674347	0.828443	0.4116	-0.162175	CG31371
positive regulation of developmental process (GO:0051094)	1/28	0.674347	0.828443	0.531268	-0.209325	Drp1
regulation of alternative mRNA splicing, via spliceosome (GO:0000381)	3/88	0.676648	0.830399	0.124585	-0.0486633	Doa;Hel25E;eIF4A
antibacterial humoral response (GO:0019731)	1/29	0.687147	0.837147	-0.950535	0.356648	PGRP-LC
regulation of axonogenesis (GO:0050770)	1/29	0.687147	0.837147	-0.923901	0.346655	fra
peptidyl-proline hydroxylation (GO:0019511)	1/29	0.687147	0.837147	-0.905877	0.339892	CG31371
regulation of Toll signaling pathway (GO:0008592)	1/29	0.687147	0.837147	-0.847882	0.318132	GNBP1
heterocycle biosynthetic process (GO:0018130)	1/29	0.687147	0.837147	-0.378328	0.141952	kar
protein methylation (GO:0006479)	1/29	0.687147	0.837147	-0.345124	0.129493	Art3
monocarboxylic acid metabolic process (GO:0032787)	1/29	0.687147	0.837147	-0.0600364	0.0225261	whd
positive regulation of macromolecule metabolic process (GO:0010604)	2/60	0.688132	0.837478	-0.0191529	0.00715886	Dif;pan
establishment of mitotic spindle localization (GO:0040001)	1/30	0.699444	0.839046	-1.13151	0.404481	l(2)gl
establishment or maintenance of apical/basal cell polarity (GO:0035088)	1/30	0.699444	0.839046	-0.946732	0.338428	l(2)gl
protein O-linked glycosylation (GO:0006493)	1/30	0.699444	0.839046	-0.804801	0.287692	CG11149
JNK cascade (GO:0007254)	1/30	0.699444	0.839046	-0.794709	0.284084	Gadd45
epidermal growth factor receptor signaling pathway (GO:0007173)	1/30	0.699444	0.839046	-0.786724	0.28123	cni
intestinal stem cell homeostasis (GO:0036335)	1/30	0.699444	0.839046	-0.768669	0.274776	SERCA
activation of protein kinase activity (GO:0032147)	1/30	0.699444	0.839046	-0.638451	0.228227	Gadd45
glial cell migration (GO:0008347)	1/30	0.699444	0.839046	-0.462965	0.165496	fra
branching involved in open tracheal system development (GO:0060446)	2/61	0.696849	0.839046	-0.430145	0.155363	apt;VhaAC39-1
leg disc morphogenesis (GO:0007478)	2/61	0.696849	0.839046	-0.384665	0.138936	Pura;RhoGAP54D
regulation of cellular amide metabolic process (GO:0034248)	1/30	0.699444	0.839046	-0.3555	0.127081	msi
anatomical structure homeostasis (GO:0060249)	1/30	0.699444	0.839046	-0.17229	0.0615883	Nap1
homeostasis of number of cells (GO:0048872)	1/30	0.699444	0.839046	-0.134406	0.0480462	SERCA
nucleosome organization (GO:0034728)	3/90	0.691338	0.839046	-0.0640093	0.0236275	Nap1;His4r;P32
telomere maintenance (GO:0000723)	1/31	0.711258	0.844248	-0.938475	0.319757	Nap1
stress-activated MAPK cascade (GO:0051403)	1/31	0.711258	0.844248	-0.772793	0.263306	Gadd45
mitotic cell cycle, embryonic (GO:0045448)	1/31	0.711258	0.844248	-0.75404	0.256916	smt3
sensory perception of sound (GO:0007605)	2/63	0.713677	0.844248	-0.29568	0.0997402	Tmhs;tko
organic cyclic compound biosynthetic process (GO:1901362)	1/31	0.711258	0.844248	-0.249532	0.0850205	kar
nucleic acid-templated transcription (GO:0097659)	1/31	0.711258	0.844248	-0.0499066	0.0170041	dac
ER to Golgi vesicle-mediated transport (GO:0006888)	2/63	0.713677	0.844248	-0.0283311	0.00955678	p24-2;cni
defense response to Gram-negative bacterium (GO:0050829)	4/122	0.710302	0.844248	0.034494	-0.0117992	wun;Pebp1;LysE;PGRP-LC
neuron projection morphogenesis (GO:0048812)	6/180	0.713865	0.844248	0.149831	-0.0505022	hid;Pura;Appl;fra;smt3;CG32564
regulation of mRNA splicing, via spliceosome (GO:0048024)	3/93	0.712423	0.844248	0.2045	-0.0693428	Doa;Hel25E;eIF4A
negative regulation of cellular macromolecule biosynthetic process (GO:2000113)	6/179	0.708862	0.844248	0.760407	-0.261651	nvy;msi;sug;tey;RpL13A;pan
ion transmembrane transport (GO:0034220)	1/31	0.711258	0.844248	2.36575	-0.806058	pHCl-2
embryonic organ development (GO:0048568)	1/31	0.711258	0.844248	2.7056	-0.921851	asrij
G-protein coupled receptor signaling pathway, coupled to cyclic nucleotide second messenger (GO:0007187)	1/31	0.711258	0.844248	3.06751	-1.04516	CG12290
regulation of embryonic cell shape (GO:0016476)	1/32	0.722609	0.850299	-0.866142	0.281398	tyn
regulation of imaginal disc growth (GO:0045570)	1/32	0.722609	0.850299	-0.689285	0.223939	Hs6st
cortical actin cytoskeleton organization (GO:0030866)	1/32	0.722609	0.850299	-0.648011	0.21053	l(2)gl
protein lipidation (GO:0006497)	2/64	0.721793	0.850299	-0.246829	0.0804705	PIG-H;PIG-B
autophagosome organization (GO:1905037)	1/32	0.722609	0.850299	-0.0733683	0.0238364	Rack1
mRNA splicing, via spliceosome (GO:0000398)	7/211	0.726365	0.853862	0.520945	-0.166547	Gem2;REG;Moca-cyp;Rack1;Hel25E;SmF;yps
Toll signaling pathway (GO:0008063)	1/33	0.733514	0.854551	-0.967097	0.299711	Dif
regulation of filopodium assembly (GO:0051489)	1/33	0.733514	0.854551	-0.802215	0.248613	Mipp1
mRNA transport (GO:0051028)	1/33	0.733514	0.854551	-0.775873	0.24045	Hel25E
mRNA export from nucleus (GO:0006406)	1/33	0.733514	0.854551	-0.759917	0.235505	Hel25E
oocyte dorsal/ventral axis specification (GO:0007310)	1/33	0.733514	0.854551	-0.583961	0.180974	cni
mitotic cytokinesis (GO:0000281)	2/65	0.729714	0.854551	-0.311987	0.0983079	alphaTub84D;Drp1
positive regulation of cellular biosynthetic process (GO:0031328)	1/33	0.733514	0.854551	-0.0722839	0.0224014	Rack1
negative regulation of cellular protein metabolic process (GO:0032269)	2/65	0.729714	0.854551	0.298085	-0.0939274	msi;RpL13A
regulation of cell development (GO:0060284)	1/33	0.733514	0.854551	0.465682	-0.144319	hid
mRNA processing (GO:0006397)	7/213	0.735262	0.855737	0.603123	-0.185477	bsf;REG;Moca-cyp;Rack1;Hel25E;SmF;yps
morphogenesis of an epithelium (GO:0002009)	2/66	0.737443	0.857158	-0.274707	0.0836666	Inx2;l(2)gl
axon guidance (GO:0007411)	8/242	0.737946	0.857158	0.477818	-0.145201	nvy;CG6867;RhoGAP93B;fra;Ptp52F;dac;trol;drl
asymmetric neuroblast division (GO:0055059)	1/34	0.743991	0.859919	-0.838	0.247819	l(2)gl
regulation of dendrite development (GO:0050773)	1/34	0.743991	0.859919	-0.775856	0.229441	fra
regulation of circadian sleep/wake cycle, sleep (GO:0045187)	1/34	0.743991	0.859919	-0.528122	0.15618	sand
regulation of vesicle-mediated transport (GO:0060627)	1/34	0.743991	0.859919	-0.0443984	0.0131298	l(2)gl
asymmetric stem cell division (GO:0098722)	1/34	0.743991	0.859919	1.33292	-0.394178	l(2)gl
salivary gland morphogenesis (GO:0007435)	2/67	0.744983	0.860216	0.139494	-0.0410661	pan;drl
defense response to bacterium (GO:0042742)	7/216	0.748227	0.863112	0.300415	-0.087135	GNBP1;Dif;wun;PGRP-LD;Pebp1;LysE;PGRP-LC
regulation of TOR signaling (GO:0032006)	1/35	0.754057	0.863885	-0.781448	0.220593	ATPsynD
epithelial cell migration, open tracheal system (GO:0007427)	1/35	0.754057	0.863885	-0.731962	0.206624	apt
negative regulation of canonical Wnt signaling pathway (GO:0090090)	1/35	0.754057	0.863885	-0.537839	0.151826	nmo
positive regulation of protein kinase activity (GO:0045860)	1/35	0.754057	0.863885	-0.3904	0.110205	ASPP
imaginal disc-derived leg morphogenesis (GO:0007480)	2/68	0.752336	0.863885	0.15761	-0.0448515	Pura;RhoGAP54D
negative regulation of gene expression (GO:0010629)	8/245	0.75009	0.863885	0.602879	-0.173365	nvy;msi;sug;dac;tey;RpL13A;pan;SmydA-1
neuroblast division (GO:0055057)	1/35	0.754057	0.863885	1.64204	-0.463528	l(2)gl
DNA-dependent DNA replication (GO:0006261)	1/36	0.763727	0.865655	-0.844601	0.227658	EndoG
positive regulation of synaptic growth at neuromuscular junction (GO:0045887)	1/36	0.763727	0.865655	-0.574292	0.154798	nmo
histone acetylation (GO:0016573)	2/69	0.759505	0.865655	-0.166166	0.0457102	vnc;Elp3
positive regulation of neuromuscular junction development (GO:1904398)	1/36	0.763727	0.865655	0.0166317	-0.00448299	nmo
male mating behavior (GO:0060179)	3/101	0.763193	0.865655	0.0891886	-0.0241028	tko;Gr39a;mGluR
regulation of endopeptidase activity (GO:0052548)	1/36	0.763727	0.865655	0.10061	-0.027119	REG
cytoskeleton-dependent cytokinesis (GO:0061640)	2/69	0.759505	0.865655	0.362164	-0.099627	alphaTub84D;Drp1
positive regulation of intracellular signal transduction (GO:1902533)	2/69	0.759505	0.865655	0.518614	-0.142664	CG10702;drl
positive regulation of multicellular organismal process (GO:0051240)	2/69	0.759505	0.865655	0.552834	-0.152078	sNPF;Tctp
organelle assembly (GO:0070925)	5/161	0.76207	0.865655	0.959219	-0.260636	wupA;tn;Prm;Mlc2;up
epithelial cell migration (GO:0010631)	1/36	0.763727	0.865655	2.01141	-0.542165	apt
negative regulation of nucleic acid-templated transcription (GO:1903507)	4/132	0.766078	0.867481	0.857585	-0.228522	nvy;sug;tey;pan
regulation of chromatin silencing (GO:0031935)	1/37	0.773017	0.87062	-0.297062	0.0764798	vig2
positive regulation of programmed cell death (GO:0043068)	1/37	0.773017	0.87062	-0.258378	0.0665206	hid
regulation of neuron projection development (GO:0010975)	1/37	0.773017	0.87062	0.144371	-0.037169	fra
asymmetric protein localization (GO:0008105)	1/37	0.773017	0.87062	0.200982	-0.0517437	l(2)gl
protein maturation (GO:0051604)	1/37	0.773017	0.87062	1.74225	-0.448549	UQCR-C1
modification-dependent protein catabolic process (GO:0019941)	2/71	0.773307	0.87062	3.50003	-0.899787	RpS27A;RpL40
wing disc morphogenesis (GO:0007472)	4/134	0.776164	0.872998	0.00925746	-0.00234576	nmo;Ppat-Dpck;Ppcs;pan
sensory perception of mechanical stimulus (GO:0050954)	2/72	0.779945	0.87641	0.186683	-0.0463968	Tmhs;tko
synaptic vesicle endocytosis (GO:0048488)	1/38	0.781943	0.876973	-0.462222	0.113695	Drp1
segment polarity determination (GO:0007367)	1/38	0.781943	0.876973	-0.369	0.0907643	pan
compound eye photoreceptor cell differentiation (GO:0001751)	2/73	0.786412	0.8803	0.117035	-0.0281205	Doa;dac
negative regulation of macromolecule metabolic process (GO:0010605)	2/73	0.786412	0.8803	0.522418	-0.125524	dac;SmydA-1
head involution (GO:0008258)	1/39	0.790518	0.882368	-0.222742	0.0523593	hid
regulation of cell morphogenesis involved in differentiation (GO:0010769)	1/39	0.790518	0.882368	0.161707	-0.0380121	fra
histone lysine methylation (GO:0034968)	1/39	0.790518	0.882368	2.04828	-0.481484	vig2
long-term memory (GO:0007616)	2/74	0.792711	0.883974	-0.151974	0.0353032	Appl;mGluR
RNA splicing, via transesterification reactions with bulged adenosine as nucleophile (GO:0000377)	6/198	0.793798	0.884346	1.1208	-0.258821	REG;Moca-cyp;Rack1;Hel25E;SmF;yps
positive regulation of synapse assembly (GO:0051965)	1/40	0.798756	0.885659	-0.696555	0.156516	nmo
regulation of smoothened signaling pathway (GO:0008589)	1/40	0.798756	0.885659	-0.547071	0.122927	shf
regulation of actin filament polymerization (GO:0030833)	1/40	0.798756	0.885659	-0.368765	0.0828614	Rack1
phosphorylation (GO:0016310)	8/258	0.79812	0.885659	0.299142	-0.0674557	nmo;Mulk;Doa;Sk1;Suv3;CG13850;Pkc53E;CG4945
protein import (GO:0017038)	1/40	0.798756	0.885659	0.892978	-0.200652	smt3
Golgi vesicle transport (GO:0048193)	3/108	0.801423	0.887777	0.378073	-0.0836927	p24-2;CG5946;cni
positive regulation of cell growth (GO:0030307)	1/41	0.806671	0.888551	-0.665941	0.143071	mRpL12
regulation of embryonic development (GO:0045995)	1/41	0.806671	0.888551	-0.554402	0.119108	tyn
regulation of developmental growth (GO:0048638)	2/76	0.804818	0.888551	-0.161935	0.0351625	hid;sNPF
DNA replication (GO:0006260)	1/41	0.806671	0.888551	-0.141103	0.0303145	EndoG
establishment of protein localization to organelle (GO:0072594)	1/41	0.806671	0.888551	0.916633	-0.196929	smt3
nuclear import (GO:0051170)	1/41	0.806671	0.888551	2.07262	-0.44528	smt3
regulation of BMP signaling pathway (GO:0030510)	1/42	0.814274	0.896084	-0.785788	0.161446	GluRIIC
R7 cell differentiation (GO:0045466)	1/43	0.82158	0.90074	-0.623477	0.12253	bdl
cellular response to heat (GO:0034605)	1/43	0.82158	0.90074	-0.32632	0.0641305	Hsc70-5
positive regulation of hydrolase activity (GO:0051345)	1/43	0.82158	0.90074	0.343864	-0.0675784	RhoGAP93B
protein phosphorylation (GO:0006468)	7/235	0.819866	0.90074	0.381486	-0.0757686	nmo;Doa;CG13850;Pkc53E;CG11099;CG4945;l(2)efl
male courtship behavior (GO:0008049)	3/113	0.825447	0.904135	0.283312	-0.0543478	tko;Gr39a;mGluR
regulation of synapse organization (GO:0050807)	1/44	0.828598	0.904205	-0.494257	0.0929305	ND-20
neuron remodeling (GO:0016322)	1/44	0.828598	0.904205	-0.349072	0.0656326	Ca-beta
neuron maturation (GO:0042551)	1/44	0.828598	0.904205	0.016717	-0.00314315	Ca-beta
cellular response to starvation (GO:0009267)	2/80	0.82716	0.904205	0.0760422	-0.0144295	hid;Rack1
negative regulation of signal transduction (GO:0009968)	4/146	0.829616	0.904474	0.390203	-0.0728869	CG10702;CG17278;l(2)gl;drl
neuron differentiation (GO:0030182)	1/45	0.83534	0.909024	-0.540908	0.0973183	dac
positive regulation of growth (GO:0045927)	1/45	0.83534	0.909024	-0.505695	0.0909829	mRpL12
anterior/posterior pattern specification (GO:0009952)	1/46	0.841817	0.913528	-0.408777	0.0703881	cni
protein processing (GO:0016485)	1/46	0.841817	0.913528	-0.369858	0.0636866	UQCR-C1
nuclear-transcribed mRNA catabolic process (GO:0000956)	1/46	0.841817	0.913528	-0.193472	0.0333144	Ski6
protein localization to nucleus (GO:0034504)	1/47	0.84804	0.916885	-0.548253	0.0903669	smt3
myoblast fusion (GO:0007520)	1/47	0.84804	0.916885	-0.420883	0.0693728	Mp20
phagocytosis (GO:0006909)	1/47	0.84804	0.916885	0.204351	-0.0336826	PGRP-LC
myotube differentiation (GO:0014902)	1/47	0.84804	0.916885	0.381481	-0.0628783	Mp20
epithelium development (GO:0060429)	2/85	0.851837	0.920141	-0.0972203	0.0155903	l(2)gl;Idgf6
regulation of multicellular organismal development (GO:2000026)	1/48	0.854019	0.920801	0.170572	-0.0269166	Hs6st
periodic partitioning (GO:0007365)	1/48	0.854019	0.920801	1.94161	-0.306389	pan
neuron development (GO:0048666)	1/49	0.859762	0.925291	-0.622267	0.094024	Dif
regulation of protein phosphorylation (GO:0001932)	1/49	0.859762	0.925291	-0.393142	0.0594034	Rack1
gonad development (GO:0008406)	1/50	0.86528	0.930375	-0.523122	0.0756967	Abd-B
response to carbon dioxide (GO:0010037)	1/51	0.870581	0.93436	-0.445115	0.0616903	Gr39a
vesicle-mediated transport in synapse (GO:0099003)	1/51	0.870581	0.93436	0.434768	-0.0602562	sesB
sensory perception of bitter taste (GO:0050913)	1/52	0.875674	0.936396	-0.445368	0.0591277	Gr39a
microtubule cytoskeleton organization involved in mitosis (GO:1902850)	1/52	0.875674	0.936396	-0.298239	0.0395946	smt3
defense response to fungus (GO:0050832)	1/52	0.875674	0.936396	-0.251912	0.0334442	Dif
wing disc dorsal/ventral pattern formation (GO:0048190)	1/52	0.875674	0.936396	-0.145784	0.0193545	nmo
generation of neurons (GO:0048699)	1/54	0.885267	0.938095	-0.52714	0.0642407	dac
establishment of planar polarity (GO:0001736)	1/53	0.880566	0.938095	-0.421923	0.0536643	nmo
negative regulation of Notch signaling pathway (GO:0045746)	1/53	0.880566	0.938095	-0.346445	0.0440642	l(2)gl
dorsal/ventral axis specification (GO:0009950)	1/54	0.885267	0.938095	-0.325557	0.0396744	cni
regulation of cell growth (GO:0001558)	1/54	0.885267	0.938095	-0.303	0.0369255	mRpL12
imaginal disc-derived wing margin morphogenesis (GO:0008587)	1/54	0.885267	0.938095	0.0140498	-0.0017122	Hs6st
imaginal disc-derived wing vein specification (GO:0007474)	1/53	0.880566	0.938095	0.0315496	-0.00401279	nmo
eye-antennal disc development (GO:0035214)	1/54	0.885267	0.938095	0.0445825	-0.0054331	opa
protein modification by small protein removal (GO:0070646)	1/54	0.885267	0.938095	0.244893	-0.0298442	smt3
cellular response to DNA damage stimulus (GO:0006974)	2/93	0.884709	0.938095	0.339933	-0.0416405	hid;RpS3
double-strand break repair (GO:0006302)	1/55	0.889782	0.942028	-0.0743786	0.00868582	Tctp
compound eye development (GO:0048749)	5/198	0.89248	0.944031	0.364156	-0.0414233	nmo;fra;Doa;dac;pn
embryonic development via the syncytial blastoderm (GO:0001700)	4/166	0.894938	0.945777	0.659324	-0.0731855	hid;KCNQ;bic;l(2)gl
negative regulation of cell proliferation (GO:0008285)	1/57	0.898288	0.946114	-0.0218893	0.00234796	l(2)gl
dorsal/ventral pattern formation, imaginal disc (GO:0007450)	1/57	0.898288	0.946114	0.149187	-0.0160025	nmo
positive regulation of cellular process (GO:0048522)	2/97	0.898486	0.946114	0.939722	-0.100592	hid;mRpL12
sensory perception (GO:0007600)	6/232	0.896663	0.946114	3.34814	-0.365201	CG17929;CG14075;CG11878;CG43313;Gr39a;CG32278
protein ubiquitination (GO:0016567)	4/168	0.900074	0.946936	0.779686	-0.0820839	CG5111;RpS27A;tn;RpL40
regulation of cellular macromolecule biosynthetic process (GO:2000112)	7/266	0.901428	0.94751	1.04298	-0.108235	Nap1;hng3;msi;dac;pan;rgr;Art3
positive regulation of GTPase activity (GO:0043547)	1/58	0.902291	0.947567	-0.0891969	0.00917105	RhoGAP93B
positive regulation of nucleic acid-templated transcription (GO:1903508)	3/135	0.903695	0.948193	0.97909	-0.0991454	sug;TFAM;pan
Notch signaling pathway (GO:0007219)	1/60	0.909832	0.953778	0.0844963	-0.00798446	RpL13A
response to light stimulus (GO:0009416)	1/62	0.916792	0.958502	-0.0533368	0.00463359	Kap-alpha3
wing disc development (GO:0035220)	2/103	0.9163	0.958502	0.266248	-0.0232732	Nop60B;Rack1
positive regulation of transcription from RNA polymerase II promoter (GO:0045944)	8/305	0.91522	0.958502	0.698548	-0.0618853	exd;Dif;opa;apt;CG12054;Abd-B;pan;lab
transcription, DNA-templated (GO:0006351)	2/106	0.924064	0.961825	0.379245	-0.0299504	mRpL12;dac
chitin-based cuticle development (GO:0040003)	4/178	0.922566	0.961825	0.427117	-0.0344239	Cpr50Ca;Alas;Cpr57A;Idgf6
cell-cell adhesion via plasma-membrane adhesion molecules (GO:0098742)	1/64	0.923216	0.961825	0.520214	-0.0415612	bdl
histone modification (GO:0016570)	2/105	0.921555	0.961825	0.71455	-0.0583738	vnc;Elp3
regulation of nucleic acid-templated transcription (GO:1903506)	6/246	0.924074	0.961825	1.07729	-0.0850664	Nap1;hng3;dac;pan;rgr;Art3
protein transport (GO:0015031)	3/146	0.929487	0.965744	0.330522	-0.0241686	CG45076;p24-2;bic
protein dephosphorylation (GO:0006470)	2/108	0.928858	0.965744	0.580479	-0.0428392	PTPMT1;Ptp52F
positive regulation of transcription, DNA-templated (GO:0045893)	10/379	0.931813	0.967303	0.558393	-0.0394353	exd;Dif;opa;sug;apt;TFAM;CG12054;Abd-B;pan;lab
regulation of canonical Wnt signaling pathway (GO:0060828)	1/68	0.934615	0.969352	0.775145	-0.0524162	nmo
regulation of Ras protein signal transduction (GO:0046578)	1/70	0.939664	0.972867	-0.187269	0.0116544	smt3
DNA repair (GO:0006281)	2/113	0.939621	0.972867	0.52452	-0.0326666	RpS3;Tctp
morphogenesis of embryonic epithelium (GO:0016331)	2/114	0.941579	0.973608	0.180351	-0.0108565	Inx2;l(2)gl
regulation of cellular component organization (GO:0051128)	1/71	0.94204	0.973608	0.698509	-0.0417062	bic
mitotic spindle organization (GO:0007052)	1/74	0.948623	0.976965	-0.267803	0.0141249	smt3
sensory perception of taste (GO:0050909)	1/74	0.948623	0.976965	-0.230769	0.0121716	Gr39a
detection of chemical stimulus involved in sensory perception of smell (GO:0050911)	1/73	0.946516	0.976965	0.0338785	-0.0018622	Snmp1
regulation of Notch signaling pathway (GO:0008593)	2/117	0.947099	0.976965	0.622004	-0.0338071	VhaAC39-1;l(2)gl
regulation of GTPase activity (GO:0043087)	1/75	0.950647	0.977332	0.0570918	-0.00288954	RhoGAP93B
regulation of gene expression (GO:0010468)	12/458	0.949838	0.977332	0.767677	-0.039508	Dif;Nap1;nmo;hng3;Ski6;apt;dac;Csl4;pan;rgr;SmydA-1;Art3
wing disc pattern formation (GO:0035222)	1/76	0.952592	0.978165	0.00985679	-0.000478734	nmo
cell morphogenesis involved in neuron differentiation (GO:0048667)	3/160	0.953127	0.978165	0.0130757	-0.00062773	hid;fra;CG32564
regulation of cell cycle (GO:0051726)	2/122	0.95521	0.979446	0.561516	-0.0257309	Gadd45;l(2)gl
positive regulation of gene expression (GO:0010628)	4/204	0.961308	0.983977	0.81377	-0.0321115	Dif;sug;TFAM;pan
imaginal disc-derived wing morphogenesis (GO:0007476)	5/240	0.961307	0.983977	0.994018	-0.0392251	nmo;Ppat-Dpck;Ppcs;Hs6st;pan
DNA metabolic process (GO:0006259)	2/128	0.963378	0.985235	0.133843	-0.0049936	Nap1;RpS3
central nervous system development (GO:0007417)	3/170	0.965231	0.98627	0.35067	-0.0124093	exd;apt;lab
somatic muscle development (GO:0007525)	1/85	0.966985	0.986342	0.105324	-0.00353594	exd
compound eye morphogenesis (GO:0001745)	2/131	0.966905	0.986342	0.25236	-0.00849306	hid;pn
intracellular protein transport (GO:0006886)	3/173	0.968245	0.986768	0.415017	-0.0133925	exd;p24-2;smt3
protein polyubiquitination (GO:0000209)	1/90	0.973	0.989033	0.403291	-0.0110388	tn
proteasome-mediated ubiquitin-dependent protein catabolic process (GO:0043161)	3/178	0.972727	0.989033	0.684885	-0.0189385	CG13085;CG5961;tn
cellular protein modification process (GO:0006464)	9/391	0.972262	0.989033	0.841583	-0.0236734	nmo;PTPMT1;Doa;Ptp52F;CG13850;Pkc53E;smt3;RpL40;CG4945
negative regulation of cellular process (GO:0048523)	1/91	0.974064	0.989257	0.801484	-0.0210616	l(2)gl
proteasomal protein catabolic process (GO:0010498)	1/94	0.977013	0.991393	2.98448	-0.0694057	tn
detection of chemical stimulus involved in sensory perception (GO:0050907)	1/98	0.98043	0.994	0.0848291	-0.00167655	Snmp1
endocytosis (GO:0006897)	1/104	0.984629	0.996785	0.403943	-0.00625738	PGRP-LC
dorsal closure (GO:0007391)	1/107	0.986377	0.996785	0.466361	-0.00639676	l(2)gl
negative regulation of transcription, DNA-templated (GO:0045892)	5/279	0.986272	0.996785	0.722888	-0.00999274	nvy;Dif;sug;tey;pan
regulation of transcription, DNA-templated (GO:0006355)	15/623	0.986579	0.996785	1.07037	-0.0144629	hng3;sug;dac;vig2;tey;Elp3;croc;Art3;nvy;exd;Nap1;bsf;TFAM;pan;rgr
regulation of synaptic growth at neuromuscular junction (GO:0008582)	1/110	0.987927	0.997287	0.563635	-0.00684601	nmo
ubiquitin-dependent protein catabolic process (GO:0006511)	2/164	0.989386	0.997382	0.731533	-0.00780621	tn;RpL40
eye morphogenesis (GO:0048592)	1/114	0.989723	0.997382	2.80395	-0.0289641	pn
border follicle cell migration (GO:0007298)	1/121	0.992248	0.999068	0.834077	-0.00649061	apt
male gamete generation (GO:0048232)	1/124	0.993131	0.999098	2.4119	-0.0166246	Inx2
sensory perception of smell (GO:0007608)	1/130	0.994606	0.999724	0.291435	-0.00157614	Snmp1
sensory perception of chemical stimulus (GO:0007606)	1/204	0.999728	0.999728	0.275961	-7.49774e-05	Gr39a
vesicle-mediated transport (GO:0016192)	2/235	0.99917	0.999728	0.58984	-0.00048969	p24-2;cni
cellular protein localization (GO:0034613)	1/164	0.998632	0.999728	0.389129	-0.00053281	p24-2
spermatogenesis (GO:0007283)	1/141	0.996538	0.999728	0.236458	-0.000819925	Inx2
regulation of transcription from RNA polymerase II promoter (GO:0006357)	12/630	0.998764	0.999728	1.41051	-0.00174379	exd;Dif;opa;sug;apt;CG12054;Abd-B;Elp3;pan;lab;croc;GluRIIC
negative regulation of transcription from RNA polymerase II promoter (GO:0000122)	2/192	0.996062	0.999728	0.869824	-0.00343244	Dif;sug

## Sheet: Cluster IV
Term	Overlap	P.value	Adjusted.P.value	Z.score	Combined.Score	Genes
proteolysis (GO:0006508)	43/305	1.11118e-16	1.3812e-13	-1.05947	38.9208	iotaTry;CG12951;CG10477;thetaTry;CG18180;CG8562;CG9673;CG8560;Ser6;CG4017;CG18493;CG8952;CG7025;CG40160;CG8774;Jon65Aiii;CG18417;CG1304;ptc;CG31265;etaTry;Jon99Fii;CG32473;CG33127;CG10405;CG11911;CG16749;Jon99Cii;Jon66Cii;Jon44E;Jon74E;CG4053;Phae2;Jon65Ai;CG8172;yip7;Jon99Ciii;CG18585;Jon66Ci;Jon65Aiv;CG17633;CG14820;sina
carbohydrate catabolic process (GO:0016052)	8/32	4.70943e-06	0.00292691	-3.15212	38.6637	Pgi;Pgk;Mal-A4;Mal-B2;Hex-A;Mal-A3;Gapdh2;Tpi
canonical Wnt signaling pathway (GO:0060070)	6/19	1.74222e-05	0.00721861	-2.72855	29.8988	wg;fz;otk;lgs;fz3;fz2
compound eye photoreceptor fate commitment (GO:0001752)	8/41	3.33844e-05	0.0103742	-1.57931	16.2786	sca;noc;fz;PTP-ER;klg;emc;sina;hth
cellular iron ion homeostasis (GO:0006879)	4/8	5.98155e-05	0.0123918	-4.04411	39.3259	Mvl;Fer1HCH;Fer2LCH;IscU
defense response to bacterium (GO:0042742)	19/216	5.13701e-05	0.0123918	-1.26543	12.498	imd;PGRP-SC1a;Cyp6a20;Def;Mtk;PGRP-SC2;edin;Hel89B;Gr28b;wntD;TotM;St3;Tep2;subdued;CG14411;DptA;Hsf;Fadd;Tab2
iron ion homeostasis (GO:0055072)	4/9	0.000105004	0.0136741	-3.20835	29.3934	Fer1HCH;Mco1;Fer2LCH;IscU
dicarboxylic acid metabolic process (GO:0043648)	5/16	9.6201e-05	0.0136741	-3.12676	28.9196	Sdhaf3;Got1;Nmdmc;Got2;Men-b
Wnt signaling pathway (GO:0016055)	7/35	8.82872e-05	0.0136741	-1.75236	16.3582	wg;wntD;fz;otk;lgs;fz3;fz2
transmembrane transport (GO:0055085)	10/75	0.000110009	0.0136741	-1.45571	13.2688	CG11898;CG31793;CG5789;CG10505;nAChRalpha3;CG9664;nAChRalpha5;CG9663;CG1824;Atet
protein deglycosylation (GO:0006517)	5/17	0.000132792	0.0150055	-2.41011	21.5144	LManIV;LManIII;CG1827;LManVI;LManV
glycoprotein metabolic process (GO:0009100)	6/29	0.000233706	0.0242081	-1.60957	13.4583	LManIV;LManIII;CG1827;alpha-Man-Ib;LManVI;LManV
mannose metabolic process (GO:0006013)	4/11	0.000261591	0.0250121	-2.61551	21.5746	LManIV;LManIII;LManVI;LManV
O-glycan processing, core 1 (GO:0016267)	4/12	0.000382708	0.0257552	-2.82218	22.2056	C1GalTA;CG34056;CG34057;CG2975
DNA catabolic process (GO:0006308)	5/21	0.000393683	0.0257552	-2.61019	20.4638	CG33346;CG3819;CG14118;CG6839;CG14120
ATP generation from ADP (GO:0006757)	5/21	0.000393683	0.0257552	-2.46634	19.336	Pgi;Pgk;Hex-A;Gapdh2;Tpi
glycolytic process (GO:0006096)	5/21	0.000393683	0.0257552	-2.31668	18.1627	Pgi;Pgk;Hex-A;Gapdh2;Tpi
response to metal ion (GO:0010038)	5/21	0.000393683	0.0257552	-2.26968	17.7942	CG10505;List;Hmt-1;MtnE;TotA
defense response to Gram-positive bacterium (GO:0050830)	8/56	0.000328905	0.0257552	-1.65254	13.2529	wntD;PGRP-SC1a;TotM;Def;Mtk;PGRP-SC2;DptA;edin
DNA catabolic process, endonucleolytic (GO:0000737)	5/22	0.000496465	0.0308553	-2.42111	18.4198	CG33346;CG3819;CG14118;CG6839;CG14120
pyruvate metabolic process (GO:0006090)	6/34	0.000579534	0.0343029	-1.88701	14.0644	Pgi;Pgk;Men-b;Hex-A;Gapdh2;Tpi
R8 cell fate commitment (GO:0007460)	4/14	0.000736275	0.0394117	-3.15699	22.7742	hh;sca;sav;emc
O-glycan processing (GO:0016266)	4/14	0.000736275	0.0394117	-2.69894	19.4699	C1GalTA;CG34056;CG34057;CG2975
nicotinamide nucleotide metabolic process (GO:0046496)	5/24	0.000760965	0.0394117	-2.35654	16.9222	Pgi;Pgk;Hex-A;Gapdh2;Tpi
sphingolipid catabolic process (GO:0030149)	3/7	0.00096758	0.0445445	-3.33276	23.1317	CDase;CG15533;bwa
hexose biosynthetic process (GO:0019319)	3/7	0.00096758	0.0445445	-2.89065	20.0632	Pgi;Pgk;Tpi
gluconeogenesis (GO:0006094)	3/7	0.00096758	0.0445445	-2.40319	16.6798	Pgi;Pgk;Tpi
hexose metabolic process (GO:0019318)	5/26	0.00111848	0.0496526	-2.18515	14.8498	LManIV;LManIII;CG7322;LManVI;LManV
inorganic cation import across plasma membrane (GO:0098659)	3/8	0.00151224	0.0625573	-4.63117	30.0756	Nhe2;Fer1HCH;Fer2LCH
non-canonical Wnt signaling pathway (GO:0035567)	3/8	0.00151224	0.0625573	-4.48961	29.1563	fz;fz3;fz2
nucleic acid phosphodiester bond hydrolysis (GO:0090305)	5/28	0.00158722	0.0625573	-2.23319	14.3946	CG33346;CG3819;CG14118;CG6839;CG14120
clathrin-dependent endocytosis (GO:0072583)	6/41	0.00161049	0.0625573	-1.83895	11.8267	stnA;stnB;lqfR;ttv;CASK;CG8176
genital disc pattern formation (GO:0035221)	3/9	0.00221586	0.0765086	-2.80736	17.1589	wg;hh;cad
genital disc anterior/posterior pattern formation (GO:0035224)	3/9	0.00221586	0.0765086	-2.79953	17.1111	wg;hh;cad
glucose metabolic process (GO:0006006)	4/18	0.00203778	0.0765086	-2.17402	13.47	Pgi;Pgk;CG7322;Tpi
long-term memory (GO:0007616)	8/74	0.00213701	0.0765086	-1.37484	8.453	wg;mura;hiw;klg;CASK;pxb;vsg;wnd
R7 cell fate commitment (GO:0007465)	4/19	0.00251801	0.0845915	-2.21887	13.2784	PTP-ER;Sos;klg;sina
larval visceral muscle development (GO:0007523)	3/10	0.00309236	0.0893908	-3.07868	17.7911	wg;pyr;ths
positive regulation of antimicrobial peptide biosynthetic process (GO:0002807)	4/20	0.00307056	0.0893908	-2.7842	16.1091	imd;cad;Fadd;Hel89B
sterol transport (GO:0015918)	4/20	0.00307056	0.0893908	-2.47511	14.3207	CG9664;CG9663;Npc2f;Atet
anterior/posterior pattern specification, imaginal disc (GO:0007448)	4/20	0.00307056	0.0893908	-2.36842	13.7034	wg;hh;cad;ptc
chitin-based larval cuticle pattern formation (GO:0035293)	4/20	0.00307056	0.0893908	-2.25832	13.0664	wg;fz;lgs;fz2
cellular protein modification process (GO:0006464)	23/391	0.00294018	0.0893908	-0.95869	5.58847	LManIV;CG1827;C1GalTA;dop;PTP-ER;Nrk;CG8475;aurB;Takl2;wnd;Ddr;LManIII;Wee1;Tor;Drak;Csk;LManVI;Sik2;LManV;PIG-T;CG34056;CG3008;CG2975
positive regulation of antibacterial peptide biosynthetic process (GO:0006963)	4/21	0.00370041	0.101172	-2.44376	13.6834	imd;Fadd;Tab2;Hel89B
regulation of multicellular organismal development (GO:2000026)	6/48	0.00365649	0.101172	-1.84468	10.351	hh;wntD;sty;sav;ptc;numb
imaginal disc-derived wing morphogenesis (GO:0007476)	16/240	0.0037441	0.101172	-1.06665	5.95997	hh;Stim;RasGAP1;sog;sha;mirr;wg;sca;dve;fz;Drak;lgs;emc;net;hth;ptc
ceramide metabolic process (GO:0006672)	3/11	0.0041539	0.105373	-3.23678	17.7496	CDase;CG15533;bwa
oligosaccharide catabolic process (GO:0009313)	3/11	0.0041539	0.105373	-2.64178	14.4868	Mal-A4;Mal-B2;Mal-A3
pericardial nephrocyte differentiation (GO:0061320)	3/11	0.0041539	0.105373	-2.61467	14.3381	wg;pyr;numb
cuticle pattern formation (GO:0035017)	5/35	0.00438115	0.108915	-2.16585	11.7615	wg;fz;lgs;sha;fz2
vesicle-mediated transport in synapse (GO:0099003)	6/51	0.00496054	0.116339	-1.77064	9.39547	stnA;stnB;lqfR;ttv;CASK;Syngr
glucose homeostasis (GO:0042593)	5/36	0.00495939	0.116339	-1.74095	9.23828	Pgi;Men-b;Hex-A;Gapdh2;Tpi
glial cell development (GO:0021782)	5/36	0.00495939	0.116339	-1.62129	8.60331	nrv2;pyr;sinu;sty;ths
hydrogen peroxide catabolic process (GO:0042744)	3/12	0.00541096	0.117997	-3.3927	17.7076	CG12896;Prx2540-2;Jafrac1
positive regulation of antibacterial peptide production (GO:0002803)	3/12	0.00541096	0.117997	-3.16333	16.5105	imd;Fadd;Hel89B
cellular monovalent inorganic cation homeostasis (GO:0030004)	3/12	0.00541096	0.117997	-2.9906	15.6089	Nhe2;nrv2;nrv1
phosphatidylinositol dephosphorylation (GO:0046856)	3/12	0.00541096	0.117997	-2.87734	15.0178	CG5026;CG14411;CG9784
synaptic vesicle endocytosis (GO:0048488)	5/38	0.00627448	0.129986	-1.8081	9.16934	stnA;stnB;lqfR;ttv;CASK
segment polarity determination (GO:0007367)	5/38	0.00627448	0.129986	-1.70478	8.64538	wg;hh;fz;lgs;fz2
anterior/posterior axis specification (GO:0009948)	7/70	0.0061487	0.129986	-1.32168	6.72938	hh;spn-F;RasGAP1;Sos;cad;sty;spn-A
regulation of antibacterial peptide biosynthetic process (GO:0002808)	3/13	0.0068725	0.135521	-2.96601	14.7714	imd;Fadd;Hel89B
terminal branching, open tracheal system (GO:0007430)	4/25	0.0070868	0.135521	-2.29951	11.3815	noc;Tor;sty;Vha100-1
hydrogen peroxide metabolic process (GO:0042743)	3/13	0.0068725	0.135521	-1.99334	9.92731	CG12896;Prx2540-2;Jafrac1
genital disc development (GO:0035215)	4/25	0.0070868	0.135521	-1.89995	9.40386	wg;hh;cad;ptc
vacuolar acidification (GO:0007035)	3/13	0.0068725	0.135521	-1.28631	6.4061	Vha100-1;Vha100-2;Rbcn-3B
imaginal disc-derived appendage morphogenesis (GO:0035114)	12/170	0.00727522	0.137017	-0.850121	4.18539	wg;dve;Stim;RasGAP1;Sos;Drak;CG30456;emc;hth;ptc;mirr;danr
phosphorylation (GO:0016310)	16/258	0.00741294	0.137527	-1.0305	5.05411	dop;Nrk;CG8475;aurB;Takl2;wnd;Gk2;CG7328;Ddr;Wee1;Pgk;Tor;Drak;Csk;Sik2;CG3008
cholesterol transport (GO:0030301)	3/14	0.00854601	0.140098	-3.18405	15.1634	CG9664;CG9663;Atet
regulation of defense response to virus by host (GO:0050691)	3/14	0.00854601	0.140098	-2.98053	14.1942	imd;Fadd;Tab2
positive regulation of defense response to virus by host (GO:0002230)	3/14	0.00854601	0.140098	-2.97607	14.1729	imd;Fadd;Tab2
regulation of terminal button organization (GO:2000331)	4/26	0.00817195	0.140098	-2.33917	11.2445	Tor;hiw;CASK;wnd
nephrocyte differentiation (GO:0061319)	3/14	0.00854601	0.140098	-2.20327	10.4926	wg;pyr;numb
transmembrane receptor protein tyrosine kinase signaling pathway (GO:0007169)	8/93	0.00864247	0.140098	-1.92301	9.13637	RasGAP1;Sos;Tor;pyr;sty;Csk;sog;ths
synaptic vesicle recycling (GO:0036465)	5/41	0.00867865	0.140098	-1.62962	7.73561	stnA;stnB;lqfR;ttv;CASK
carbohydrate homeostasis (GO:0033500)	5/41	0.00867865	0.140098	-1.58273	7.51306	Pgi;NLaz;Men-b;Gapdh2;Tpi
compound eye photoreceptor cell differentiation (GO:0001751)	7/73	0.00771673	0.140098	-1.41625	6.88918	hh;noc;klg;CSN4;emc;spg;hth
neuropeptide signaling pathway (GO:0007218)	6/57	0.00854541	0.140098	-1.41285	6.72851	AstA;Dh31;Mip;CCHa1;Tk;AstC
activation of GTPase activity (GO:0090630)	4/27	0.0093605	0.149168	-1.84314	8.60977	CG34408;CG4041;CG12241;spg
anterior/posterior axis specification, embryo (GO:0008595)	5/42	0.00960414	0.151113	-1.44673	6.72088	hh;RasGAP1;Sos;sty;sog
adult walking behavior (GO:0007628)	3/15	0.0104377	0.162175	-2.80013	12.7751	hiw;Tk;CASK
R7 cell differentiation (GO:0045466)	5/43	0.0105953	0.162592	-1.50869	6.86052	PTP-ER;klg;emc;spg;sina
antibacterial humoral response (GO:0019731)	4/29	0.0120619	0.174337	-2.3535	10.3971	imd;Def;Mtk;DptA
smoothened signaling pathway (GO:0007224)	4/29	0.0120619	0.174337	-2.03495	8.98982	hh;pxb;ptc;mirr
larval chitin-based cuticle development (GO:0008363)	4/29	0.0120619	0.174337	-1.87127	8.26671	wg;fz;lgs;fz2
branching involved in open tracheal system development (GO:0060446)	6/61	0.0117828	0.174337	-1.346	5.97773	wg;noc;Tor;sty;Vha100-1;dmt
Malpighian tubule development (GO:0072002)	6/61	0.0117828	0.174337	-0.996865	4.42719	wg;cad;sav;sog;hth;numb
intracellular pH reduction (GO:0051452)	3/16	0.0125524	0.175311	-2.76322	12.0969	Vha100-1;Vha100-2;Rbcn-3B
visceral muscle development (GO:0007522)	3/16	0.0125524	0.175311	-2.35086	10.2917	wg;pyr;ths
post-embryonic appendage morphogenesis (GO:0035120)	11/161	0.0124883	0.175311	-0.937989	4.11118	wg;dve;Stim;RasGAP1;Sos;Drak;CG30456;emc;hth;ptc;mirr
negative regulation of proteasomal protein catabolic process (GO:1901799)	2/6	0.0134525	0.177888	-4.00614	17.2608	Tor;CSN4
response to zinc ion (GO:0010043)	2/6	0.0134525	0.177888	-3.94025	16.9769	CG10505;MtnE
renal tubule development (GO:0061326)	2/6	0.0134525	0.177888	-3.91219	16.856	sav;hth
glutamate biosynthetic process (GO:0006537)	2/6	0.0134525	0.177888	-3.40248	14.6599	Got1;Got2
regulation of eye pigmentation (GO:0048073)	2/6	0.0134525	0.177888	-3.34271	14.4023	wg;Notum
defense response to Gram-negative bacterium (GO:0050829)	9/122	0.0144094	0.188536	-1.08205	4.58774	imd;Cyp6a20;Tep2;Mtk;subdued;CG14411;DptA;Fadd;edin
leg disc development (GO:0035218)	3/17	0.0148941	0.188912	-2.95885	12.4473	hh;noc;lgs
carbohydrate derivative biosynthetic process (GO:1901137)	3/17	0.0148941	0.188912	-2.63834	11.0989	C1GalTA;RnrS;Gk2
imaginal disc-derived leg joint morphogenesis (GO:0016348)	3/17	0.0148941	0.188912	-2.45582	10.3311	dve;dx;drm
protein stabilization (GO:0050821)	4/31	0.015217	0.189637	-2.12103	8.87722	ric8a;CSN1b;CSN4;trsn
regulation of tube size, open tracheal system (GO:0035151)	5/47	0.0152564	0.189637	-1.46534	6.12914	nrv2;fz;serp;sinu;cold
S-adenosylmethionine cycle (GO:0033353)	2/7	0.0184465	0.201131	-5.06881	20.2392	AhcyL1;Gnmt
L-cysteine metabolic process (GO:0046439)	2/7	0.0184465	0.201131	-4.66436	18.6242	AhcyL1;Gnmt
S-adenosylhomocysteine metabolic process (GO:0046498)	2/7	0.0184465	0.201131	-4.62719	18.4758	AhcyL1;Gnmt
response to copper ion (GO:0046688)	2/7	0.0184465	0.201131	-3.94263	15.7425	CG10505;MtnE
central nervous system projection neuron axonogenesis (GO:0021952)	2/7	0.0184465	0.201131	-3.73631	14.9186	hh;CG12717
protein-DNA complex subunit organization (GO:0071824)	2/7	0.0184465	0.201131	-3.64045	14.5359	Pbp49;Spt6
dicarboxylic acid biosynthetic process (GO:0043650)	2/7	0.0184465	0.201131	-3.1119	12.4254	Got1;Got2
establishment of synaptic vesicle localization (GO:0097480)	3/18	0.0174654	0.201131	-2.68688	10.8753	stnA;stnB;Syngr
positive regulation of decapentaplegic signaling pathway (GO:0090098)	2/7	0.0184465	0.201131	-2.49863	9.97672	ttv;hth
heart formation (GO:0060914)	2/7	0.0184465	0.201131	-2.48743	9.932	wg;hh
medium-term memory (GO:0072375)	3/18	0.0174654	0.201131	-2.21444	8.96302	CASK;wnd;Rgk1
periodic partitioning (GO:0007365)	5/48	0.0166052	0.201131	-1.87756	7.69433	wg;hh;fz;lgs;fz2
somatic muscle development (GO:0007525)	7/85	0.0170176	0.201131	-1.15231	4.69396	tw;Pgk;Tor;pyr;Tpi;hth;ths
negative regulation of signal transduction (GO:0009968)	10/146	0.0165145	0.201131	-0.940741	3.86035	pigs;Ddr;fz;dx;ImpL2;Nrk;Cul1;sty;ptc;numb
gonad development (GO:0008406)	5/50	0.0195352	0.209329	-1.35068	5.31567	hh;Tor;wb;ptc;fz2
ion transport (GO:0006811)	6/68	0.0193726	0.209329	-1.2789	5.04385	nrv2;nAChRalpha3;MFS10;nAChRalpha5;CG7881;nrv1
cellular transition metal ion homeostasis (GO:0046916)	3/19	0.020268	0.213501	-2.50653	9.77223	Fer1HCH;Fer2LCH;IscU
establishment of blood-brain barrier (GO:0060856)	3/19	0.020268	0.213501	-1.17601	4.58493	nrv2;sinu;cold
tripartite regional subdivision (GO:0007351)	4/34	0.0208468	0.217753	-1.88246	7.28617	hh;RasGAP1;Sos;sty
digestive tract development (GO:0048565)	5/51	0.0211193	0.218761	-1.40393	5.41577	dve;emc;wb;shd;drm
regulation of synaptic vesicle endocytosis (GO:1900242)	2/8	0.0240912	0.223449	-3.99051	14.8683	stnB;CASK
cellular modified amino acid biosynthetic process (GO:0042398)	2/8	0.0240912	0.223449	-3.3228	12.3805	Eip55E;Gnmt
regulation of fibroblast growth factor receptor signaling pathway (GO:0040036)	2/8	0.0240912	0.223449	-3.09703	11.5392	hh;sty
regulation of compound eye pigmentation (GO:0048076)	2/8	0.0240912	0.223449	-2.98066	11.1057	wg;Notum
phospholipid catabolic process (GO:0009395)	2/8	0.0240912	0.223449	-2.91233	10.8511	CG15533;CG18135
glucosamine-containing compound metabolic process (GO:1901071)	2/8	0.0240912	0.223449	-2.68489	10.0037	ttv;Oscillin
synaptic vesicle transport (GO:0048489)	3/20	0.0233028	0.223449	-2.50298	9.40915	stnA;stnB;Syngr
peptidoglycan recognition protein signaling pathway (GO:0061057)	3/20	0.0233028	0.223449	-2.01134	7.56098	imd;Fadd;Tab2
torso signaling pathway (GO:0008293)	4/35	0.0229714	0.223449	-1.74204	6.57359	RasGAP1;Sos;sty;sog
protein glycosylation (GO:0006486)	5/52	0.0227849	0.223449	-1.59492	6.03142	C1GalTA;FucT6;Mgat2;CG34056;CG2975
phospholipid dephosphorylation (GO:0046839)	3/20	0.0233028	0.223449	-1.49648	5.62555	CG5026;CG14411;CG9784
phosphate-containing compound metabolic process (GO:0006796)	8/112	0.0242684	0.223449	-1.05681	3.92985	CG9391;Pgi;Pgk;Tor;CG9784;Tpi;ptc;Gk2
open tracheal system development (GO:0007424)	10/155	0.0239521	0.223449	-1.03036	3.84498	wg;hh;nrv2;noc;RasGAP1;serp;Sos;sinu;sty;ppk28
regulation of cell proliferation (GO:0042127)	10/155	0.0239521	0.223449	-1.01926	3.80359	wg;hh;Xrp1;cpo;fz;cad;sav;Csk;vsg;fz2
nervous system development (GO:0007399)	14/246	0.0230539	0.223449	-0.905687	3.41437	imd;Rfx;Got2;Lim3;dmt;spg;shd;mirr;numb;sca;glec;emc;hth;ptc
wing disc morphogenesis (GO:0007472)	9/134	0.0249281	0.227836	-0.794505	2.93312	wg;dve;Stim;RasGAP1;Drak;emc;hth;ptc;mirr
epidermis development (GO:0008544)	3/21	0.0265699	0.238162	-2.29581	8.32915	wg;hh;sha
eye morphogenesis (GO:0048592)	8/114	0.0266328	0.238162	-1.60484	5.81851	wg;hh;Nhe2;fz;sty;sav;ptc;mirr
protein modification by small protein removal (GO:0070646)	5/54	0.0263655	0.238162	-1.58298	5.75523	CSN1b;CSN4;CG12717;CG4603;Usp15-31
protein O-linked mannosylation (GO:0035269)	2/9	0.0303414	0.243318	-3.69184	12.9039	CG9171;tw
negative regulation of MAPK cascade (GO:0043409)	2/9	0.0303414	0.243318	-3.48674	12.187	PTP-ER;sty
sodium ion export (GO:0071436)	2/9	0.0303414	0.243318	-3.44759	12.0502	nrv2;nrv1
pentose metabolic process (GO:0019321)	2/9	0.0303414	0.243318	-3.28142	11.4694	CG7322;Rpi
copper ion transport (GO:0006825)	2/9	0.0303414	0.243318	-3.2665	11.4172	dve;Mvl
sodium ion export from cell (GO:0036376)	2/9	0.0303414	0.243318	-3.08739	10.7912	nrv2;nrv1
regulation of DNA endoreduplication (GO:0032875)	2/9	0.0303414	0.243318	-3.05961	10.6941	wg;ssp
glutamine family amino acid biosynthetic process (GO:0009084)	2/9	0.0303414	0.243318	-2.90287	10.1462	Got1;Got2
negative regulation of protein serine/threonine kinase activity (GO:0071901)	2/9	0.0303414	0.243318	-2.86672	10.0199	Wee1;sty
R8 cell fate specification (GO:0045464)	2/9	0.0303414	0.243318	-2.8257	9.8765	hh;sav
nitrogen compound transport (GO:0071705)	2/9	0.0303414	0.243318	-2.50299	8.74856	Hmt-1;tadr
cellular potassium ion homeostasis (GO:0030007)	2/9	0.0303414	0.243318	-2.49916	8.73519	nrv2;nrv1
anterior head segmentation (GO:0035288)	2/9	0.0303414	0.243318	-2.46886	8.62925	hh;hth
response to ionizing radiation (GO:0010212)	3/22	0.0300684	0.243318	-2.45699	8.60997	spel1;sav;spn-A
cellular sodium ion homeostasis (GO:0006883)	2/9	0.0303414	0.243318	-2.09073	7.30761	nrv2;nrv1
cation transport (GO:0006812)	4/37	0.0276027	0.243318	-1.83163	6.57525	nrv2;nAChRalpha3;nAChRalpha5;nrv1
wing disc pattern formation (GO:0035222)	6/76	0.0314859	0.250878	-1.16841	4.04062	hh;CG14073;Notum;CG8369;ptc;CG1943
imaginal disc development (GO:0007444)	9/140	0.0318481	0.252148	-0.892783	3.07723	wg;hh;noc;dx;Notum;dop;cad;sav;Cyp9f2
methionine metabolic process (GO:0006555)	2/10	0.0371536	0.25236	-4.15096	13.6678	AhcyL1;Gnmt
Bolwig's organ morphogenesis (GO:0001746)	2/10	0.0371536	0.25236	-3.83487	12.627	hh;ptc
Malpighian tubule tip cell differentiation (GO:0061382)	2/10	0.0371536	0.25236	-3.51336	11.5684	wg;numb
nuclear-transcribed mRNA poly(A) tail shortening (GO:0000289)	2/10	0.0371536	0.25236	-3.48188	11.4648	PAN2;cu
Bolwig's organ development (GO:0055034)	2/10	0.0371536	0.25236	-3.20717	10.5602	hh;ptc
protein mannosylation (GO:0035268)	2/10	0.0371536	0.25236	-3.10834	10.2348	CG9171;tw
male germ-line cyst encapsulation (GO:0048140)	2/10	0.0371536	0.25236	-3.09023	10.1752	CSN1b;CSN4
glutamate metabolic process (GO:0006536)	2/10	0.0371536	0.25236	-2.85803	9.41064	Got1;Got2
negative regulation of phosphatidylinositol 3-kinase signaling (GO:0014067)	2/10	0.0371536	0.25236	-2.83261	9.32692	ImpL2;Cul1
cellular response to fibroblast growth factor stimulus (GO:0044344)	2/10	0.0371536	0.25236	-2.80053	9.22129	pyr;ths
fibroblast growth factor receptor signaling pathway (GO:0008543)	2/10	0.0371536	0.25236	-2.78294	9.16336	pyr;ths
somatic stem cell division (GO:0048103)	2/10	0.0371536	0.25236	-2.72296	8.96589	hh;ptc
cellular response to BMP stimulus (GO:0071773)	2/10	0.0371536	0.25236	-2.70571	8.90906	hiw;sog
N-acetylglucosamine metabolic process (GO:0006044)	2/10	0.0371536	0.25236	-2.64452	8.7076	ttv;Oscillin
mitotic recombination (GO:0006312)	2/10	0.0371536	0.25236	-2.59695	8.55097	spel1;spn-A
eye photoreceptor cell fate commitment (GO:0042706)	2/10	0.0371536	0.25236	-2.39926	7.90004	noc;hth
synaptic vesicle localization (GO:0097479)	3/23	0.033797	0.25236	-2.3259	7.87872	stnA;stnB;Syngr
regulation of axon guidance (GO:1902667)	3/23	0.033797	0.25236	-1.9289	6.53393	CG34401;fz;Tor
amino acid transport (GO:0006865)	4/40	0.0355219	0.25236	-1.73398	5.78733	CG17119;List;tadr;CG1139
positive regulation of phosphorylation (GO:0042327)	4/39	0.0327514	0.25236	-1.48882	5.09	Ddr;Pgk;Nrk;Tor
oligosaccharide metabolic process (GO:0009311)	3/23	0.033797	0.25236	-1.35064	4.57513	Mal-A4;Mal-B2;Mal-A3
dorsal/ventral pattern formation, imaginal disc (GO:0007450)	5/57	0.0323767	0.25236	-1.3325	4.57089	wg;CG14073;Notum;CG8369;CG1943
positive regulation of GTPase activity (GO:0043547)	5/58	0.0345551	0.25236	-1.21959	4.10418	Als2;CG34408;CG4041;CG12241;spg
peripheral nervous system development (GO:0007422)	6/79	0.0370672	0.25236	-1.19692	3.94389	emc;dmt;hth;ptc;mirr;numb
regulation of DNA binding (GO:0051101)	2/10	0.0371536	0.25236	-1.12635	3.70872	Hsf;emc
protein phosphorylation (GO:0006468)	13/235	0.0339127	0.25236	-0.887043	3.00172	dop;Nrk;CG8475;aurB;Takl2;wnd;Ddr;Wee1;Tor;Drak;Csk;Sik2;CG3008
regulation of tube size (GO:0035150)	3/24	0.0377536	0.253663	-2.01053	6.58785	nrv2;sinu;cold
stem cell differentiation (GO:0048863)	3/24	0.0377536	0.253663	-1.85359	6.07361	wg;pyr;sav
regulation of hemocyte proliferation (GO:0035206)	4/41	0.0384239	0.256779	-1.73901	5.66757	cpo;fz;pxb;fz2
regulation of signal transduction (GO:0009966)	7/102	0.0407757	0.271038	-0.938811	3.00388	Ddr;dx;Nrk;ttv;sty;Rbcn-3B;numb
regulation of neuromuscular junction development (GO:1904396)	4/42	0.0414576	0.273751	-1.26493	4.02638	hiw;slo;CASK;Syn1
leg disc morphogenesis (GO:0007478)	5/61	0.0416243	0.273751	-1.16638	3.70801	hh;Sos;Drak;CG30456;hth
negative regulation of multicellular organism growth (GO:0040015)	2/11	0.0444869	0.275597	-4.40733	13.7181	Ac76E;sav
protein deneddylation (GO:0000338)	2/11	0.0444869	0.275597	-3.15724	9.8271	CSN1b;CSN4
germarium-derived cystoblast division (GO:0048142)	2/11	0.0444869	0.275597	-2.99409	9.3193	Tor;CSN1b
sodium ion homeostasis (GO:0055078)	2/11	0.0444869	0.275597	-2.85157	8.8757	nrv2;nrv1
determination of genital disc primordium (GO:0035225)	2/11	0.0444869	0.275597	-2.84807	8.86479	wg;ptc
long-chain fatty acid metabolic process (GO:0001676)	2/11	0.0444869	0.275597	-2.60252	8.10052	CDase;Elo68alpha
cardioblast differentiation (GO:0010002)	2/11	0.0444869	0.275597	-2.53952	7.9044	wg;pyr
photoreceptor cell fate specification (GO:0043704)	2/11	0.0444869	0.275597	-2.38079	7.41037	hh;sav
tracheal outgrowth, open tracheal system (GO:0007426)	3/26	0.0463393	0.275597	-2.08992	6.41975	RasGAP1;Sos;sty
branching morphogenesis of an epithelial tube (GO:0048754)	2/11	0.0444869	0.275597	-2.01747	6.27949	wg;sty
glial cell differentiation (GO:0010001)	3/26	0.0463393	0.275597	-1.9304	5.92973	pyr;sty;ths
cAMP-mediated signaling (GO:0019933)	3/26	0.0463393	0.275597	-1.87324	5.75415	Dh31;CG16721;Lgr1
regulation of intracellular pH (GO:0051453)	2/11	0.0444869	0.275597	-1.74783	5.44024	Nhe2;Vha100-1
negative regulation of cell communication (GO:0010648)	3/26	0.0463393	0.275597	-1.67526	5.146	Ddr;Nrk;sty
negative regulation of signaling (GO:0023057)	3/26	0.0463393	0.275597	-1.67261	5.13788	Ddr;Nrk;sty
positive regulation of transmembrane receptor protein serine/threonine kinase signaling pathway (GO:0090100)	3/26	0.0463393	0.275597	-1.65347	5.07908	ttv;sog;hth
gliogenesis (GO:0042063)	4/43	0.0446229	0.275597	-1.53302	4.76694	hh;pyr;ths;numb
cellular response to heat (GO:0034605)	4/43	0.0446229	0.275597	-1.41028	4.38528	TotM;Hsf;TotC;TotA
sensory perception of pain (GO:0019233)	6/83	0.0454381	0.275597	-1.10541	3.41726	CG34401;CG7778;subdued;CG16775;CG15254;CG6901
mesoderm development (GO:0007498)	6/83	0.0454381	0.275597	-0.979162	3.02699	wg;hh;CG12896;pyr;wb;ths
compound eye development (GO:0048749)	11/198	0.0471973	0.279363	-0.861343	2.63004	wg;hh;sca;Nhe2;fz;sty;AP-1gamma;Vha100-1;hth;mirr;danr
regulation of synapse organization (GO:0050807)	4/44	0.0479198	0.280964	-1.65946	5.04181	Tor;hiw;CASK;wnd
embryonic axis specification (GO:0000578)	4/44	0.0479198	0.280964	-1.25866	3.82408	hh;RasGAP1;Sos;sty
wing disc anterior/posterior pattern formation (GO:0048100)	2/12	0.052302	0.298218	-3.19632	9.43145	hh;ptc
regulation of epithelial cell migration, open tracheal system (GO:2000274)	2/12	0.052302	0.298218	-2.44196	7.20554	hh;ptc
negative regulation of DNA-dependent DNA replication (GO:2000104)	2/12	0.052302	0.298218	-2.40845	7.10666	wg;spel1
determination of imaginal disc primordium (GO:0007445)	2/12	0.052302	0.298218	-2.35842	6.95904	wg;ptc
dopamine metabolic process (GO:0042417)	2/12	0.052302	0.298218	-2.16722	6.39485	PPO3;t
regulation of decapentaplegic signaling pathway (GO:0090097)	2/12	0.052302	0.298218	-1.9373	5.71643	ttv;hth
compound eye morphogenesis (GO:0001745)	8/131	0.0533851	0.303003	-0.935712	2.74185	wg;hh;Nhe2;fz;CSN4;sty;emc;mirr
response to UV (GO:0009411)	3/28	0.0557984	0.306891	-1.9196	5.53999	spel1;TotC;TotA
peptidyl-proline hydroxylation to 4-hydroxy-L-proline (GO:0018401)	3/28	0.0557984	0.306891	-1.82897	5.27843	PH4alphaSG2;PH4alphaPV;CG15864
imaginal disc-derived leg segmentation (GO:0036011)	3/28	0.0557984	0.306891	-1.73178	4.99792	dve;dx;drm
4-hydroxyproline metabolic process (GO:0019471)	3/28	0.0557984	0.306891	-1.71724	4.95597	PH4alphaSG2;PH4alphaPV;CG15864
small GTPase mediated signal transduction (GO:0007264)	3/28	0.0557984	0.306891	-1.68921	4.87508	RasGAP1;PTP-ER;Rgk1
anterior/posterior pattern specification (GO:0009952)	4/46	0.0549064	0.306891	-1.17187	3.4009	wg;hh;cad;ptc
regulation of synapse assembly (GO:0051963)	4/46	0.0549064	0.306891	-0.933778	2.70994	hiw;slo;CASK;Syn1
histoblast morphogenesis (GO:0007488)	2/13	0.060562	0.307259	-2.9897	8.38339	wg;lgs
positive regulation of insulin receptor signaling pathway (GO:0046628)	2/13	0.060562	0.307259	-2.8306	7.93725	ImpL2;Tor
regulation of cellular biosynthetic process (GO:0031326)	2/13	0.060562	0.307259	-2.7796	7.79425	SREBP;Spt6
peptidoglycan metabolic process (GO:0000270)	2/13	0.060562	0.307259	-2.65673	7.44971	PGRP-SC1a;PGRP-SC2
peptidoglycan catabolic process (GO:0009253)	2/13	0.060562	0.307259	-2.65181	7.43592	PGRP-SC1a;PGRP-SC2
retinal ganglion cell axon guidance (GO:0031290)	2/13	0.060562	0.307259	-2.64039	7.40388	otk;fz2
regulation of transposition (GO:0010528)	2/13	0.060562	0.307259	-2.60057	7.29222	AGO3;tej
positive regulation of biosynthetic process of antibacterial peptides active against Gram-negative bacteria (GO:0006964)	2/13	0.060562	0.307259	-2.54613	7.13956	imd;Tab2
BMP signaling pathway (GO:0030509)	2/13	0.060562	0.307259	-2.54165	7.127	hiw;sog
positive regulation of cellular response to insulin stimulus (GO:1900078)	2/13	0.060562	0.307259	-2.52986	7.09396	ImpL2;Tor
carboxylic acid transport (GO:0046942)	2/13	0.060562	0.307259	-2.4004	6.73093	CG14196;tadr
regulation of Rab protein signal transduction (GO:0032483)	2/13	0.060562	0.307259	-2.25593	6.32583	Rab3-GEF;Als2
gastrulation with mouth forming first (GO:0001703)	2/13	0.060562	0.307259	-2.21518	6.21156	ric8a;cad
regulation of metal ion transport (GO:0010959)	2/13	0.060562	0.307259	-2.19685	6.16016	Stim;CG4928
cardiocyte differentiation (GO:0035051)	2/13	0.060562	0.307259	-2.08106	5.83548	wg;pyr
regulation of epithelial cell migration (GO:0010632)	2/13	0.060562	0.307259	-1.95658	5.48642	hh;ptc
regulation of calcium ion transport (GO:0051924)	2/13	0.060562	0.307259	-1.72763	4.84444	Stim;Rgk1
glutathione metabolic process (GO:0006749)	4/47	0.0585948	0.307259	-1.33443	3.78592	Eip55E;GstD8;GstD4;GstD5
anterograde trans-synaptic signaling (GO:0098916)	6/89	0.0600404	0.307259	-1.01475	2.85423	CDase;cpo;stnB;Pgk;nAChRalpha3;nAChRalpha5
peptidyl-proline hydroxylation (GO:0019511)	3/29	0.0608449	0.30744	-1.77812	4.97772	PH4alphaSG2;PH4alphaPV;CG15864
respiratory system development (GO:0060541)	7/112	0.0616969	0.310483	-0.900764	2.5091	hh;nrv2;noc;serp;sinu;sty;dmt
positive regulation of chemotaxis (GO:0050921)	2/14	0.0692313	0.323513	-2.8406	7.58525	fz;Tor
glycosaminoglycan catabolic process (GO:0006027)	2/14	0.0692313	0.323513	-2.54149	6.78655	PGRP-SC1a;PGRP-SC2
inositol phosphate dephosphorylation (GO:0046855)	2/14	0.0692313	0.323513	-2.48247	6.62894	CG9391;CG9784
positive regulation of neuron remodeling (GO:1904801)	2/14	0.0692313	0.323513	-2.30596	6.1576	spn-F;Cul1
anesthesia-resistant memory (GO:0007615)	2/14	0.0692313	0.323513	-2.29356	6.12451	CASK;Rgk1
positive regulation of neuron maturation (GO:0014042)	2/14	0.0692313	0.323513	-2.19719	5.86717	spn-F;Cul1
negative regulation of immune effector process (GO:0002698)	2/14	0.0692313	0.323513	-2.115	5.64769	PGRP-SC1a;PGRP-SC2
negative regulation of natural killer cell differentiation (GO:0032824)	2/14	0.0692313	0.323513	-2.08992	5.58072	PGRP-SC1a;PGRP-SC2
negative regulation of immune system process (GO:0002683)	2/14	0.0692313	0.323513	-2.08549	5.56889	wg;pxb
regulation of natural killer cell differentiation involved in immune response (GO:0032826)	2/14	0.0692313	0.323513	-2.05213	5.47981	PGRP-SC1a;PGRP-SC2
membrane lipid metabolic process (GO:0006643)	2/14	0.0692313	0.323513	-2.02731	5.41353	CDase;bwa
inositol phosphate catabolic process (GO:0071545)	2/14	0.0692313	0.323513	-1.88412	5.03116	CG9391;CG9784
phosphorylated carbohydrate dephosphorylation (GO:0046838)	2/14	0.0692313	0.323513	-1.80629	4.82333	CG9391;CG9784
glial cell migration (GO:0008347)	3/30	0.0660964	0.323513	-1.62469	4.4137	hh;pyr;numb
potassium ion homeostasis (GO:0055075)	2/14	0.0692313	0.323513	-1.62569	4.34109	nrv2;nrv1
organonitrogen compound catabolic process (GO:1901565)	3/30	0.0660964	0.323513	-1.54638	4.20095	CG32473;CG8774;Cul1
negative regulation of natural killer cell differentiation involved in immune response (GO:0032827)	2/14	0.0692313	0.323513	-1.23966	3.31026	PGRP-SC1a;PGRP-SC2
regulation of Ras protein signal transduction (GO:0046578)	5/70	0.0677226	0.323513	-1.08343	2.91696	Rab3-GEF;Als2;RasGAP1;Sos;sty
protein modification by small protein conjugation (GO:0032446)	7/115	0.0690487	0.323513	-0.854551	2.28417	dx;mura;hiw;Cul1;CG5087;Uba5;CG14435
cellular metal ion homeostasis (GO:0006875)	3/31	0.0715478	0.328169	-1.94355	5.12589	Stim;nrv2;nrv1
cellular response to oxidative stress (GO:0034599)	3/31	0.0715478	0.328169	-1.79981	4.7468	CG12896;Prx2540-2;TotA
glycoprotein biosynthetic process (GO:0009101)	3/31	0.0715478	0.328169	-1.62224	4.27847	C1GalTA;CG34056;CG2975
midgut development (GO:0007494)	3/31	0.0715478	0.328169	-1.5361	4.05129	dve;emc;shd
ectoderm development (GO:0007398)	3/31	0.0715478	0.328169	-1.49976	3.95544	wg;hh;sog
negative regulation of multicellular organismal process (GO:0051241)	4/51	0.074625	0.339776	-1.43464	3.7233	Ac76E;sty;sav;trsn
peptide metabolic process (GO:0006518)	5/72	0.0745188	0.339776	-0.989528	2.56951	CG32473;GstD8;GstD4;CG8774;GstD5
positive regulation of cellular component movement (GO:0051272)	2/15	0.0782765	0.349992	-2.7446	6.99189	fz;Tor
regulation of antimicrobial peptide biosynthetic process (GO:0002805)	2/15	0.0782765	0.349992	-2.69568	6.86728	cad;Spt6
peptidyl-tyrosine modification (GO:0018212)	2/15	0.0782765	0.349992	-2.16505	5.51548	Wee1;Csk
regulation of phosphatidylinositol 3-kinase signaling (GO:0014066)	2/15	0.0782765	0.349992	-2.14745	5.47065	ImpL2;Cul1
regulation of biosynthetic process of antibacterial peptides active against Gram-negative bacteria (GO:0002813)	2/15	0.0782765	0.349992	-1.93151	4.92053	imd;Tab2
defense response to fungus (GO:0050832)	4/52	0.078945	0.350459	-1.30632	3.31676	Mtk;Drsl2;Hsf;Drsl3
wing disc dorsal/ventral pattern formation (GO:0048190)	4/52	0.078945	0.350459	-1.22239	3.10365	CG14073;Notum;CG8369;CG1943
regulation of ERK1 and ERK2 cascade (GO:0070372)	3/33	0.0830282	0.367274	-1.35237	3.36547	Ddr;PTP-ER;Nrk
negative regulation of Notch signaling pathway (GO:0045746)	4/53	0.0833867	0.367552	-1.47207	3.65702	pigs;fz;dx;numb
regulation of innate immune response (GO:0045088)	5/75	0.0853796	0.375006	-0.996048	2.45092	imd;PGRP-SC1a;PGRP-SC2;DptA;Fadd
positive regulation of axon guidance (GO:1902669)	2/16	0.0876656	0.37827	-2.83105	6.89142	fz;Tor
R8 cell differentiation (GO:0045465)	2/16	0.0876656	0.37827	-2.59974	6.32834	sca;emc
regulation of neuron differentiation (GO:0045664)	2/16	0.0876656	0.37827	-1.89713	4.61805	emc;hth
regulation of R7 cell differentiation (GO:0045676)	2/16	0.0876656	0.37827	-1.67417	4.07531	RasGAP1;sina
muscle cell fate commitment (GO:0042693)	2/16	0.0876656	0.37827	-1.57357	3.83041	CG9849;numb
generation of neurons (GO:0048699)	4/54	0.0879484	0.37827	-1.22758	2.98426	wg;wntD;emc;numb
phosphatidylinositol metabolic process (GO:0046488)	3/34	0.0890457	0.381668	-0.851212	2.05875	CG5026;CG14411;CG9784
double-strand break repair (GO:0006302)	4/55	0.0926281	0.395659	-1.44087	3.42807	Xrp1;spel1;Irbp18;spn-A
activation of cysteine-type endopeptidase activity involved in apoptotic process (GO:0006919)	2/17	0.0973685	0.400758	-2.7215	6.33907	Fadd;RnrS
establishment of glial blood-brain barrier (GO:0060857)	2/17	0.0973685	0.400758	-2.55271	5.9459	nrv2;sinu
cellular response to UV (GO:0034644)	2/17	0.0973685	0.400758	-2.42187	5.64115	TotC;TotA
regulation of neuron remodeling (GO:1904799)	2/17	0.0973685	0.400758	-2.14874	5.00497	spn-F;Cul1
regulation of insulin receptor signaling pathway (GO:0046626)	3/35	0.0952402	0.400758	-2.0181	4.74526	ImpL2;Tor;Cul1
R3/R4 cell differentiation (GO:0048056)	2/17	0.0973685	0.400758	-1.86414	4.34206	fz;emc
septate junction assembly (GO:0019991)	3/35	0.0952402	0.400758	-1.63439	3.84303	nrv2;sinu;cold
negative regulation of cell fate specification (GO:0009996)	2/17	0.0973685	0.400758	-1.63285	3.80332	wg;sty
negative regulation of canonical Wnt signaling pathway (GO:0090090)	3/35	0.0952402	0.400758	-1.46805	3.45189	Notum;otk;Cul1
positive regulation of axonogenesis (GO:0050772)	2/17	0.0973685	0.400758	-1.22965	2.86416	fz;Tor
potassium ion import (GO:0010107)	2/17	0.0973685	0.400758	-1.18683	2.76442	nrv2;nrv1
regulation of tube length, open tracheal system (GO:0035159)	3/36	0.101605	0.414084	-1.70592	3.90085	nrv2;fz;serp
positive regulation of innate immune response (GO:0045089)	3/36	0.101605	0.414084	-1.56366	3.57555	imd;DptA;Fadd
amino acid transmembrane transport (GO:0003333)	3/36	0.101605	0.414084	-1.54038	3.52233	CG17119;List;CG1139
negative regulation of cell proliferation (GO:0008285)	4/57	0.102333	0.414331	-1.31659	3.0012	Xrp1;sav;Csk;pxb
fatty acid biosynthetic process (GO:0006633)	4/57	0.102333	0.414331	-1.09824	2.50348	CDase;Elo68alpha;SREBP;CG11407
wing disc development (GO:0035220)	6/103	0.103745	0.418687	-0.759702	1.72135	wg;noc;dx;Notum;dop;Cyp9f2
peptidyl-tyrosine phosphorylation (GO:0018108)	2/18	0.107356	0.426704	-2.21887	4.95164	Wee1;Csk
regulation of cellular response to growth factor stimulus (GO:0090287)	2/18	0.107356	0.426704	-2.12312	4.73797	Neto;sog
mitochondrial respiratory chain complex assembly (GO:0033108)	3/37	0.108135	0.426704	-1.4332	3.18798	Sdhaf3;CG14483;Ttc19
positive regulation of immune response (GO:0050778)	3/37	0.108135	0.426704	-1.28383	2.85571	imd;DptA;Fadd
negative regulation of response to stimulus (GO:0048585)	3/37	0.108135	0.426704	-1.19926	2.66759	Ddr;Nrk;sty
metal ion transport (GO:0030001)	4/58	0.107353	0.426704	-1.16653	2.60326	Mvl;slo;ppk28;ppk17
DNA recombination (GO:0006310)	2/18	0.107356	0.426704	-1.10953	2.47602	spel1;spn-A
chemical synaptic transmission (GO:0007268)	8/154	0.110351	0.43407	-0.643116	1.41749	CDase;cpo;stnB;Pgk;Neto;nAChRalpha3;nAChRalpha5;CASK
salivary gland development (GO:0007431)	5/82	0.113723	0.445922	-0.83326	1.8115	PH4alphaSG2;fz;dmt;hth;fz2
posttranscriptional gene silencing by RNA (GO:0035194)	3/38	0.114823	0.446015	-1.55988	3.37615	CG5877;AGO3;trsn
sphingolipid metabolic process (GO:0006665)	3/38	0.114823	0.446015	-1.39338	3.01578	CDase;Elo68alpha;bwa
transcription, DNA-templated (GO:0006351)	6/106	0.114816	0.446015	-0.776274	1.68019	Pbp49;Spt6;lgs;RpII15;Hel89B;MED15
regulation of cell fate specification (GO:0042659)	2/19	0.117602	0.452568	-1.94772	4.16899	wg;hth
heart morphogenesis (GO:0003007)	2/19	0.117602	0.452568	-1.75354	3.75335	wg;hh
negative regulation of small GTPase mediated signal transduction (GO:0051058)	2/19	0.117602	0.452568	-0.944788	2.02227	RasGAP1;sty
positive regulation of signal transduction (GO:0009967)	6/107	0.118633	0.455127	-0.840117	1.79089	hh;dx;ImpL2;Tor;ttv;lgs
vesicle-mediated transport (GO:0016192)	11/235	0.119977	0.458866	-0.620778	1.31633	GCC88;Cirl;Golgin245;Rab3-GEF;Sec10;CG5104;dx;cbs;Tor;Vps52;Culd
inter-male aggressive behavior (GO:0002121)	2/20	0.12808	0.478765	-2.03708	4.1864	CG8963;Tk
negative regulation of Ras protein signal transduction (GO:0046580)	2/20	0.12808	0.478765	-1.91886	3.94345	RasGAP1;sty
proximal/distal pattern formation, imaginal disc (GO:0007449)	2/20	0.12808	0.478765	-1.91793	3.94155	hh;hth
negative regulation of cellular response to growth factor stimulus (GO:0090288)	2/20	0.12808	0.478765	-1.82437	3.74928	hiw;sty
positive regulation of cellular component organization (GO:0051130)	2/20	0.12808	0.478765	-1.79473	3.68835	Lasp;numb
leg disc pattern formation (GO:0035223)	2/20	0.12808	0.478765	-1.7929	3.68459	lgs;hth
negative regulation of Wnt signaling pathway (GO:0030178)	3/40	0.128646	0.478765	-1.34194	2.75191	Notum;otk;Cul1
response to light stimulus (GO:0009416)	4/62	0.1285	0.478765	-1.01467	2.08192	cu;Vha100-1;TotC;TotA
peptide catabolic process (GO:0043171)	2/20	0.12808	0.478765	-0.772571	1.58771	CG32473;CG8774
positive regulation of nucleic acid-templated transcription (GO:1903508)	7/135	0.1307	0.484956	-0.72846	1.48231	ssp;SREBP;DOR;cad;Hsf;drm;mirr
regulation of transmembrane receptor protein serine/threonine kinase signaling pathway (GO:0090092)	2/21	0.138765	0.497075	-2.03733	4.02366	Neto;sog
lysosomal transport (GO:0007041)	2/21	0.138765	0.497075	-1.92635	3.80449	Vps52;CG6903
neuroblast development (GO:0014019)	2/21	0.138765	0.497075	-1.91455	3.78118	wg;numb
negative regulation of transposition (GO:0010529)	2/21	0.138765	0.497075	-1.90465	3.76164	AGO3;tej
dosage compensation (GO:0007549)	2/21	0.138765	0.497075	-1.87751	3.70803	dop;ocm
glucose transport (GO:0015758)	2/21	0.138765	0.497075	-1.725	3.40682	CG10960;CG8249
transition metal ion homeostasis (GO:0055076)	2/21	0.138765	0.497075	-1.68703	3.33185	Mvl;Mco1
nuclear-transcribed mRNA catabolic process, deadenylation-dependent decay (GO:0000288)	2/21	0.138765	0.497075	-1.50164	2.9657	PAN2;cu
regulation of chromatin organization (GO:1902275)	2/21	0.138765	0.497075	-1.41575	2.79607	Pur-alpha;mod(mdg4)
glucose import (GO:0046323)	2/21	0.138765	0.497075	-1.01486	2.00431	CG10960;CG8249
enzyme linked receptor protein signaling pathway (GO:0007167)	2/21	0.138765	0.497075	-0.822356	1.62413	sty;Csk
positive regulation of cell death (GO:0010942)	2/21	0.138765	0.497075	-0.780357	1.54119	wg;Csk
muscle cell fate determination (GO:0007521)	1/6	0.173468	0.497461	-5.31122	9.304	CG9849
muscle thin filament assembly (GO:0071689)	1/6	0.173468	0.497461	-4.43073	7.7616	Lasp
positive regulation of hh target transcription factor activity (GO:0007228)	1/6	0.173468	0.497461	-4.3657	7.64767	hh
negative phototaxis (GO:0046957)	1/6	0.173468	0.497461	-4.36122	7.63983	Gr28b
positive regulation of oxidative phosphorylation (GO:1903862)	1/6	0.173468	0.497461	-4.0849	7.15578	Pgk
positive regulation of fibroblast growth factor receptor signaling pathway (GO:0045743)	1/6	0.173468	0.497461	-3.95099	6.92119	hh
positive regulation of crystal cell differentiation (GO:0042691)	1/6	0.173468	0.497461	-3.65781	6.40762	wg
histone demethylation (GO:0016577)	1/6	0.173468	0.497461	-3.54495	6.20992	JHDM2
negative regulation of circadian sleep/wake cycle, sleep (GO:0042321)	1/6	0.173468	0.497461	-3.50086	6.13267	trsn
central nervous system neuron axonogenesis (GO:0021955)	1/6	0.173468	0.497461	-3.39751	5.95163	CG12717
positive regulation of adenylate cyclase activity (GO:0045762)	1/7	0.199305	0.497461	-3.65616	5.89709	Lgr1
optomotor response (GO:0071632)	1/6	0.173468	0.497461	-3.31159	5.80112	Ttc19
morphogenesis of larval imaginal disc epithelium (GO:0016335)	1/6	0.173468	0.497461	-3.29563	5.77317	hh
aspartate family amino acid catabolic process (GO:0009068)	1/6	0.173468	0.497461	-3.2743	5.7358	Got2
negative regulation of terminal cell fate specification, open tracheal system (GO:0035155)	1/7	0.199305	0.497461	-3.54097	5.7113	sty
wing disc proximal/distal pattern formation (GO:0007473)	1/7	0.199305	0.497461	-3.53039	5.69425	hh
snRNA transcription from RNA polymerase II promoter (GO:0042795)	1/7	0.199305	0.497461	-3.3642	5.42619	Pbp49
protein N-linked glycosylation via asparagine (GO:0018279)	1/7	0.199305	0.497461	-3.34174	5.38995	FucT6
negative regulation of protein modification by small protein conjugation or removal (GO:1903321)	1/6	0.173468	0.497461	-3.07392	5.38477	hh
regulation of double-strand break repair via homologous recombination (GO:0010569)	1/7	0.199305	0.497461	-3.32158	5.35745	spn-A
glutamate receptor clustering (GO:0097688)	1/6	0.173468	0.497461	-3.04713	5.33784	Neto
response to axon injury (GO:0048678)	1/7	0.199305	0.497461	-3.25002	5.24202	hiw
protein monoubiquitination (GO:0006513)	1/7	0.199305	0.497461	-3.20818	5.17454	CG7220
sensory neuron axon guidance (GO:0097374)	1/6	0.173468	0.497461	-2.95181	5.17087	mirr
jump response (GO:0007630)	1/7	0.199305	0.497461	-3.17004	5.11302	Ttc19
regulation of cell cycle G1/S phase transition (GO:1902806)	1/6	0.173468	0.497461	-2.87281	5.03248	Tor
endocrine system development (GO:0035270)	1/6	0.173468	0.497461	-2.79868	4.90263	sog
negative energy taxis (GO:0052129)	1/6	0.173468	0.497461	-2.77402	4.85944	Gr28b
signal transduction downstream of smoothened (GO:0007227)	1/6	0.173468	0.497461	-2.77122	4.85452	hh
cAMP biosynthetic process (GO:0006171)	1/6	0.173468	0.497461	-2.76199	4.83836	Ac13E
negative regulation of hormone secretion (GO:0046888)	1/6	0.173468	0.497461	-2.75947	4.83394	CG9650
protein desumoylation (GO:0016926)	1/7	0.199305	0.497461	-2.95786	4.77079	CG12717
body fluid secretion (GO:0007589)	1/6	0.173468	0.497461	-2.71088	4.74881	Dh31
dendritic spine morphogenesis (GO:0060997)	1/7	0.199305	0.497461	-2.87374	4.63511	CG12717
proboscis development (GO:0048728)	1/7	0.199305	0.497461	-2.85348	4.60243	wg
positive regulation of DNA-dependent DNA replication (GO:2000105)	1/7	0.199305	0.497461	-2.81491	4.54023	ssp
negative regulation of insulin receptor signaling pathway (GO:0046627)	2/23	0.160667	0.497461	-2.4791	4.53285	ImpL2;Cul1
secretory granule organization (GO:0033363)	1/7	0.199305	0.497461	-2.78195	4.48706	AP-1gamma
intrinsic apoptotic signaling pathway in response to DNA damage by p53 class mediator (GO:0042771)	1/6	0.173468	0.497461	-2.52621	4.42532	spel1
positive regulation of gliogenesis (GO:0014015)	1/6	0.173468	0.497461	-2.51531	4.40622	pyr
amine transport (GO:0015837)	1/6	0.173468	0.497461	-2.46454	4.31729	prt
intracellular distribution of mitochondria (GO:0048312)	1/7	0.199305	0.497461	-2.63691	4.25312	ttv
protein import into nucleus, translocation (GO:0000060)	1/7	0.199305	0.497461	-2.57624	4.15528	hth
male courtship behavior, veined wing generated song production (GO:0045433)	2/23	0.160667	0.497461	-2.23548	4.08741	slo;Tab2
mitochondrial respiratory chain complex II biogenesis (GO:0097032)	1/6	0.173468	0.497461	-2.28396	4.00095	Sdhaf3
positive regulation of hemocyte differentiation (GO:0045612)	1/6	0.173468	0.497461	-2.27927	3.99274	wg
regulation of peptidyl-lysine acetylation (GO:2000756)	1/6	0.173468	0.497461	-2.25806	3.95559	upSET
protein deacylation (GO:0035601)	1/7	0.199305	0.497461	-2.41897	3.90161	Notum
catecholamine biosynthetic process (GO:0042423)	1/6	0.173468	0.497461	-2.19307	3.84175	t
respiratory chain complex II assembly (GO:0034552)	1/6	0.173468	0.497461	-2.1928	3.84126	Sdhaf3
negative regulation of TOR signaling (GO:0032007)	2/22	0.149635	0.497461	-2.02086	3.83873	Cul1;Sik2
negative regulation of circadian rhythm (GO:0042754)	1/6	0.173468	0.497461	-2.18801	3.83287	trsn
clypeo-labral disc development (GO:0035213)	1/6	0.173468	0.497461	-2.17696	3.81351	wg
negative regulation of cellular response to insulin stimulus (GO:1900077)	2/23	0.160667	0.497461	-2.04738	3.74347	ImpL2;Cul1
ring gland development (GO:0035271)	1/6	0.173468	0.497461	-2.12998	3.73122	sog
maternal specification of dorsal/ventral axis, oocyte, soma encoded (GO:0007313)	1/6	0.173468	0.497461	-2.10398	3.68567	sog
germarium-derived female germ-line cyst formation (GO:0030727)	2/22	0.149635	0.497461	-1.93171	3.66939	Tor;CSN1b
response to reactive oxygen species (GO:0000302)	2/23	0.160667	0.497461	-1.97977	3.61986	NLaz;Rpi
male courtship behavior, veined wing vibration (GO:0016545)	2/24	0.171841	0.497461	-2.05006	3.61054	slo;Tab2
translational termination (GO:0006415)	1/6	0.173468	0.497461	-2.05201	3.59463	eRF3
digestive tract mesoderm development (GO:0007502)	1/6	0.173468	0.497461	-2.02051	3.53946	wb
polarity specification of anterior/posterior axis (GO:0009949)	1/6	0.173468	0.497461	-2.00075	3.50485	spn-A
glycerolipid catabolic process (GO:0046503)	1/7	0.199305	0.497461	-2.14794	3.46445	CG18135
aminergic neurotransmitter loading into synaptic vesicle (GO:0015842)	1/6	0.173468	0.497461	-1.91248	3.35022	prt
gastrulation involving germ band extension (GO:0010004)	2/23	0.160667	0.497461	-1.82112	3.32978	ric8a;cad
mitochondrial respiratory chain complex III biogenesis (GO:0097033)	1/6	0.173468	0.497461	-1.83179	3.20886	Ttc19
respiratory chain complex III assembly (GO:0017062)	1/6	0.173468	0.497461	-1.77157	3.10338	Ttc19
regulation of BMP signaling pathway (GO:0030510)	3/42	0.143024	0.497461	-1.58523	3.08287	Neto;hiw;sog
regulation of neuromuscular synaptic transmission (GO:1900073)	2/24	0.171841	0.497461	-1.74604	3.07511	slo;CASK
regulation of receptor-mediated endocytosis (GO:0048259)	1/7	0.199305	0.497461	-1.90114	3.06639	mim
intrinsic apoptotic signaling pathway by p53 class mediator (GO:0072332)	1/7	0.199305	0.497461	-1.88762	3.04457	spel1
peptidyl-asparagine modification (GO:0018196)	1/7	0.199305	0.497461	-1.87701	3.02747	FucT6
activation of adenylate cyclase activity (GO:0007190)	1/6	0.173468	0.497461	-1.72253	3.01747	Lgr1
positive regulation of cysteine-type endopeptidase activity involved in apoptotic process (GO:0043280)	2/26	0.194537	0.497461	-1.81838	2.97694	Fadd;RnrS
post-Golgi vesicle-mediated transport (GO:0006892)	2/25	0.183137	0.497461	-1.74914	2.96921	Sec10;Vps52
chaeta morphogenesis (GO:0008407)	3/42	0.143024	0.497461	-1.52374	2.96328	sca;spn-F;emc
serine family amino acid biosynthetic process (GO:0009070)	1/7	0.199305	0.497461	-1.82232	2.93926	CG11899
response to alkaloid (GO:0043279)	2/23	0.160667	0.497461	-1.59639	2.91887	Cyp6d2;spn-A
neurotransmitter transport (GO:0006836)	2/25	0.183137	0.497461	-1.67656	2.84599	prt;List
antennal development (GO:0007469)	2/25	0.183137	0.497461	-1.65929	2.81668	sha;danr
establishment of imaginal disc-derived wing hair orientation (GO:0001737)	2/25	0.183137	0.497461	-1.65512	2.8096	app;fz
inorganic anion transport (GO:0015698)	2/26	0.194537	0.497461	-1.71573	2.80889	subdued;Best2
positive regulation of glial cell proliferation (GO:0060252)	1/6	0.173468	0.497461	-1.59654	2.79676	pyr
anterior head development (GO:0097065)	1/7	0.199305	0.497461	-1.69382	2.732	hh
positive regulation of defense response (GO:0031349)	3/42	0.143024	0.497461	-1.39224	2.70755	imd;DptA;Fadd
positive regulation of cellular component biogenesis (GO:0044089)	2/24	0.171841	0.497461	-1.52653	2.68851	Tor;Lasp
regulation of photoreceptor cell differentiation (GO:0046532)	2/25	0.183137	0.497461	-1.57562	2.67465	sty;sina
sensory organ precursor cell fate determination (GO:0016360)	2/24	0.171841	0.497461	-1.51023	2.6598	fz;numb
carboxylic acid transmembrane transport (GO:1905039)	3/42	0.143024	0.497461	-1.35344	2.6321	CG17119;List;CG1139
establishment of body hair or bristle planar orientation (GO:0048104)	1/6	0.173468	0.497461	-1.50233	2.63173	app
heparan sulfate proteoglycan biosynthetic process, polysaccharide chain biosynthetic process (GO:0015014)	1/6	0.173468	0.497461	-1.5018	2.63079	ttv
ketone biosynthetic process (GO:0042181)	1/7	0.199305	0.497461	-1.59429	2.57146	shd
lateral inhibition (GO:0046331)	3/43	0.150404	0.497461	-1.3427	2.54366	sca;CG7631;CG9596
cell fate determination involved in pattern specification (GO:0060582)	2/24	0.171841	0.497461	-1.42864	2.51611	fz;numb
phosphatidylethanolamine metabolic process (GO:0046337)	1/6	0.173468	0.497461	-1.40942	2.46898	bbc
adult chitin-containing cuticle pigmentation (GO:0048085)	2/26	0.194537	0.497461	-1.50783	2.46852	t;sinu
regulation of pole plasm oskar mRNA localization (GO:0007317)	2/26	0.194537	0.497461	-1.50242	2.45966	spn-F;Lasp
positive regulation of protein modification process (GO:0031401)	2/25	0.183137	0.497461	-1.43209	2.431	Nrk;Tor
neuron differentiation (GO:0030182)	3/45	0.165514	0.497461	-1.34679	2.42248	wg;wntD;emc
pole cell migration (GO:0007280)	2/26	0.194537	0.497461	-1.4549	2.38186	hh;wntD
polarity specification of dorsal/ventral axis (GO:0009951)	1/7	0.199305	0.497461	-1.45435	2.34575	spn-A
brain development (GO:0007420)	3/44	0.157903	0.497461	-1.23772	2.28455	noc;bwa;hth
positive regulation of hydrolase activity (GO:0051345)	3/43	0.150404	0.497461	-1.20385	2.2806	spel1;Als2;CG12241
negative regulation of transmembrane receptor protein serine/threonine kinase signaling pathway (GO:0090101)	2/25	0.183137	0.497461	-1.339	2.27298	hiw;sog
female germ-line stem cell population maintenance (GO:0036099)	2/25	0.183137	0.497461	-1.33331	2.26332	CSN1b;CSN4
negative regulation of hemocyte differentiation (GO:0045611)	1/7	0.199305	0.497461	-1.39777	2.25448	wg
regulation of cell division (GO:0051302)	2/26	0.194537	0.497461	-1.37515	2.25131	aurB;numb
sulfur compound biosynthetic process (GO:0044272)	2/26	0.194537	0.497461	-1.37487	2.25085	Eip55E;ttv
hippo signaling (GO:0035329)	1/7	0.199305	0.497461	-1.38389	2.2321	sav
mitochondrial respiratory chain complex III assembly (GO:0034551)	1/6	0.173468	0.497461	-1.25478	2.19808	Ttc19
melanization defense response (GO:0035006)	3/43	0.150404	0.497461	-1.14474	2.16863	PPO3;Als2;Gr28b
regulation of kinase activity (GO:0043549)	2/25	0.183137	0.497461	-1.27601	2.16605	Ddr;Nrk
regulation of multicellular organism growth (GO:0040014)	3/47	0.181047	0.497461	-1.26118	2.15535	Ac76E;Tor;sav
positive regulation of phagocytosis (GO:0050766)	1/7	0.199305	0.497461	-1.3352	2.15357	prtp
cell-cell adhesion via plasma-membrane adhesion molecules (GO:0098742)	4/64	0.139676	0.497461	-1.09099	2.14753	glec;fz;klg;lectin-37Db
myoblast fusion (GO:0007520)	3/47	0.181047	0.497461	-1.21364	2.07411	Pgk;Tor;Tpi
imaginal disc-derived wing hair organization (GO:0035317)	3/45	0.165514	0.497461	-1.13365	2.03909	app;fz;sha
epidermal cell differentiation (GO:0009913)	1/7	0.199305	0.497461	-1.23121	1.98584	sha
mesoderm morphogenesis (GO:0048332)	1/7	0.199305	0.497461	-1.20295	1.94026	wg
post-embryonic animal organ development (GO:0048569)	3/46	0.173231	0.497461	-1.08341	1.89936	wg;pyr;ths
mitochondrial respiratory chain complex II assembly (GO:0034553)	1/6	0.173468	0.497461	-1.07507	1.88327	Sdhaf3
myotube differentiation (GO:0014902)	3/47	0.181047	0.497461	-1.05147	1.79696	Pgk;Tor;Tpi
apical junction assembly (GO:0043297)	3/44	0.157903	0.497461	-0.973429	1.79673	nrv2;sinu;cold
segmentation (GO:0035282)	3/47	0.181047	0.497461	-1.04511	1.78609	hh;cad;hth
cellular glucose homeostasis (GO:0001678)	1/6	0.173468	0.497461	-1.0042	1.75912	Hex-A
negative regulation of cellular process (GO:0048523)	5/91	0.155825	0.497461	-0.9084	1.68874	Xrp1;AGO3;tej;sav;Csk
synaptic target recognition (GO:0008039)	3/47	0.181047	0.497461	-0.96703	1.65265	CG32373;CG5758;fz2
positive regulation of transferase activity (GO:0051347)	2/26	0.194537	0.497461	-0.981401	1.60669	Ddr;Nrk
cellular response to glucose starvation (GO:0042149)	1/6	0.173468	0.497461	-0.917006	1.60638	Sik2
gland development (GO:0048732)	3/47	0.181047	0.497461	-0.935095	1.59808	wg;sog;dmt
imaginal disc-derived wing vein morphogenesis (GO:0008586)	3/49	0.196951	0.497461	-0.977844	1.5888	sog;emc;net
chromatin silencing by small RNA (GO:0031048)	1/6	0.173468	0.497461	-0.900767	1.57793	CG5877
imaginal disc-derived leg morphogenesis (GO:0007480)	4/68	0.163119	0.497461	-0.860441	1.56022	Sos;Drak;CG30456;hth
glycerophospholipid catabolic process (GO:0046475)	1/6	0.173468	0.497461	-0.888868	1.55709	CG18135
cellular biogenic amine biosynthetic process (GO:0042401)	1/7	0.199305	0.497461	-0.965058	1.55656	t
regulation of lipid biosynthetic process (GO:0046890)	1/6	0.173468	0.497461	-0.882918	1.54666	SREBP
stem cell development (GO:0048864)	2/22	0.149635	0.497461	-0.79826	1.51634	wg;numb
neuroblast differentiation (GO:0014016)	2/25	0.183137	0.497461	-0.866824	1.47145	wg;numb
positive regulation of cell proliferation (GO:0008284)	4/73	0.194228	0.497461	-0.897659	1.47102	wg;cad;pyr;hth
non-sensory hair organization (GO:0035316)	2/25	0.183137	0.497461	-0.864106	1.46684	fz;sha
equator specification (GO:0045317)	1/7	0.199305	0.497461	-0.905348	1.46026	mirr
regulation of canonical Wnt signaling pathway (GO:0060828)	4/68	0.163119	0.497461	-0.804285	1.45839	Notum;ttv;otk;Cul1
replication fork arrest (GO:0043111)	1/6	0.173468	0.497461	-0.826983	1.44868	spel1
regulation of stem cell proliferation (GO:0072091)	2/25	0.183137	0.497461	-0.834617	1.41678	wg;numb
ceramide biosynthetic process (GO:0046513)	1/6	0.173468	0.497461	-0.798352	1.39852	CG15533
regulation of cell cycle (GO:0051726)	6/122	0.182909	0.497461	-0.578635	0.982965	hh;Rab3-GEF;Tor;emc;Eaf6;ptc
SREBP signaling pathway (GO:0032933)	1/7	0.199305	0.497461	-0.588418	0.949072	SREBP
UDP-N-acetylglucosamine metabolic process (GO:0006047)	1/7	0.199305	0.497461	-0.492349	0.79412	Oscillin
regulation of MAP kinase activity (GO:0043405)	1/7	0.199305	0.497461	-0.389418	0.6281	sty
vacuolar transport (GO:0007034)	2/25	0.183137	0.497461	-0.284222	0.482472	Vps52;CG6903
glycerol-3-phosphate metabolic process (GO:0006072)	1/7	0.199305	0.497461	-0.274425	0.442626	Gk2
protein N-linked glycosylation (GO:0006487)	2/27	0.206023	0.510132	-1.53852	2.43051	FucT6;Mgat2
cyclic-nucleotide-mediated signaling (GO:0019935)	2/27	0.206023	0.510132	-1.37552	2.17301	CG16721;Lgr1
sensory organ boundary specification (GO:0008052)	2/27	0.206023	0.510132	-1.22684	1.93813	fz;numb
transmembrane receptor protein serine/threonine kinase signaling pathway (GO:0007178)	2/27	0.206023	0.510132	-1.13402	1.79149	hiw;sog
tetrahydrofolate metabolic process (GO:0046653)	1/8	0.224335	0.511573	-3.75568	5.61329	Nmdmc
receptor clustering (GO:0043113)	1/8	0.224335	0.511573	-3.58801	5.36269	Neto
meiotic chromosome condensation (GO:0010032)	1/9	0.248584	0.511573	-3.48627	4.85279	mod(mdg4)
negative regulation of hemocyte proliferation (GO:0035207)	1/8	0.224335	0.511573	-3.22135	4.81467	pxb
malate metabolic process (GO:0006108)	1/8	0.224335	0.511573	-3.15894	4.7214	Men-b
L-amino acid transport (GO:0015807)	1/8	0.224335	0.511573	-3.08465	4.61036	CG17119
sevenless signaling pathway (GO:0045500)	1/8	0.224335	0.511573	-2.94933	4.40812	Sos
snRNA transcription (GO:0009301)	1/8	0.224335	0.511573	-2.8911	4.32108	Pbp49
negative regulation of transforming growth factor beta receptor signaling pathway (GO:0030512)	1/8	0.224335	0.511573	-2.8419	4.24754	sog
negative regulation of peptide hormone secretion (GO:0090278)	1/8	0.224335	0.511573	-2.82757	4.22613	CG9650
cellular response to mechanical stimulus (GO:0071260)	1/8	0.224335	0.511573	-2.78143	4.15716	TotA
positive regulation of nuclear-transcribed mRNA poly(A) tail shortening (GO:0060213)	1/9	0.248584	0.511573	-2.9781	4.14543	AGO3
behavioral response to starvation (GO:0042595)	1/8	0.224335	0.511573	-2.76261	4.12904	trsn
entry into reproductive diapause (GO:0055116)	1/8	0.224335	0.511573	-2.75761	4.12156	ImpL2
axis elongation (GO:0003401)	1/8	0.224335	0.511573	-2.70885	4.04868	otk
plasma membrane tubulation (GO:0097320)	1/9	0.248584	0.511573	-2.90124	4.03845	CG8176
positive regulation of protein kinase B signaling (GO:0051897)	1/8	0.224335	0.511573	-2.6886	4.01841	Tor
regulation of muscle contraction (GO:0006937)	1/8	0.224335	0.511573	-2.65695	3.97111	CG4928
positive regulation of R7 cell differentiation (GO:0045678)	1/8	0.224335	0.511573	-2.62655	3.92569	RasGAP1
negative regulation of MAP kinase activity (GO:0043407)	1/9	0.248584	0.511573	-2.81238	3.91475	sty
cytoskeletal matrix organization at active zone (GO:0048789)	1/8	0.224335	0.511573	-2.61286	3.90522	Rab3-GEF
negative regulation of cellular response to transforming growth factor beta stimulus (GO:1903845)	1/8	0.224335	0.511573	-2.5638	3.83189	sog
regulation of autophagy of mitochondrion (GO:1903146)	1/8	0.224335	0.511573	-2.54036	3.79685	SREBP
filopodium assembly (GO:0046847)	1/9	0.248584	0.511573	-2.69111	3.74595	mim
enteroendocrine cell differentiation (GO:0035883)	1/9	0.248584	0.511573	-2.65808	3.69997	sina
response to cadmium ion (GO:0046686)	1/9	0.248584	0.511573	-2.65027	3.68911	Hmt-1
negative regulation of lipid localization (GO:1905953)	1/8	0.224335	0.511573	-2.37616	3.55145	ImpL2
muscle cell fate specification (GO:0042694)	1/9	0.248584	0.511573	-2.49208	3.46891	numb
histone phosphorylation (GO:0016572)	1/9	0.248584	0.511573	-2.37178	3.30146	aurB
double-strand break repair via synthesis-dependent strand annealing (GO:0045003)	1/9	0.248584	0.511573	-2.33587	3.25147	spn-A
aspartate family amino acid biosynthetic process (GO:0009067)	1/8	0.224335	0.511573	-2.16509	3.23598	Got1
peptidyl-tyrosine dephosphorylation (GO:0035335)	1/9	0.248584	0.511573	-2.30833	3.21313	Ptp69D
DNA replication-independent nucleosome assembly (GO:0006336)	1/8	0.224335	0.511573	-2.14625	3.20782	CG8223
negative regulation of macroautophagy (GO:0016242)	1/9	0.248584	0.511573	-2.29919	3.20041	Tor
regulation of DNA recombination (GO:0000018)	1/8	0.224335	0.511573	-2.13832	3.19596	spn-A
glandular epithelial cell differentiation (GO:0002067)	1/9	0.248584	0.511573	-2.28858	3.18564	sina
regulation of nuclear-transcribed mRNA poly(A) tail shortening (GO:0060211)	1/9	0.248584	0.511573	-2.27089	3.16102	AGO3
negative regulation of feeding behavior (GO:2000252)	1/9	0.248584	0.511573	-2.23238	3.10741	Mip
negative regulation of peptide secretion (GO:0002792)	1/8	0.224335	0.511573	-2.06696	3.08931	CG9650
neuromuscular process (GO:0050905)	1/9	0.248584	0.511573	-2.19674	3.05781	Uba5
regulation of cellular pH (GO:0030641)	1/9	0.248584	0.511573	-2.08727	2.90543	Nhe2
cellular protein complex disassembly (GO:0043624)	1/8	0.224335	0.511573	-1.92389	2.87547	eRF3
regulation of glucose metabolic process (GO:0010906)	1/9	0.248584	0.511573	-2.06022	2.86777	Sdhaf3
gonadal mesoderm development (GO:0007506)	1/9	0.248584	0.511573	-1.96846	2.74004	hh
regulation of blood circulation (GO:1903522)	1/9	0.248584	0.511573	-1.85574	2.58314	AstC
digestive system development (GO:0055123)	1/9	0.248584	0.511573	-1.85045	2.57578	drm
imaginal disc-derived female genitalia development (GO:0007486)	1/9	0.248584	0.511573	-1.81953	2.53274	otk
histone lysine demethylation (GO:0070076)	1/8	0.224335	0.511573	-1.61674	2.4164	JHDM2
folic acid-containing compound metabolic process (GO:0006760)	1/9	0.248584	0.511573	-1.72319	2.39864	Nmdmc
homophilic cell adhesion via plasma membrane adhesion molecules (GO:0007156)	2/28	0.217578	0.511573	-1.57207	2.39771	fz;klg
defasciculation of motor neuron axon (GO:0007415)	1/9	0.248584	0.511573	-1.68822	2.34996	Ptp69D
triglyceride homeostasis (GO:0070328)	2/29	0.229188	0.511573	-1.59424	2.34866	NLaz;Gnmt
macromolecule catabolic process (GO:0009057)	1/9	0.248584	0.511573	-1.57523	2.19268	Cul1
mesenchyme development (GO:0060485)	1/9	0.248584	0.511573	-1.57464	2.19186	hh
protein O-linked glycosylation (GO:0006493)	2/30	0.240838	0.511573	-1.53464	2.18477	CG9171;tw
regulation of peptide hormone secretion (GO:0090276)	1/9	0.248584	0.511573	-1.54421	2.14949	CG9650
photoreceptor cell axon guidance (GO:0072499)	2/28	0.217578	0.511573	-1.37032	2.09	Nrk;otk
acylglycerol homeostasis (GO:0055090)	2/30	0.240838	0.511573	-1.46558	2.08645	NLaz;Gnmt
nucleotide-sugar biosynthetic process (GO:0009226)	1/8	0.224335	0.511573	-1.38524	2.0704	Oscillin
chloride transport (GO:0006821)	2/30	0.240838	0.511573	-1.4517	2.06669	subdued;Best2
positive regulation of ATP metabolic process (GO:1903580)	1/8	0.224335	0.511573	-1.36951	2.04688	Pgk
glycosaminoglycan metabolic process (GO:0030203)	1/8	0.224335	0.511573	-1.32906	1.98643	ttv
cellular response to misfolded protein (GO:0071218)	1/9	0.248584	0.511573	-1.36436	1.89916	tw
adenylate cyclase-activating G-protein coupled receptor signaling pathway (GO:0007189)	2/29	0.229188	0.511573	-1.26076	1.85737	Dh31;Lgr1
endocytic recycling (GO:0032456)	2/29	0.229188	0.511573	-1.24793	1.83847	Tor;Vps52
organophosphate ester transport (GO:0015748)	1/9	0.248584	0.511573	-1.29725	1.80574	CG42668
positive regulation of retinal cell programmed cell death (GO:0046670)	1/9	0.248584	0.511573	-1.28806	1.79295	wg
lipid catabolic process (GO:0016042)	2/28	0.217578	0.511573	-1.16794	1.78134	CG6277;CG6283
cell fate specification involved in pattern specification (GO:0060573)	1/9	0.248584	0.511573	-1.24531	1.73344	wg
cell-cell junction assembly (GO:0007043)	3/51	0.213178	0.511573	-1.08595	1.67848	nrv2;sinu;cold
positive regulation of ERK1 and ERK2 cascade (GO:0070374)	2/29	0.229188	0.511573	-1.13803	1.67656	Ddr;Nrk
negative regulation of innate immune response (GO:0045824)	2/30	0.240838	0.511573	-1.10785	1.57716	PGRP-SC1a;PGRP-SC2
negative regulation of cell fate commitment (GO:0010454)	1/9	0.248584	0.511573	-1.10855	1.54307	wg
cellular polysaccharide biosynthetic process (GO:0033692)	1/9	0.248584	0.511573	-1.10646	1.54016	ttv
negative regulation of defense response (GO:0031348)	2/29	0.229188	0.511573	-1.03529	1.52519	PGRP-SC1a;PGRP-SC2
centromere complex assembly (GO:0034508)	1/9	0.248584	0.511573	-1.05944	1.47471	CG8223
monocarboxylic acid metabolic process (GO:0032787)	2/29	0.229188	0.511573	-0.995787	1.467	Men-b;Gip
establishment of planar polarity (GO:0001736)	3/53	0.229676	0.511573	-0.910063	1.33878	app;fz;otk
eye-antennal disc development (GO:0035214)	3/54	0.238013	0.511573	-0.889592	1.27695	noc;ptc;danr
apoptotic process (GO:0006915)	3/55	0.246401	0.511573	-0.883432	1.23751	CG10209;mod(mdg4);Fadd
imaginal disc-derived wing margin morphogenesis (GO:0008587)	3/54	0.238013	0.511573	-0.829245	1.19032	wg;sca;lgs
proximal/distal pattern formation (GO:0009954)	1/8	0.224335	0.511573	-0.762391	1.13948	hth
epithelial tube formation (GO:0072175)	1/8	0.224335	0.511573	-0.711475	1.06338	wg
chromatin silencing at telomere (GO:0006348)	1/8	0.224335	0.511573	-0.68385	1.02209	Dpy-30L1
regulation of developmental growth (GO:0048638)	4/76	0.213708	0.511573	-0.656959	1.01378	hiw;slo;CASK;Syn1
regulation of proteasomal ubiquitin-dependent protein catabolic process (GO:0032434)	2/30	0.240838	0.511573	-0.663149	0.94408	Cul1;CSN4
negative regulation of intracellular signal transduction (GO:1902532)	3/54	0.238013	0.511573	-0.642323	0.922008	ImpL2;Cul1;Sik2
gland morphogenesis (GO:0022612)	3/55	0.246401	0.511573	-0.616758	0.863952	PH4alphaSG2;fz;fz2
Golgi to vacuole transport (GO:0006896)	1/9	0.248584	0.511573	-0.612084	0.852004	Vps52
circulatory system development (GO:0072359)	3/55	0.246401	0.511573	-0.569284	0.797451	hh;fz;numb
negative regulation of stem cell differentiation (GO:2000737)	1/8	0.224335	0.511573	-0.497119	0.743001	C1GalTA
regulation of actin filament bundle assembly (GO:0032231)	1/8	0.224335	0.511573	-0.452761	0.676704	fz
transcription from RNA polymerase II promoter (GO:0006366)	5/106	0.23731	0.511573	-0.344738	0.495867	Pbp49;Spt6;RpII15;Hel89B;MED15
anion transport (GO:0006820)	2/28	0.217578	0.511573	-0.292388	0.445949	MFS10;CG7881
organic anion transport (GO:0015711)	2/30	0.240838	0.511573	-0.265425	0.377867	CG42668;Oatp30B
ER-associated misfolded protein catabolic process (GO:0071712)	1/8	0.224335	0.511573	-0.245025	0.366218	tw
negative regulation of neuron differentiation (GO:0045665)	1/8	0.224335	0.511573	-0.0589808	0.0881535	emc
dendritic spine organization (GO:0097061)	1/9	0.248584	0.511573	-0.00614403	0.00855232	CG12717
neurotransmitter loading into synaptic vesicle (GO:0098700)	1/8	0.224335	0.511573	0.0116378	-0.0173941	prt
cargo loading into vesicle (GO:0035459)	1/9	0.248584	0.511573	0.208505	-0.290233	AP-1gamma
positive regulation of kinase activity (GO:0033674)	2/29	0.229188	0.511573	0.385428	-0.567817	Ddr;Nrk
sodium-independent organic anion transport (GO:0043252)	1/9	0.248584	0.511573	0.710009	-0.988313	Oatp30B
organic substance transport (GO:0071702)	2/31	0.252513	0.513705	-1.32483	1.82335	Hmt-1;Oatp30B
negative regulation of growth (GO:0045926)	2/31	0.252513	0.513705	-1.30494	1.79598	Csk;mirr
melanotic encapsulation of foreign target (GO:0035011)	2/31	0.252513	0.513705	-1.19901	1.65019	PPO3;Als2
neuron projection extension (GO:1990138)	2/31	0.252513	0.513705	-0.939752	1.29337	fz;fz2
ATP hydrolysis coupled cation transmembrane transport (GO:0099132)	2/31	0.252513	0.513705	-0.509693	0.701488	Vha100-1;Vha100-2
ATP hydrolysis coupled proton transport (GO:0015991)	2/31	0.252513	0.513705	0.235112	-0.323583	Vha100-1;Vha100-2
ion transmembrane transport (GO:0034220)	2/31	0.252513	0.513705	0.4772	-0.656767	nAChRalpha3;nAChRalpha5
interstrand cross-link repair (GO:0036297)	1/10	0.272077	0.524328	-3.46756	4.51362	spel1
intra-S DNA damage checkpoint (GO:0031573)	1/10	0.272077	0.524328	-3.42827	4.46248	spel1
negative regulation of lipid storage (GO:0010888)	1/10	0.272077	0.524328	-2.81089	3.65885	ImpL2
response to salt stress (GO:0009651)	1/10	0.272077	0.524328	-2.44548	3.18321	Dh44-R2
positive regulation of compound eye retinal cell programmed cell death (GO:0046672)	1/10	0.272077	0.524328	-2.35052	3.05961	wg
glycogen metabolic process (GO:0005977)	1/10	0.272077	0.524328	-2.32943	3.03215	AGBE
neuron fate commitment (GO:0048663)	1/10	0.272077	0.524328	-2.22434	2.89535	emc
nucleotide metabolic process (GO:0009117)	1/10	0.272077	0.524328	-2.06846	2.69246	Pde9
negative regulation of neuromuscular synaptic transmission (GO:1900074)	1/10	0.272077	0.524328	-2.00815	2.61395	slo
polyol metabolic process (GO:0019751)	1/10	0.272077	0.524328	-1.90727	2.48263	CG9391
cAMP metabolic process (GO:0046058)	1/10	0.272077	0.524328	-1.67969	2.18641	Ac13E
cellular response to light stimulus (GO:0071482)	2/32	0.264201	0.524328	-1.3344	1.77615	TotC;TotA
cofactor transport (GO:0051181)	1/10	0.272077	0.524328	-1.35492	1.76366	Hmt-1
regulation of endocytosis (GO:0030100)	2/32	0.264201	0.524328	-1.2712	1.69203	stnB;numb
negative regulation of cell cycle process (GO:0010948)	1/10	0.272077	0.524328	-1.23031	1.60146	wg
ammonium transport (GO:0015696)	1/10	0.272077	0.524328	-1.1944	1.55472	Rh50
RNA interference (GO:0016246)	2/32	0.264201	0.524328	-1.14718	1.52695	CG5877;trsn
larval somatic muscle development (GO:0007526)	2/32	0.264201	0.524328	-1.14512	1.5242	pyr;ths
regulation of imaginal disc growth (GO:0045570)	2/32	0.264201	0.524328	-1.12653	1.49947	ssp;sav
histone H3 acetylation (GO:0043966)	2/32	0.264201	0.524328	-1.09274	1.45449	Gcn5;Eaf6
sensory organ morphogenesis (GO:0090596)	1/10	0.272077	0.524328	-1.01042	1.31523	hh
regulation of mRNA metabolic process (GO:1903311)	1/10	0.272077	0.524328	-0.978907	1.27422	Spt6
regulation of cell fate commitment (GO:0010453)	1/10	0.272077	0.524328	-0.781132	1.01678	hth
compartment pattern specification (GO:0007386)	1/10	0.272077	0.524328	-0.498426	0.648787	hh
inositol metabolic process (GO:0006020)	1/10	0.272077	0.524328	-0.465041	0.605331	CG9391
regulation of synaptic growth at neuromuscular junction (GO:0008582)	5/110	0.260798	0.524328	-0.384231	0.516411	Tor;hiw;slo;CASK;Syn1
regulation of transforming growth factor beta receptor signaling pathway (GO:0017015)	1/10	0.272077	0.524328	-0.257433	0.335093	sog
regulation of eye photoreceptor cell development (GO:0042478)	1/10	0.272077	0.524328	-0.137667	0.179197	sty
positive regulation of nuclear-transcribed mRNA catabolic process, deadenylation-dependent decay (GO:1900153)	1/10	0.272077	0.524328	-0.0346671	0.0451252	AGO3
catecholamine metabolic process (GO:0006584)	1/10	0.272077	0.524328	0.0635428	-0.0827118	PPO3
monovalent inorganic cation transport (GO:0015672)	3/57	0.263306	0.524328	0.120576	-0.160901	slo;ppk28;ppk17
membrane lipid biosynthetic process (GO:0046467)	2/32	0.264201	0.524328	0.264785	-0.352441	Elo68alpha;C1GalTA
regulation of double-strand break repair (GO:2000779)	1/10	0.272077	0.524328	0.313354	-0.407884	spn-A
sensory perception of light stimulus (GO:0050953)	1/10	0.272077	0.524328	0.450493	-0.586394	t
protein ubiquitination (GO:0016567)	7/168	0.272853	0.52501	-0.062498	0.0811737	dx;mura;hiw;Cul1;CG5087;CG7220;CG14435
eye development (GO:0001654)	6/140	0.273787	0.525992	-0.38841	0.503149	hh;sca;AP-1gamma;Vha100-1;hth;danr
epithelium development (GO:0060429)	4/85	0.274882	0.526469	-0.48838	0.630701	wg;Drak;sav;numb
chaeta development (GO:0022416)	4/85	0.274882	0.526469	-0.465369	0.600984	sca;Stim;spn-F;emc
lipid transport (GO:0006869)	2/33	0.275889	0.526775	-1.05882	1.3635	Npc2f;CG42668
energy coupled proton transmembrane transport, against electrochemical gradient (GO:0015988)	2/33	0.275889	0.526775	-0.375276	0.483264	Vha100-1;Vha100-2
male courtship behavior (GO:0008049)	5/113	0.278755	0.530617	-0.298148	0.380861	slo;CASK;Gr10a;Tab2;Gr28b
DNA repair (GO:0006281)	5/113	0.278755	0.530617	-0.252306	0.322301	Xrp1;spel1;Tor;Irbp18;spn-A
central nervous system development (GO:0007417)	7/170	0.282601	0.537116	-0.335104	0.423477	noc;Notum;spg;bwa;hth;shd;numb
response to X-ray (GO:0010165)	1/11	0.294836	0.537362	-2.74268	3.34973	spel1
germ-band extension (GO:0007377)	1/11	0.294836	0.537362	-2.44508	2.98626	cad
positive regulation of cellular protein localization (GO:1903829)	1/11	0.294836	0.537362	-2.40803	2.94101	hh
antifungal humoral response (GO:0019732)	1/11	0.294836	0.537362	-2.36653	2.89034	Mtk
establishment of epithelial cell apical/basal polarity (GO:0045198)	1/11	0.294836	0.537362	-2.32171	2.83559	fz
regulation of crystal cell differentiation (GO:0042689)	1/11	0.294836	0.537362	-2.28533	2.79115	wg
sensory organ precursor cell division (GO:0045035)	1/11	0.294836	0.537362	-2.28427	2.78987	numb
regulation of reactive oxygen species metabolic process (GO:2000377)	1/11	0.294836	0.537362	-2.2415	2.73763	Tor
positive regulation of clathrin-dependent endocytosis (GO:2000370)	1/11	0.294836	0.537362	-2.19665	2.68284	CASK
synaptic vesicle cycle (GO:0099504)	1/11	0.294836	0.537362	-2.17822	2.66034	stnB
mitotic sister chromatid cohesion (GO:0007064)	1/11	0.294836	0.537362	-2.07837	2.53839	dmt
adherens junction maintenance (GO:0034334)	1/11	0.294836	0.537362	-2.00299	2.44632	Csk
trunk segmentation (GO:0035290)	1/11	0.294836	0.537362	-1.84456	2.25283	hh
acylglycerol metabolic process (GO:0006639)	1/11	0.294836	0.537362	-1.822	2.22528	Gk2
cellular macromolecular complex assembly (GO:0034622)	1/11	0.294836	0.537362	-1.64642	2.01083	Pbp49
nucleobase-containing compound catabolic process (GO:0034655)	1/11	0.294836	0.537362	-1.40957	1.72156	RNaseX25
positive regulation of cell motility (GO:2000147)	1/11	0.294836	0.537362	-1.32276	1.61554	CG9784
organic hydroxy compound transport (GO:0015850)	1/11	0.294836	0.537362	-1.23276	1.50562	Npc2f
blastoderm segmentation (GO:0007350)	2/34	0.287567	0.537362	-1.082	1.3485	hh;cad
larval lymph gland hemopoiesis (GO:0035167)	2/34	0.287567	0.537362	-1.06938	1.33277	wg;ocm
sarcomere organization (GO:0045214)	2/34	0.287567	0.537362	-1.00574	1.25346	tw;Lasp
polarized epithelial cell differentiation (GO:0030859)	1/11	0.294836	0.537362	-0.997951	1.21883	fz
monocarboxylic acid biosynthetic process (GO:0072330)	2/34	0.287567	0.537362	-0.795023	0.990837	SREBP;CG11407
positive regulation of photoreceptor cell differentiation (GO:0046534)	1/11	0.294836	0.537362	-0.695549	0.8495	RasGAP1
receptor metabolic process (GO:0043112)	1/11	0.294836	0.537362	-0.680471	0.831085	Got2
peptidyl-tyrosine autophosphorylation (GO:0038083)	1/11	0.294836	0.537362	-0.245274	0.299563	Csk
regulation of cytokinesis (GO:0032465)	1/11	0.294836	0.537362	0.0137813	-0.0168316	aurB
glycolipid metabolic process (GO:0006664)	1/11	0.294836	0.537362	1.12288	-1.37142	C1GalTA
regulation of TOR signaling (GO:0032006)	2/35	0.299223	0.54297	-1.17079	1.41264	Cul1;Sik2
establishment or maintenance of epithelial cell apical/basal polarity (GO:0045197)	2/35	0.299223	0.54297	-0.967533	1.16739	fz;Csk
neuroblast division (GO:0055057)	2/35	0.299223	0.54297	0.227809	-0.274866	ric8a;numb
epithelial cell proliferation involved in Malpighian tubule morphogenesis (GO:0061331)	1/12	0.316884	0.546307	-2.63241	3.02521	wg
regulation of lipid metabolic process (GO:0019216)	1/12	0.316884	0.546307	-2.40686	2.76601	bwa
positive regulation of antimicrobial peptide production (GO:0002225)	1/12	0.316884	0.546307	-2.25728	2.59411	cad
regulation of oxidative phosphorylation (GO:0002082)	1/12	0.316884	0.546307	-2.24971	2.58541	Pgk
misfolded or incompletely synthesized protein catabolic process (GO:0006515)	1/12	0.316884	0.546307	-2.14382	2.46372	tw
oocyte fate determination (GO:0030716)	1/12	0.316884	0.546307	-2.05436	2.36091	spn-A
mitochondrion distribution (GO:0048311)	1/12	0.316884	0.546307	-2.03428	2.33783	ttv
oenocyte differentiation (GO:0001742)	1/12	0.316884	0.546307	-2.00909	2.30889	hth
male meiosis I (GO:0007141)	1/12	0.316884	0.546307	-2.00802	2.30766	mod(mdg4)
specification of segmental identity, head (GO:0007380)	1/12	0.316884	0.546307	-1.99517	2.29289	hth
ecdysone receptor-mediated signaling pathway (GO:0035076)	1/12	0.316884	0.546307	-1.99067	2.28772	DOR
regulation of clathrin-dependent endocytosis (GO:2000369)	1/12	0.316884	0.546307	-1.97526	2.27001	stnB
positive regulation of imaginal disc growth (GO:0045572)	1/12	0.316884	0.546307	-1.94435	2.23449	ssp
synaptic target inhibition (GO:0016201)	1/12	0.316884	0.546307	-1.92086	2.20749	fz2
regulation of histone acetylation (GO:0035065)	1/12	0.316884	0.546307	-1.8981	2.18133	upSET
cell elongation involved in imaginal disc-derived wing morphogenesis (GO:0090254)	1/12	0.316884	0.546307	-1.88255	2.16347	wg
epithelial cell type specification, open tracheal system (GO:0035153)	1/12	0.316884	0.546307	-1.80845	2.07831	wg
regulation of tube diameter, open tracheal system (GO:0035158)	1/12	0.316884	0.546307	-1.78248	2.04846	nrv2
transcription from RNA polymerase III promoter (GO:0006383)	1/12	0.316884	0.546307	-1.51362	1.73948	Pbp49
regulation of glial cell proliferation (GO:0060251)	1/12	0.316884	0.546307	-1.16593	1.33991	pyr
eye photoreceptor cell differentiation (GO:0001754)	2/36	0.310848	0.546307	-1.1356	1.3269	hh;CSN4
axon extension (GO:0048675)	2/36	0.310848	0.546307	-1.06812	1.24805	fz;fz2
imaginal disc pattern formation (GO:0007447)	2/36	0.310848	0.546307	-0.954446	1.11522	wg;lgs
amide biosynthetic process (GO:0043604)	1/12	0.316884	0.546307	-0.928818	1.06741	CG15533
negative regulation of cell cycle G1/S phase transition (GO:1902807)	1/12	0.316884	0.546307	-0.76112	0.874694	Sos
epithelial cell differentiation (GO:0030855)	1/12	0.316884	0.546307	-0.72668	0.835115	sha
positive regulation of microtubule motor activity (GO:2000576)	1/12	0.316884	0.546307	-0.685512	0.787804	dop
ERAD pathway (GO:0036503)	2/36	0.310848	0.546307	-0.601903	0.703294	tw;CG4603
sodium ion transport (GO:0006814)	3/63	0.31468	0.546307	-0.526557	0.608804	List;ppk28;ppk17
negative regulation of programmed cell death (GO:0043069)	4/89	0.30297	0.546307	-0.425672	0.508305	Ddr;Nrk;Cul1;dmt
regulation of Notch signaling pathway (GO:0008593)	5/117	0.303059	0.546307	-0.162512	0.194011	pigs;fz;dx;Rbcn-3B;numb
mRNA splice site selection (GO:0006376)	1/12	0.316884	0.546307	-0.0783349	0.0900239	Slu7
negative regulation of cell cycle (GO:0045786)	1/12	0.316884	0.546307	0.0158238	-0.018185	Wee1
postreplication repair (GO:0006301)	1/12	0.316884	0.546307	0.135701	-0.15595	spel1
eye pigment metabolic process (GO:0042441)	1/12	0.316884	0.546307	0.159526	-0.183331	Culd
detection of temperature stimulus involved in sensory perception of pain (GO:0050965)	1/12	0.316884	0.546307	0.448061	-0.514921	subdued
positive regulation of cell size (GO:0045793)	2/37	0.322431	0.551282	-1.2097	1.36922	dop;Tor
ribosomal small subunit biogenesis (GO:0042274)	2/37	0.322431	0.551282	-1.02419	1.15925	CG3008;Rlb1
positive regulation of programmed cell death (GO:0043068)	2/37	0.322431	0.551282	-0.802992	0.908879	sav;Csk
regulation of chromatin silencing (GO:0031935)	2/37	0.322431	0.551282	-0.797961	0.903184	Pur-alpha;JHDM2
sphingolipid biosynthetic process (GO:0030148)	2/37	0.322431	0.551282	0.406501	-0.460104	Elo68alpha;CG15533
maturation of SSU-rRNA (GO:0030490)	2/37	0.322431	0.551282	1.39711	-1.58134	CG3008;Rlb1
positive regulation of cell cycle process (GO:0090068)	1/13	0.338244	0.55835	-2.14417	2.32425	ssp
muscle fiber development (GO:0048747)	1/13	0.338244	0.55835	-2.04632	2.21818	sty
positive regulation of cell cycle G1/S phase transition (GO:1902808)	1/13	0.338244	0.55835	-1.93944	2.10233	Tor
negative regulation of G1/S transition of mitotic cell cycle (GO:2000134)	1/13	0.338244	0.55835	-1.93668	2.09933	Sos
mismatch repair (GO:0006298)	1/13	0.338244	0.55835	-1.90645	2.06657	spel1
transition metal ion transport (GO:0000041)	1/13	0.338244	0.55835	-1.85049	2.00591	Mvl
retinal cell programmed cell death (GO:0046666)	1/13	0.338244	0.55835	-1.77583	1.92498	sav
visual perception (GO:0007601)	1/13	0.338244	0.55835	-1.7105	1.85416	t
response to caffeine (GO:0031000)	1/13	0.338244	0.55835	-1.64078	1.77859	spn-A
regulation of compound eye photoreceptor development (GO:0045314)	1/13	0.338244	0.55835	-1.62659	1.7632	sty
carbohydrate phosphorylation (GO:0046835)	1/13	0.338244	0.55835	-1.56127	1.69239	CG7328
mitochondrial respiratory chain complex IV assembly (GO:0033617)	1/13	0.338244	0.55835	-1.45788	1.58033	CG14483
positive regulation of chromatin organization (GO:1905269)	1/13	0.338244	0.55835	-1.4373	1.55802	JHDM2
axonal defasciculation (GO:0007414)	1/13	0.338244	0.55835	-1.15	1.24658	Ptp69D
mitochondrial respiratory chain complex IV biogenesis (GO:0097034)	1/13	0.338244	0.55835	-1.13195	1.22702	CG14483
regulation of supramolecular fiber organization (GO:1902903)	1/13	0.338244	0.55835	-0.855102	0.926919	fz
positive regulation of MAPK cascade (GO:0043410)	2/38	0.333965	0.55835	-0.756337	0.829489	Ddr;Nrk
development of primary female sexual characteristics (GO:0046545)	1/13	0.338244	0.55835	-0.761755	0.825732	fz2
cell junction maintenance (GO:0034331)	1/13	0.338244	0.55835	-0.437993	0.474778	Csk
negative regulation of behavior (GO:0048521)	1/13	0.338244	0.55835	-0.356357	0.386286	trsn
border follicle cell migration (GO:0007298)	5/121	0.327667	0.55835	0.0538969	-0.0601358	mim;fz;dop;CASK;shd
phospholipid transport (GO:0015914)	1/13	0.338244	0.55835	0.23715	-0.257068	CG42668
steroid biosynthetic process (GO:0006694)	1/13	0.338244	0.55835	0.302398	-0.327795	shd
glycosaminoglycan biosynthetic process (GO:0006024)	1/13	0.338244	0.55835	0.440063	-0.477022	ttv
establishment of apical/basal cell polarity (GO:0035089)	1/13	0.338244	0.55835	0.641625	-0.695512	fz
protein localization to membrane (GO:0072657)	2/38	0.333965	0.55835	0.776555	-0.851662	dop;Neto
regulation of apoptotic process (GO:0042981)	6/152	0.339362	0.559453	0.0329219	-0.0355782	Ddr;Nrk;Cul1;sav;dmt;ptc
morphogenesis of an epithelium (GO:0002009)	3/66	0.340497	0.560581	-0.616034	0.663683	hh;fz;Drak
head involution (GO:0008258)	2/39	0.345441	0.567967	-0.715773	0.760819	emc;shd
female gonad development (GO:0008585)	1/14	0.358938	0.571999	-2.1564	2.20946	fz2
postsynaptic membrane organization (GO:0001941)	1/14	0.358938	0.571999	-2.02504	2.07487	Neto
regulation of protein kinase B signaling (GO:0051896)	1/14	0.358938	0.571999	-1.77414	1.8178	Tor
wing and notum subfield formation (GO:0035309)	1/14	0.358938	0.571999	-1.69299	1.73465	wg
intracellular steroid hormone receptor signaling pathway (GO:0030518)	1/14	0.358938	0.571999	-1.60004	1.63941	DOR
haltere development (GO:0007482)	1/14	0.358938	0.571999	-1.57351	1.61223	hth
cyclic nucleotide metabolic process (GO:0009187)	1/14	0.358938	0.571999	-1.44653	1.48212	Pde9
dosage compensation by hyperactivation of X chromosome (GO:0009047)	1/14	0.358938	0.571999	-1.37447	1.40829	dop
[truncated: 479 more rows]

## Sheet: Cluster V
Term	Overlap	P.value	Adjusted.P.value	Z.score	Combined.Score	Genes
[truncated: 605 more rows]

[truncated: 1 more sheets: Cluster VI]
