# Supplementary material for: Wnt Signaling Rescues Amyloid Beta-Induced Gut Stem Cell Loss
Source: Cells. 2022 Jan 14;11(2):281. doi: 10.3390/cells11020281 (PMC8774390; doi:10.3390/cells11020281)
Supplement: Supplementary file 1 [file cells-11-00281-s001.zip › cells-1460617 supplementary for 2nd review/Supplement/SupplementalTableS3.xlsx]

## Sheet: Cluster I
Term	Overlap	P.value	Adjusted.P.value	Z.score	Combined.Score	Genes
Peroxisome	14/90	9.69979e-09	7.56583e-07	-12.9102	238.209	CG14777;CG5065;CG7970;Sod1;Pex14;Pex13;Pex3;Pex6;Pmp70;Spat;CG17597;CG18003;PMP34;Pex16
ABC transporters	5/21	7.57952e-05	0.00295601	-9.7886	92.8691	CG9270;Mdr65;Pmp70;l(2)03659;CG7627
Insect hormone biosynthesis	5/27	0.000269783	0.00701437	-74.6787	613.701	antdh;Jheh2;CG2680;Eo;Cyp18a1
RNA degradation	6/58	0.00166789	0.0216826	-10.1399	64.857	Rrp4;Dis3;PNPase;Hsp60A;CG9344;Mtr4
Purine metabolism	8/99	0.00151659	0.0216826	-3.17581	20.6151	Prat;Adk1;CG42249;CG30016;CG4098;Adgf-A;CG11089;Ady43A
Drug metabolism	8/96	0.0012433	0.0216826	-0.804793	5.38405	r-l;GstD9;Adh;GstS1;Aldh-III;l(2)k01209;CRMP;GstE11
Arachidonic acid metabolism	3/17	0.00568029	0.0632947	-58.5061	302.521	GstS1;sPLA2;GIIIspla2
Tyrosine metabolism	3/21	0.0104127	0.0812191	-14.7748	67.4429	Adh;Faa;Aldh-III
Phototransduction	4/38	0.0093748	0.0812191	-8.93568	41.7272	norpA;CaMKII;Ggamma30A;Act79B
Pyrimidine metabolism	4/38	0.0093748	0.0812191	-4.6739	21.8259	r-l;CG42249;l(2)k01209;CRMP
Metabolism of xenobiotics by cytochrome P450	5/64	0.0131563	0.0932903	-57.3959	248.573	GstD9;Adh;GstS1;Aldh-III;GstE11
Glycine, serine and threonine metabolism	3/27	0.0207903	0.124742	-75.2708	291.544	CG9514;Spat;ppl
Terpenoid backbone biosynthesis	3/27	0.0207903	0.124742	-19.8765	76.9871	antdh;Hmgs;Fnta
One carbon pool by folate	2/12	0.0274308	0.14264	-16.6364	59.8259	CG7560;CG11089
Glutathione metabolism	5/77	0.0271236	0.14264	-0.307624	1.10971	GstD9;Odc1;GstS1;Gclm;GstE11
Glyoxylate and dicarboxylate metabolism	3/33	0.0352319	0.152671	-79.7652	266.879	Spat;ppl;CG18003
Starch and sucrose metabolism	3/33	0.0352319	0.152671	-18.5832	62.1759	Hex-C;Mal-A1;Tps1
alpha-Linolenic acid metabolism	2/13	0.0319546	0.152671	-16.5451	56.9721	sPLA2;GIIIspla2
Glycosaminoglycan degradation	2/15	0.0417977	0.155249	-66.2338	210.287	Gal;CG18278
Lysine degradation	3/35	0.04094	0.155249	-60.0464	191.887	CG5214;LKRSDH;CG5321
Cysteine and methionine metabolism	3/34	0.038031	0.155249	-37.8828	123.852	AhcyL2;CG11334;Gclm
Galactose metabolism	3/37	0.0470838	0.166933	-74.8674	228.782	Gal;Hex-C;Mal-A1
Folate biosynthesis	3/40	0.0570941	0.193623	-57.9123	165.806	Alp4;CG12116;l(3)72Dp
beta-Alanine metabolism	2/19	0.0642916	0.208948	-8.17229	22.4274	Aldh-III;CRMP
Citrate cycle (TCA cycle)	3/43	0.0680217	0.211282	-34.3063	92.2128	CG5214;SdhC;PCB
Thiamine metabolism	2/20	0.0704272	0.211282	-11.8917	31.5507	Alp4;Adk1
Pyruvate metabolism	3/46	0.07982	0.230591	-1.90217	4.80865	ACC;CG14022;PCB
Other glycan degradation	2/22	0.0832326	0.231862	-4.10362	10.2021	Gal;CG7985
Glycosylphosphatidylinositol (GPI)-anchor biosynthesis	2/24	0.0966795	0.251367	-57.9499	135.391	PIG-X;PIG-Wb
Ether lipid metabolism	2/24	0.0966795	0.251367	-24.1555	56.4358	sPLA2;GIIIspla2
Glycolysis / Gluconeogenesis	3/54	0.115135	0.283413	-60.2091	130.151	Adh;Hex-C;Aldh-III
Longevity regulating pathway	3/55	0.119905	0.283413	-50.8049	107.76	Hsc70-4;Ilp3;Sod1
Lysosome	5/118	0.118371	0.283413	2.35163	-5.01822	Gal;DNaseII;CG18278;CG4847;Cln3
Alanine, aspartate and glutamate metabolism	2/29	0.132595	0.304189	-43.3529	87.5926	Prat;Spat
Glycerophospholipid metabolism	3/63	0.160465	0.317289	-56.4437	103.274	sPLA2;GIIIspla2;frj
Histidine metabolism	1/8	0.162712	0.317289	-46.4665	84.3727	Aldh-III
Synthesis and degradation of ketone bodies	1/7	0.143914	0.317289	-9.03996	17.5243	Hmgs
Fatty acid degradation	2/32	0.155374	0.317289	-7.67418	14.2887	CPT2;Adh
Valine, leucine and isoleucine degradation	2/32	0.155374	0.317289	-3.32867	6.19772	Hmgs;scu
Phenylalanine metabolism	1/8	0.162712	0.317289	13.6395	-24.7662	Aldh-III
Circadian rhythm	1/9	0.181098	0.344528	-23.5766	40.2858	Pdp1
Glycosphingolipid biosynthesis	1/10	0.199081	0.352916	-48.9128	78.9475	Gal
Fatty acid biosynthesis	1/10	0.199081	0.352916	-12.1088	19.5441	ACC
Pantothenate and CoA biosynthesis	1/10	0.199081	0.352916	9.7988	-15.8157	CRMP
Inositol phosphate metabolism	2/47	0.276002	0.470083	-43.1037	55.4894	norpA;CG17028
Arginine biosynthesis	1/15	0.283255	0.470083	-26.9312	33.9712	CG6726
Nicotinate and nicotinamide metabolism	1/15	0.283255	0.470083	-12.8214	16.173	CG42249
Butanoate metabolism	1/16	0.298999	0.484891	-20.0001	24.1464	Hmgs
Spliceosome	4/127	0.304611	0.484891	9.52895	-11.3273	Hsc70-4;SNRPG;CG9344;CG17266
Arginine and proline metabolism	2/53	0.324806	0.496762	-23.8507	26.8207	slgA;Odc1
Wnt signaling pathway	3/91	0.322599	0.496762	20.3857	-23.0633	norpA;CaMKII;DAAM
Neuroactive ligand-receptor interaction	2/54	0.33287	0.499306	-11.1609	12.277	AkhR;CapaR
Aminoacyl-tRNA biosynthesis	2/64	0.411583	0.534523	-20.8341	18.4953	GatB;TyrRS-m
Biosynthesis of unsaturated fatty acids	1/25	0.426042	0.534523	-11.4164	9.74063	CG17597
Hippo signaling pathway	2/63	0.403902	0.534523	-3.92312	3.55663	tsh;Act79B
Fanconi anemia pathway	1/25	0.426042	0.534523	-3.05357	2.60536	Ercc1
Tryptophan metabolism	1/21	0.372693	0.534523	4.64831	-4.58788	CG5214
Toll and Imd signaling pathway	2/65	0.419215	0.534523	8.07038	-7.01616	GNBP3;psh
Oxidative phosphorylation	4/144	0.389248	0.534523	14.8799	-14.0398	ND-B14.5B;ND-B15;CG5037;SdhC
Phosphatidylinositol signaling system	2/63	0.403902	0.534523	21.8279	-19.7888	norpA;CG17028
Propanoate metabolism	1/22	0.386477	0.534523	21.8279	-20.7514	ACC
Protein export	1/23	0.399959	0.534523	24.6354	-22.5757	Sec61gamma
Ribosome	6/240	0.43173	0.534523	51.6799	-43.4088	mRpS10;mRpL36;mRpL35;mRpL13;mRpL33;mRpL10
Fructose and mannose metabolism	1/29	0.474863	0.561202	-6.45457	4.8069	Hex-C
Retinol metabolism	1/29	0.474863	0.561202	1.54797	-1.15282	Adh
Sphingolipid metabolism	1/28	0.463061	0.561202	5.11374	-3.93706	Gal
AGE-RAGE signaling pathway in diabetic complications	1/31	0.497697	0.579408	-16.6639	11.6275	norpA
Protein processing in endoplasmic reticulum	3/132	0.556421	0.638248	52.3664	-30.6987	Sec61gamma;Hsc70-4;Sar1
Nucleotide excision repair	1/39	0.579545	0.646842	2.97735	-1.62418	Ercc1
Porphyrin and chlorophyll metabolism	1/40	0.588792	0.646842	11.6673	-6.17997	CG5037
Phagosome	2/89	0.584788	0.646842	47.1005	-25.2697	Sec61gamma;Act79B
Amino sugar and nucleotide sugar metabolism	1/47	0.648082	0.702088	-10.8257	4.69553	Hex-C
Endocytosis	2/121	0.747586	0.79879	6.40997	-1.8647	Hsc70-4;Arf51F
FoxO signaling pathway	1/65	0.764249	0.80556	-6.53572	1.7572	Ilp3
mTOR signaling pathway	1/96	0.88185	0.905057	5.61193	-0.705604	Ilp3
Autophagy	1/95	0.879186	0.905057	9.79807	-1.26159	Ilp3
Ribosome biogenesis in eukaryotes	2/178	0.904891	0.916643	14.12	-1.41117	l(1)G0020;CG4866
RNA transport	1/147	0.962171	0.962171	29.7544	-1.14741	csul

## Sheet: Cluster II
Term	Overlap	P.value	Adjusted.P.value	Z.score	Combined.Score	Genes
Endocytosis	10/121	6.16578e-06	0.000314455	-1.49003	17.8751	shrb;Rbpn-5;Rab35;Efa6;CHMP2B;Hrs;Smurf;InR;Gprk2;Asap
Autophagy	8/95	4.61958e-05	0.00117799	-0.825116	8.23682	Atg2;CG5059;Cp1;CtsB1;Akt1;Pi3K92E;RagA-B;InR
Lysosome	7/118	0.00116406	0.019789	-1.20031	8.1091	Gga;Cp1;CtsB1;CG12163;Npc2e;VhaAC39-2;Npc1b
FoxO signaling pathway	5/65	0.00190453	0.0242828	-34.655	217.062	CG5059;CG11658;Akt1;Pi3K92E;InR
Phosphatidylinositol signaling system	4/63	0.0106396	0.0904367	-14.6689	66.6434	Ipp;CG6707;Pi3K92E;Cam
mTOR signaling pathway	5/96	0.0100437	0.0904367	-0.428807	1.97286	fz4;Akt1;Pi3K92E;RagA-B;InR
Galactose metabolism	3/37	0.0137467	0.100155	-86.948	372.742	Pfk;Mal-B1;CG10638
Folate biosynthesis	3/40	0.0169681	0.108172	-71.0702	289.712	mal;CG10638;Mocs1
Glutathione metabolism	4/77	0.0208785	0.118312	-0.830794	3.21437	GstD2;GstD3;GstD1;CG31233
Amino sugar and nucleotide sugar metabolism	3/47	0.0259896	0.132547	-62.5356	228.258	Cht12;Cht4;Cht5
SNARE interactions in vesicular transport	2/20	0.0298018	0.135195	-29.5237	103.722	Syx7;Syx1A
Phagosome	4/89	0.0332532	0.135195	-4.53112	15.4221	Syx7;Cp1;Hrs;VhaAC39-2
Protein processing in endoplasmic reticulum	5/132	0.0344614	0.135195	7.34292	-24.7303	Xbp1;CG32581;CG8974;DnaJ-H;sip3
Longevity regulating pathway	3/55	0.0388754	0.141617	-65.4372	212.501	Akt1;Pi3K92E;InR
Mucin type O-glycan biosynthesis	2/24	0.0417864	0.142074	-23.2518	73.8289	tgy;CG10000
Metabolism of xenobiotics by cytochrome P450	3/64	0.0565521	0.157894	-52.7214	151.447	GstD2;GstD3;GstD1
Sphingolipid metabolism	2/28	0.0552493	0.157894	-24.4855	70.9076	lace;CG10425
Fructose and mannose metabolism	2/29	0.0588233	0.157894	-17.5706	49.7814	Pfk;CG10638
Hippo signaling pathway	3/63	0.0544276	0.157894	-6.75545	19.6643	sd;kibra;wts
AGE-RAGE signaling pathway in diabetic complications	2/31	0.0662014	0.164537	-55.8633	151.672	Akt1;Pi3K92E
Apoptosis	3/69	0.0677507	0.164537	0.951611	-2.56166	wts;Eip93F;Drice
Hedgehog signaling pathway	2/38	0.0941634	0.208797	-53.483	126.366	Smurf;Gprk2
Phototransduction	2/38	0.0941634	0.208797	-1.08819	2.57108	Galphaq;Cam
TGF-beta signaling pathway	2/41	0.107018	0.227414	-11.436	25.5567	vis;Smurf
Pantothenate and CoA biosynthesis	1/10	0.127999	0.251074	-3.70644	7.61945	CG1673
Wnt signaling pathway	3/91	0.127205	0.251074	3.87638	-7.99292	fz4;Apc;dlp
Inositol phosphate metabolism	2/47	0.133977	0.253068	-56.9659	114.506	Ipp;Pi3K92E
Drug metabolism	3/96	0.142678	0.259877	3.42169	-6.66261	GstD2;GstD3;GstD1
Ubiquitin mediated proteolysis	3/100	0.155482	0.273433	6.80079	-12.6578	Ubc2;Smurf;sip3
Neuroactive ligand-receptor interaction	2/54	0.167062	0.274844	-14.7992	26.4816	deltaTry;gammaTry
alpha-Linolenic acid metabolism	1/13	0.163114	0.274844	-6.78399	12.3015	iPLA2-VIA
Arachidonic acid metabolism	1/17	0.207752	0.331104	-39.2531	61.6828	iPLA2-VIA
Other glycan degradation	1/22	0.260227	0.392331	0.162097	-0.218215	CG5613
mRNA surveillance pathway	2/73	0.261554	0.392331	4.33595	-5.81501	wdb;Smg5
Ether lipid metabolism	1/24	0.280235	0.396999	-20.4316	25.9916	iPLA2-VIA
Pentose phosphate pathway	1/24	0.280235	0.396999	5.29705	-6.73853	Pfk
Dorso-ventral axis formation	1/28	0.318646	0.439215	-23.5766	26.9639	pnt
Cysteine and methionine metabolism	1/34	0.372468	0.474896	-22.8613	22.5779	CG1673
Starch and sucrose metabolism	1/33	0.363801	0.474896	-8.05023	8.13997	Mal-B1
Valine, leucine and isoleucine degradation	1/32	0.355015	0.474896	-2.67854	2.77388	CG1673
Mitophagy	1/36	0.38945	0.484437	-36.0269	33.9741	CG5059
Basal transcription factors	1/39	0.414068	0.502797	-26.4379	23.3109	bip2
Glycerolipid metabolism	1/42	0.437697	0.519129	-53.4314	44.1465	CG10638
Pentose and glucuronate interconversions	1/45	0.460376	0.533618	10.5491	-8.18305	CG10638
Glycolysis / Gluconeogenesis	1/54	0.52309	0.579948	-48.9128	31.6956	Pfk
Arginine and proline metabolism	1/53	0.516497	0.579948	-28.4714	18.8106	PH4alphaEFB
RNA degradation	1/58	0.548579	0.595266	-0.290674	0.174527	Pfk
Glycerophospholipid metabolism	1/63	0.578539	0.614698	-48.9128	26.7675	iPLA2-VIA
MAPK signaling pathway	1/93	0.72097	0.73539	4.02915	-1.31817	pnt
Peroxisome	1/90	0.709214	0.73539	23.6281	-8.11857	CG13827
Oxidative phosphorylation	1/144	0.861789	0.861789	13.6719	-2.03363	VhaAC39-2

## Sheet: Cluster III
Term	Overlap	P.value	Adjusted.P.value	Z.score	Combined.Score	Genes
Ribosome	100/240	1.05795e-76	8.56939e-75	-0.00833682	1.45844	RpS24;RpS23;RpS9;RpS21;RpS20;RpS7;RpS8;RpS6;RpS29;RpS27;RpS26;RpS25;mRpL3;RpL27A;mRpL1;RpL41;RpL40;RpS15Aa;RpS13;sta;RpS12;RpS11;RpL39;RpL38;RpL36;RpL35;mRpS6;RpS18;mRpS2;RpS17;RpS16;RpL37a;RpS3;RpS4;RpS28b;RpL32;RpS2;RpL31;RpL30;RpS3A;RpS19a;RpL4;RpL5;RpL3;RpS30;RpL8;RpL10Ab;RpL9;RpL6;RpL7;RpS10b;RpL34a;RpL34b;RpL35A;mRpL27;mRpL23;mRpL21;mRpL20;RpL7A;mRpL17;mRpL15;mRpL14;mRpL12;mRpL11;RpL18A;RpL…
Oxidative phosphorylation	47/144	1.30565e-30	5.28788e-29	-1.12649	77.5146	ATPsynbeta;ATPsyndelta;COX7A;cype;VhaSFD;ND-B22;ATPsyngamma;COX5B;COX7C;sun;levy;Cyt-c1;ATPsynD;ND-B14.7;ATPsynC;ATPsynF;COX8;ND-B17.2;ATPsynE;ATPsynG;Vha100-4;ND-49;ND-MLRQ;VhaAC39-1;ND-B16.6;ATPsynB;ND-SGDH;ND-42;ND-20;UQCR-11;ND-B14;UQCR-14;ATPsynCF6;SdhD;blw;SdhA;ATPsynO;UQCR-Q;ND-MWFE;UQCR-6.4;ND-15;ND-18;ND-19;ND-39;ND-51;ND-ACP;ND-30
Purine metabolism	12/99	0.000496224	0.013398	-4.46417	33.9656	ACXD;rut;AMPdeam;AdSL;veil;Apf;NTPase;AOX3;dnc;NT5E-2;CG8891;pn
Fatty acid degradation	6/32	0.00135588	0.0274565	-15.9482	105.311	CG3961;Mtpalpha;whd;CG7461;Fdh;CG17544
Peroxisome	10/90	0.00275757	0.0446726	-9.86536	58.1406	CG3961;CG30427;AOX3;CG10096;CG10097;Prx5;Pex19;Sod2;CG17544;CG11077
Porphyrin and chlorophyll metabolism	6/40	0.00440339	0.0594457	-9.02505	48.9643	fh;Coprox;Alas;Pbgs;Cchl;Ppox
Drug metabolism	9/96	0.0130997	0.151582	-0.276483	1.1986	GstE9;CG3841;alpha-Est2;AOX3;CG8891;Fdh;CG33178;GstE10;GstD11
Pyrimidine metabolism	5/38	0.0157943	0.159918	-4.91557	20.3903	r;veil;Apf;NTPase;NT5E-2
Insect hormone biosynthesis	4/27	0.0201467	0.168271	-70.058	273.556	CG3301;Jheh1;CG40486;CG9360
Steroid biosynthesis	2/6	0.0207742	0.168271	-26.4578	102.499	Lip4;CG8112
Glycosaminoglycan biosynthesis	3/16	0.0230206	0.169516	-74.5177	281.034	Hs6st;CG31743;CG43313
Cysteine and methionine metabolism	4/34	0.0429878	0.266819	-42.1747	132.717	Ahcy;Mtap;Sam-S;SpdS
Taurine and hypotaurine metabolism	2/9	0.0461168	0.266819	-18.3714	56.521	CG5618;CG17636
Lysosome	9/118	0.0427548	0.266819	-0.0979845	0.308874	CG8646;Vha100-4;Lip4;VhaSFD;Hexo2;Npc2h;VhaAC39-1;Bace;Npc2b
Pantothenate and CoA biosynthesis	2/10	0.0561768	0.303355	-11.9596	34.4348	Ppat-Dpck;Ppcs
Glutathione metabolism	6/77	0.081718	0.413697	-0.098356	0.246331	GstE9;CG17636;SpdS;CG33178;GstE10;GstD11
Terpenoid backbone biosynthesis	3/27	0.0877577	0.41814	-17.5951	42.812	CG3301;CG40486;CG9360
Glycosaminoglycan degradation	2/15	0.115365	0.424752	-66.2338	143.042	CG8646;Hexo2
Alanine, aspartate and glutamate metabolism	3/29	0.10362	0.424752	-56.6974	128.534	r;AdSL;CG9674
Aminoacyl-tRNA biosynthesis	5/64	0.106055	0.424752	-54.1953	121.603	SerRS;ValRS-m;TyrRS;LeuRS-m;AspRS-m
Metabolism of xenobiotics by cytochrome P450	5/64	0.106055	0.424752	-51.3859	115.299	GstE9;Fdh;CG33178;GstE10;GstD11
Nicotinate and nicotinamide metabolism	2/15	0.115365	0.424752	-20.0003	43.1937	veil;NT5E-2
RNA transport	9/147	0.124857	0.439714	6.95568	-14.4719	eIF3b;Gem2;eIF1A;eIF3e;eIF3i;eIF2alpha;smt3;Hel25E;eIF4A
Arachidonic acid metabolism	2/17	0.142077	0.459883	-44.6439	87.1176	Su(P);CG17636
Starch and sucrose metabolism	3/33	0.138339	0.459883	-15.5738	30.8057	Mal-A8;Amy-d;Mal-A7
Wnt signaling pathway	6/91	0.147617	0.459883	4.53675	-8.67942	shf;nmo;Pkc53E;pan;Plc21C;drl
Nitrogen metabolism	2/18	0.155879	0.467638	-9.94987	18.4936	CG9674;CAHbeta
Longevity regulating pathway	4/55	0.169039	0.474607	-54.6555	97.1571	ACXD;rut;Sod2;l(2)efl
beta-Alanine metabolism	2/19	0.169921	0.474607	-5.42068	9.60773	Mtpalpha;SpdS
Galactose metabolism	3/37	0.176353	0.476154	-68.4244	118.735	Mal-A8;Galt;Mal-A7
Caffeine metabolism	1/6	0.21359	0.524266	-31.445	48.5416	AOX3
Vitamin B6 metabolism	1/6	0.21359	0.524266	-3.73944	5.77256	Pdxk
Phosphonate and phosphinate metabolism	1/6	0.21359	0.524266	2.70157	-4.17041	Pect
Glycerolipid metabolism	3/42	0.227239	0.530685	-60.2091	89.2151	wun;Mulk;CG1946
Glycerophospholipid metabolism	4/63	0.234122	0.530685	-58.703	85.2315	wun;Pect;CLS;CG7718
Glycosylphosphatidylinositol (GPI)-anchor biosynthesis	2/24	0.242412	0.530685	-52.6783	74.6513	PIG-H;PIG-B
Citrate cycle (TCA cycle)	3/43	0.23774	0.530685	-26.4379	37.98	CG5028;SdhD;SdhA
Biosynthesis of unsaturated fatty acids	2/25	0.257141	0.548115	-27.8685	37.8491	Desat2;CG17544
Amino sugar and nucleotide sugar metabolism	3/47	0.280443	0.567898	-37.5147	47.6955	Galt;Hexo2;CG5946
Sulfur relay system	1/8	0.274131	0.567898	-7.32893	9.48473	CG8078
Sphingolipid metabolism	2/28	0.301309	0.595268	-9.371	11.2416	wun;Sk1
Glycosphingolipid biosynthesis	1/10	0.330017	0.607531	-48.1598	53.3905	Hexo2
Fatty acid biosynthesis	1/10	0.330017	0.607531	-11.608	12.8688	CG3961
Retinol metabolism	2/29	0.315952	0.607531	-3.90742	4.502	CG9265;Fdh
AGE-RAGE signaling pathway in diabetic complications	2/31	0.345007	0.621013	-35.0126	37.26	Pkc53E;Plc21C
Neuroactive ligand-receptor interaction	3/54	0.356279	0.627361	-12.2004	12.5914	Try29F;AdoR;mGluR
RNA degradation	3/58	0.399268	0.684942	-0.290674	0.266874	Ski6;Hsc70-5;Csl4
alpha-Linolenic acid metabolism	1/13	0.405891	0.684942	5.76604	-5.19907	CG17544
Fatty acid elongation	1/15	0.451644	0.709775	-33.3509	26.5093	Mtpalpha
Butanoate metabolism	1/16	0.473183	0.709775	-15.7082	11.754	Mtpalpha
FoxO signaling pathway	3/65	0.472278	0.709775	-15.3732	11.5328	nmo;Gadd45;Sod2
Toll and Imd signaling pathway	3/65	0.472278	0.709775	4.07796	-3.05924	GNBP1;Dif;PGRP-LC
Phototransduction	2/38	0.44277	0.709775	12.5141	-10.1953	Pkc53E;Plc21C
Phagosome	4/89	0.464261	0.709775	30.1867	-23.1625	Vha100-4;VhaSFD;alphaTub84D;VhaAC39-1
Apoptosis	3/69	0.51215	0.754258	6.04685	-4.04617	hid;bic;Drp1
Inositol phosphate metabolism	2/47	0.555561	0.777849	-34.6324	20.3561	Mipp1;Plc21C
ABC transporters	1/21	0.568847	0.777849	-0.873663	0.492872	CG4562
Tyrosine metabolism	1/21	0.568847	0.777849	6.36287	-3.58958	Fdh
Tryptophan metabolism	1/21	0.568847	0.777849	7.50003	-4.2311	Mtpalpha
Other glycan degradation	1/22	0.585787	0.777849	23.197	-12.4057	Hexo2
Propanoate metabolism	1/22	0.585787	0.777849	26.7409	-14.301	Mtpalpha
Protein export	1/23	0.602063	0.786566	28.8465	-14.6365	Trp1
Ether lipid metabolism	1/24	0.6177	0.794186	-3.05357	1.47107	wun
Glycolysis / Gluconeogenesis	2/54	0.631455	0.799185	-35.3573	16.2548	Fdh;Mipp1
Glycine, serine and threonine metabolism	1/27	0.661024	0.823738	-35.3573	14.6367	Alas
RNA polymerase	1/29	0.687147	0.843316	6.29402	-2.36157	CG18600
mTOR signaling pathway	3/96	0.732379	0.847467	5.10145	-1.58888	VhaSFD;RpS6;Pkc53E
Ribosome biogenesis in eukaryotes	6/178	0.7038	0.847467	12.2237	-4.2937	CG7637;Nop60B;nop5;NHP2;Fib;Nop56
Valine, leucine and isoleucine degradation	1/32	0.722609	0.847467	17.4755	-5.67756	Mtpalpha
Phosphatidylinositol signaling system	2/63	0.713677	0.847467	28.8465	-9.73065	Pkc53E;Plc21C
Lysine degradation	1/35	0.754057	0.859193	-20.7702	5.86317	Mtpalpha
Mitophagy	1/36	0.763727	0.859193	-15.3256	4.13094	Tom7
mRNA surveillance pathway	2/73	0.786412	0.872594	13.4323	-3.22746	msi;Hel25E
Arginine and proline metabolism	1/53	0.880566	0.917978	-4.59763	0.584771	SpdS
MAPK signaling pathway	2/93	0.884709	0.917978	7.74329	-0.948525	hid;Sod2
Autophagy	2/95	0.891801	0.917978	10.2346	-1.17199	eIF2alpha;Bace
Pyruvate metabolism	1/46	0.841817	0.917978	7.76291	-1.33671	Glo1
Proteasome	1/52	0.875674	0.917978	37.2689	-4.94787	REG
Protein processing in endoplasmic reticulum	3/132	0.895312	0.917978	61.3711	-6.78663	Trp1;eIF2alpha;l(2)efl
Hippo signaling pathway	1/63	0.920068	0.931569	-2.33425	0.19446	l(2)gl
Spliceosome	2/127	0.962124	0.962124	16.2292	-0.626642	Hel25E;SmF

## Sheet: Cluster IV
Term	Overlap	P.value	Adjusted.P.value	Z.score	Combined.Score	Genes
Lysosome	17/118	1.54861e-07	1.19243e-05	-1.44527	22.6629	Gba1a;LManIV;Mvl;CG30273;CG1827;Lip3;MFS10;vsg;LManIII;AP-1gamma;Tsp29Fa;CG17119;Vha100-1;LManVI;Vha100-2;LManV;CG6903
Other glycan degradation	6/22	4.42248e-05	0.0015198	-26.2854	263.543	Gba1a;LManIV;LManIII;CG1827;LManVI;LManV
Starch and sucrose metabolism	7/33	5.92129e-05	0.0015198	-26.1068	254.134	Pgi;Mal-A4;AGBE;Amy-p;Mal-B2;Hex-A;Mal-A3
Toll and Imd signaling pathway	8/65	0.000914116	0.0175967	-23.8689	167.024	imd;PGRP-SC1a;Def;PGRP-SC2;DptA;Takl2;Fadd;Tab2
Wnt signaling pathway	9/91	0.0021551	0.0331885	-9.33105	57.2919	wg;wntD;fz;Notum;Cul1;Takl2;sina;fz3;fz2
Tyrosine metabolism	4/21	0.00370041	0.0474886	-16.5003	92.3904	PPO3;Got1;CG5793;Got2
Galactose metabolism	5/37	0.00558971	0.0521994	-86.948	450.984	CG12766;Mal-A4;Mal-B2;Hex-A;Mal-A3
Arginine and proline metabolism	6/53	0.00600113	0.0521994	-56.9659	291.427	PH4alphaSG2;Got1;CG5144;Got2;PH4alphaPV;CG15864
Mucin type O-glycan biosynthesis	4/24	0.00610123	0.0521994	-25.0254	127.611	C1GalTA;CG34056;CG34057;CG2975
mTOR signaling pathway	8/96	0.0103812	0.0799354	-0.00340323	0.0155451	wg;wntD;fz;Sos;Tor;CLIP-190;fz3;fz2
Fructose and mannose metabolism	4/29	0.0120619	0.0844336	-19.5039	86.1622	CG7328;CG12766;Hex-A;Tpi
Glycolysis / Gluconeogenesis	5/54	0.0263655	0.127373	-73.0116	265.448	Pgi;Pgk;Hex-A;Gapdh2;Tpi
Cysteine and methionine metabolism	4/34	0.0208468	0.127373	-42.89	166.008	Eip55E;AhcyL1;Got1;Got2
Neuroactive ligand-receptor interaction	5/54	0.0263655	0.127373	-17.5713	63.8838	etaTry;iotaTry;thetaTry;Dh44-R2;Lgr1
Phenylalanine metabolism	2/8	0.0240912	0.127373	-9.39152	34.9919	Got1;Got2
MAPK signaling pathway	7/93	0.0264671	0.127373	-0.647911	2.35312	RasGAP1;PTP-ER;Sos;sty;Takl2;Tab2;sina
Notch signaling pathway	3/22	0.0300684	0.136192	-4.97533	17.4349	Gcn5;dx;numb
Selenocompound metabolism	2/11	0.0444869	0.190305	-24.4855	76.2127	Eip55E;Trxr-1
Glycine, serine and threonine metabolism	3/27	0.0509617	0.206529	-69.9992	208.365	Eip55E;CG11899;Gnmt
Sphingolipid metabolism	3/28	0.0557984	0.214824	-22.5962	65.2129	Gba1a;CDase;bwa
Arginine biosynthesis	2/15	0.0782765	0.287014	-46.1842	117.655	Got1;Got2
Glutathione metabolism	5/77	0.0930564	0.311537	0.634082	-1.50566	GstD8;GstD4;GstD5;RnrS;CG31343
Purine metabolism	6/99	0.0899005	0.311537	7.77527	-18.731	CG31793;Ac13E;CG16758;Ac76E;RnrS;Pde9
Hedgehog signaling pathway	3/38	0.114823	0.353654	-52.1973	112.974	hh;Cul1;ptc
N-Glycan biosynthesis	3/38	0.114823	0.353654	-35.9221	77.7486	FucT6;Mgat2;alpha-Man-Ib
Glycerolipid metabolism	3/42	0.143024	0.366858	-63.2215	122.949	CG12766;CG1941;Gk2
Metabolism of xenobiotics by cytochrome P450	4/64	0.139676	0.366858	-45.3758	89.3192	GstD8;CG3609;GstD4;GstD5
Inositol phosphate metabolism	3/47	0.181047	0.366858	-48.4946	82.8772	CG9391;CG9784;Tpi
Amino sugar and nucleotide sugar metabolism	3/47	0.181047	0.366858	-40.0168	68.3886	Pgi;Hex-A;Oscillin
TGF-beta signaling pathway	3/41	0.135769	0.366858	-10.4909	20.9482	Cul1;sog;emc
Steroid biosynthesis	1/6	0.173468	0.366858	-11.3804	19.9358	Lip3
Hippo signaling pathway	4/63	0.13404	0.366858	-6.06464	12.1876	wg;app;sav;hth
ABC transporters	2/21	0.138765	0.366858	-5.57426	11.009	CG1824;Hmt-1
Vitamin B6 metabolism	1/6	0.173468	0.366858	-2.37468	4.15988	CG11899
Pentose and glucuronate interconversions	3/45	0.165514	0.366858	0.795308	-1.43052	CG12766;CG3609;CG7322
Apoptosis	4/69	0.169191	0.366858	2.60007	-4.61962	sav;Takl2;Fadd;Tab2
Pentose phosphate pathway	2/24	0.171841	0.366858	3.04618	-5.36489	Pgi;Rpi
Phosphonate and phosphinate metabolism	1/6	0.173468	0.366858	3.61427	-6.33134	bbc
Dorso-ventral axis formation	2/28	0.217578	0.429578	-22.146	33.777	AGO3;Sos
Alanine, aspartate and glutamate metabolism	2/29	0.229188	0.441187	-38.3487	56.4958	Got1;Got2
Longevity regulating pathway	3/55	0.246401	0.462753	-44.6439	62.537	Ac13E;Ac76E;Tor
Lysine degradation	2/35	0.299223	0.542224	-43.1037	52.0074	CG1544;CG31751
ECM-receptor interaction	1/12	0.316884	0.542224	-16.6612	19.1473	wb
One carbon pool by folate	1/12	0.316884	0.542224	9.86874	-11.3413	Nmdmc
Phosphatidylinositol signaling system	3/63	0.31468	0.542224	11.3	-13.065	CG9391;CG9784;Eip63F-1
Pyrimidine metabolism	2/38	0.333965	0.554145	4.26789	-4.68068	CG16758;RnrS
Other types of O-glycan biosynthesis	1/13	0.338244	0.554145	8.67737	-9.40616	tw
Glycosaminoglycan degradation	1/15	0.378985	0.564516	-44.3943	43.074	CG6903
Fatty acid elongation	1/15	0.378985	0.564516	-34.2281	33.2101	Elo68alpha
Nicotinate and nicotinamide metabolism	1/15	0.378985	0.564516	-11.6728	11.3256	CG16758
Drug metabolism	4/96	0.352732	0.564516	6.94376	-7.23573	GstD8;GstD4;GstD5;RnrS
Ubiquitin mediated proteolysis	4/100	0.381231	0.564516	15.6081	-15.0517	Cul1;CG5087;CG7220;sina
Glycosaminoglycan biosynthesis	1/16	0.398406	0.578817	-42.8882	39.4693	ttv
Mismatch repair	1/20	0.470213	0.670489	-28.0135	21.1381	spel1
Tryptophan metabolism	1/21	0.486786	0.6815	5.789	-4.16768	CG1544
Homologous recombination	1/23	0.518394	0.703341	-35.4025	23.2601	spn-A
Glycosylphosphatidylinositol (GPI)-anchor biosynthesis	1/24	0.533461	0.703341	-36.8635	23.1639	PIG-T
Biosynthesis of unsaturated fatty acids	1/25	0.548058	0.703341	-12.847	7.72583	Elo68alpha
Ether lipid metabolism	1/24	0.533461	0.703341	-6.77744	4.25873	bbc
Fanconi anemia pathway	1/25	0.548058	0.703341	-4.29486	2.58282	spn-A
Insect hormone biosynthesis	1/27	0.575898	0.715228	-29.2415	16.1362	shd
Autophagy	3/95	0.57377	0.715228	7.76075	-4.3113	DOR;Tor;Takl2
RNA polymerase	1/29	0.602026	0.724312	5.83174	-2.95935	RpII15
Protein processing in endoplasmic reticulum	4/132	0.594639	0.724312	48.2733	-25.0926	Cul1;alpha-Man-Ib;prtp;CG4603
Glyoxylate and dicarboxylate metabolism	1/33	0.649558	0.769476	-36.7844	15.8711	Gip
Phototransduction	1/38	0.701082	0.817929	21.408	-7.60262	Eip63F-1
Folate biosynthesis	1/40	0.719507	0.826896	-19.3158	6.35854	CG12766
Pyruvate metabolism	1/46	0.768254	0.86066	6.52907	-1.72129	Men-b
Phagosome	2/89	0.771241	0.86066	46.2103	-12.0033	Vha100-1;Vha100-2
RNA degradation	1/58	0.841832	0.913233	5.23453	-0.901255	PAN2
RNA transport	3/147	0.842072	0.913233	26.8528	-4.61573	eIF2Bdelta;CG14712;CG8963
Glycerophospholipid metabolism	1/63	0.865114	0.921298	-30.8388	4.46836	bbc
FoxO signaling pathway	1/65	0.873439	0.921298	-6.93742	0.938754	Sos
mRNA surveillance pathway	1/73	0.901913	0.938477	13.6656	-1.41079	eRF3
Oxidative phosphorylation	2/144	0.942248	0.955359	20.9201	-1.24446	Vha100-1;Vha100-2
Peroxisome	1/90	0.942952	0.955359	44.181	-2.59519	Jafrac1
Spliceosome	1/127	0.982491	0.982491	15.3916	-0.271878	Slu7

## Sheet: Cluster V
Term	Overlap	P.value	Adjusted.P.value	Z.score	Combined.Score	Genes
Alanine, aspartate and glutamate metabolism	7/29	1.32277e-07	7.53981e-06	-70.8759	1122.56	CG12338;CG1640;P5CDh1;Ssadh;Gdh;Gabat;GLS
Arginine biosynthesis	5/15	1.51572e-06	4.31979e-05	-60.8165	814.918	CG1640;CG6465;Gdh;CG6738;GLS
Sphingolipid metabolism	5/28	4.26164e-05	0.000809712	-33.3023	335.13	CG11425;Gba1b;CG11438;Sply;Ect3
Other glycan degradation	4/22	0.000241198	0.00343707	-24.5791	204.741	Gba1b;LManII;LManI;Ect3
Fatty acid degradation	4/32	0.00106016	0.0120859	-15.6897	107.464	CG31075;CG9547;Acox57D-d;CG5009
Biosynthesis of unsaturated fatty acids	3/25	0.0052215	0.0425179	-50.0431	262.975	Desat1;Acox57D-d;CG5009
Ether lipid metabolism	3/24	0.00464332	0.0425179	-38.4303	206.46	CG11425;CG7149;CG11438
Neuroactive ligand-receptor interaction	4/54	0.00730253	0.0520305	-18.784	92.4086	zetaTry;betaTry;mAChR-C;5-HT2A
Peroxisome	5/90	0.00932091	0.0590324	-6.82049	31.8892	CG12338;ry;Sod3;Acox57D-d;CG5009
Valine, leucine and isoleucine degradation	3/32	0.0104662	0.0596573	-20.8822	95.2146	CG31075;Gabat;CG6638
Lysine degradation	3/35	0.0133861	0.0675917	-66.9775	288.91	CG31075;CG9547;Plod
alpha-Linolenic acid metabolism	2/13	0.0142298	0.0675917	-19.334	82.2163	Acox57D-d;CG5009
Galactose metabolism	3/37	0.0155648	0.0682456	-82.1158	341.827	CG10467;Mal-A2;Ect3
Glycerolipid metabolism	3/42	0.0218355	0.082975	-74.5177	284.972	CG11425;CG31075;CG11438
Butanoate metabolism	2/16	0.0212868	0.082975	-44.3206	170.62	Ssadh;Gabat
Nitrogen metabolism	2/18	0.0266396	0.0949034	-12.9378	46.9042	CAH1;Gdh
beta-Alanine metabolism	2/19	0.029498	0.0989051	-12.0245	42.3677	CG31075;Gabat
Tryptophan metabolism	2/21	0.0355592	0.112604	-15.3138	51.0952	CG31075;CG9547
Glycerophospholipid metabolism	3/63	0.0608954	0.165288	-69.2461	193.792	CG11425;CG7149;CG11438
Insect hormone biosynthesis	2/27	0.05623	0.165288	-62.3567	179.482	Jheh3;CG31075
Ascorbate and aldarate metabolism	2/28	0.060001	0.165288	-46.1842	129.934	CG6910;CG31075
Fructose and mannose metabolism	2/29	0.0638562	0.165446	-16.8457	46.3445	Pfrx;Sodh-1
Caffeine metabolism	1/6	0.0825213	0.188148	-36.4522	90.9373	ry
Starch and sucrose metabolism	2/33	0.0800577	0.188148	-16.0754	40.5905	Mal-A2;Amyrel
Phosphonate and phosphinate metabolism	1/6	0.0825213	0.188148	-0.492855	1.22952	CG7149
Lysosome	4/118	0.088462	0.193936	1.61674	-3.9209	Gba1b;LManII;LManI;Ect3
Histidine metabolism	1/8	0.108491	0.229038	-55.0503	122.271	CG31075
Circadian rhythm	1/9	0.121201	0.238222	-32.8757	69.3778	per
Taurine and hypotaurine metabolism	1/9	0.121201	0.238222	-10.6739	22.5252	Ggt-1
Glycosphingolipid biosynthesis	1/10	0.133729	0.245889	-57.9499	116.592	Ect3
Fatty acid biosynthesis	1/10	0.133729	0.245889	-18.1181	36.4525	FASN1
Pyruvate metabolism	2/46	0.139499	0.248483	-0.87397	1.72146	CG31075;Men
Amino sugar and nucleotide sugar metabolism	2/47	0.144397	0.249413	-43.3529	83.8959	Cht6;Cht9
One carbon pool by folate	1/12	0.158255	0.257729	1.0337	-1.90568	Dhfr
Drug metabolism	3/96	0.157361	0.257729	4.47831	-8.28135	ry;GstE12;Est-6
Arginine and proline metabolism	2/53	0.174464	0.276234	-35.4025	61.8141	P5CDh1;CG31075
Glycolysis / Gluconeogenesis	2/54	0.17957	0.276635	-55.6906	95.6314	CG10467;CG31075
Glycosaminoglycan degradation	1/15	0.193752	0.290628	-53.4314	87.6904	Ect3
Arachidonic acid metabolism	1/17	0.216584	0.316545	-33.8622	51.8017	Ggt-1
Apoptosis	2/69	0.258008	0.367662	3.79895	-5.14668	Traf4;Jafrac2
Propanoate metabolism	1/22	0.270884	0.376595	12.7037	-16.5919	Gabat
Glutathione metabolism	2/77	0.300273	0.407514	2.62213	-3.15459	Ggt-1;GstE12
Cysteine and methionine metabolism	1/34	0.386387	0.512188	-20.7154	19.6986	CG11134
Hedgehog signaling pathway	1/38	0.420682	0.532864	-39.3409	34.0644	ihog
N-Glycan biosynthesis	1/38	0.420682	0.532864	-25.3708	21.968	xit
Folate biosynthesis	1/40	0.437106	0.541632	-37.7368	31.2302	Dhfr
Pentose and glucuronate interconversions	1/45	0.476165	0.577477	12.8	-9.49744	Sodh-1
Inositol phosphate metabolism	1/47	0.491022	0.583089	-40.7933	29.0149	CG6910
Longevity regulating pathway	1/55	0.546365	0.635568	-38.483	23.2617	Sod3
Metabolism of xenobiotics by cytochrome P450	1/64	0.601489	0.656975	-30.6846	15.5984	GstE12
Aminoacyl-tRNA biosynthesis	1/64	0.601489	0.656975	-28.3403	14.4067	CysRS
FoxO signaling pathway	1/65	0.607186	0.656975	-15.3732	7.66999	homer
Oxidative phosphorylation	2/144	0.610872	0.656975	14.2759	-7.03614	CG40472;ND-B18
MAPK signaling pathway	1/93	0.7376	0.778578	4.5794	-1.39376	pros
Purine metabolism	1/99	0.759351	0.786964	29.0332	-7.99259	ry
Spliceosome	1/127	0.839358	0.850552	10.9946	-1.92536	U4-U6-60K
Protein processing in endoplasmic reticulum	1/132	0.850552	0.850552	43.3617	-7.01894	S1P

## Sheet: Cluster VI
Term	Overlap	P.value	Adjusted.P.value	Z.score	Combined.Score	Genes
Glutathione metabolism	7/77	0.000690607	0.0290055	-1.66787	12.1386	GstO3;GstE7;GstO2;GstE8;GstE3;GstE1;Pgd
MAPK signaling pathway	6/93	0.00905334	0.126747	-2.4362	11.4614	kek1;eff;Rac2;msn;Rac1;alph
Endocytosis	7/121	0.00887726	0.126747	-1.38031	6.52093	CG2224;Vrp1;Chmp1;aPKC;btl;CenG1A;nuf
AGE-RAGE signaling pathway in diabetic complications	3/31	0.0212105	0.17564	-69.2078	266.675	Rel;Rac2;Rac1
Metabolism of xenobiotics by cytochrome P450	4/64	0.0345169	0.17564	-60.067	202.204	GstE7;GstE8;GstE3;GstE1
ECM-receptor interaction	2/12	0.0213685	0.17564	-42.7047	164.235	CG3168;mys
Toll and Imd signaling pathway	4/65	0.0362436	0.17564	-21.5875	71.6165	PGRP-LF;eff;pirk;Rel
Phagosome	5/89	0.0284356	0.17564	-9.87232	35.1466	Dlic;mys;Sdic3;Rac2;Rac1
Drug metabolism	5/96	0.0376371	0.17564	0.0757245	-0.248359	CG15547;GstE7;GstE8;GstE3;GstE1
ABC transporters	2/21	0.0607418	0.255115	-8.49188	23.7868	MRP;CG7806
Glycosylphosphatidylinositol (GPI)-anchor biosynthesis	2/24	0.0769169	0.293683	-72.2585	185.345	PIG-L;PIG-A
Aminoacyl-tRNA biosynthesis	3/64	0.124869	0.327781	-56.6974	117.958	LeuRS;AspRS;Slimp
Caffeine metabolism	1/6	0.109823	0.327781	-45.0359	99.4792	Uro
Hippo signaling pathway	3/63	0.120634	0.327781	-6.89362	14.58	sdt;aPKC;Pak3
Purine metabolism	4/99	0.123124	0.327781	3.266	-6.84084	Uro;CG15547;cN-IIIB;CG31183
Protein processing in endoplasmic reticulum	5/132	0.11085	0.327781	7.34292	-16.1513	Ostgamma;eff;crc;alpha-Man-Ia;CG30156
N-Glycan biosynthesis	2/38	0.165118	0.364997	-39.6151	71.3507	Ostgamma;alpha-Man-Ia
Ubiquinone and other terpenoid-quinone biosynthesis	1/9	0.160136	0.364997	-13.8731	25.4118	Coq2
Pyrimidine metabolism	2/38	0.165118	0.364997	-2.2572	4.06544	CG15547;cN-IIIB
Folate biosynthesis	2/40	0.178844	0.375572	-60.5439	104.211	GstO3;GstO2
Nicotinate and nicotinamide metabolism	1/15	0.252412	0.504824	-20.2874	27.9295	cN-IIIB
Dorso-ventral axis formation	1/28	0.419113	0.582962	-30.0144	26.101	capu
Fanconi anemia pathway	1/25	0.384279	0.582962	-25.3968	24.2891	Fancm
Sphingolipid metabolism	1/28	0.419113	0.582962	-16.9283	14.7211	CG33090
Fructose and mannose metabolism	1/29	0.430281	0.582962	-14.9124	12.5759	CG1129
Other glycan degradation	1/22	0.347363	0.582962	-8.36934	8.84962	CG33090
Phosphatidylinositol signaling system	2/63	0.341676	0.582962	-3.43912	3.69325	CG10082;Sac1
Pentose phosphate pathway	1/24	0.372211	0.582962	-3.70644	3.66305	Pgd
RNA polymerase	1/29	0.430281	0.582962	-1.79598	1.51458	RpII140
Apoptosis	2/69	0.383231	0.582962	1.55105	-1.48764	crc;Dronc
Lysosome	3/118	0.395696	0.582962	1.73922	-1.61245	Tsp42Eb;CG13511;CG42565
Mitophagy	1/36	0.502689	0.647277	-42.0369	28.9123	crc
Phototransduction	1/38	0.521636	0.647277	4.14347	-2.69651	inaE
Wnt signaling pathway	2/91	0.523986	0.647277	9.81973	-6.34639	Rac2;Rac1
Autophagy	2/95	0.547187	0.656625	3.97715	-2.39808	Atg18b;CG17698
Inositol phosphate metabolism	1/47	0.598375	0.661361	-48.4946	24.9038	Sac1
Amino sugar and nucleotide sugar metabolism	1/47	0.598375	0.661361	-40.0168	20.5501	CG1129
Ubiquitin mediated proteolysis	2/100	0.57506	0.661361	9.48128	-5.24581	eff;EloB
Glycolysis / Gluconeogenesis	1/54	0.649462	0.69942	-54.1844	23.3866	CG9008
Glycerophospholipid metabolism	1/63	0.705736	0.741023	-54.9375	19.1465	nes
mRNA surveillance pathway	1/73	0.757756	0.776238	5.96864	-1.65567	eRF1
RNA transport	2/147	0.776786	0.776786	14.8316	-3.74633	CG18789;eIF2beta
