# Supplementary material for: Wnt Signaling Rescues Amyloid Beta-Induced Gut Stem Cell Loss
Source: Cells. 2022 Jan 14;11(2):281. doi: 10.3390/cells11020281 (PMC8774390; doi:10.3390/cells11020281)
Supplement: Supplementary file 1 [file cells-11-00281-s001.zip › cells-1460617 supplementary for 2nd review/Supplement/SupplementalTableS4 ABWnt.xlsx]

## Sheet: Sheet1
Raw Data
% TdTomato				Restricted mean				Age in Days at % mortality						Linear Interpolation of Mortality Curve
#days	dead		Name	no_subjects	days	std_err	95_ci	at_25	at_50	at_75	at_90	at_100	95_median_ci	at_inter_25	at_inter_50	at_inter_75	at_inter_90	at_inter_100
1	0		TdTomato	80	80.66	2.23	76.30 ~ 85.02	77	87	91	96	99	- ~ -	76.87	86.58	90.33	95.4	99
2	0		Wg	42	37.36	1.97	33.50 ~ 41.22	30	38	46	54	55	34.0 ~ 40.0	29.87	37.33	45.5	53.2	55
3	0		Aβ-Cry2-mCh + Wg	25	36.76	2.5	31.86 ~ 41.66	23	41	46	54	55	26.0 ~ 44.0	22.81	40.17	45.75	53.75	55				±
4	0		Aβ-Cry2-mCh Light	23	18.17	0.89	16.42 ~ 19.93	15	20	21	21	22	19.0 ~ 20.0	14.5	19.62	20.53	20.96	22
5	0
6	0
7	0		condition	chi	pvalue	corrected_pvalue
8	0		WT v.s. Wg/WNT1	119.09	0	0												Sample	n	Mean no. of days	Corrected p-value (vs TdTomato)
9	0		WT v.s. Wg/WNT1 AB-Cry2	99.89	0	0												TdTomato	80	80.66 ± 2.23
10	0		WT v.s. AB-Cry2 Light	99.03	0	0												Wg	42	37.36 ± 1.97	<0.01
11	2		Wg/WNT1 v.s. WT	119.09	0	0												Aβ-Cry2-mCh + Wg	25	36.76 ± 2.50	<0.01
12	0		Wg/WNT1 v.s. Wg/WNT1 AB-Cry2	0.06	0.8073	1												Aβ-Cry2-mCh Light	23	18.17 ± 0.89	<0.01
13	0		Wg/WNT1 v.s. AB-Cry2 Light	47.06	0	0
14	0		Wg/WNT1 AB-Cry2 v.s. WT	99.89	0	0
15	0		Wg/WNT1 AB-Cry2 v.s. Wg/WNT1	0.06	0.8073	1
16	2		Wg/WNT1 AB-Cry2 v.s. AB-Cry2 Light	36.09	0	0
17	0		AB-Cry2 Light v.s. WT	99.03	0	0
18	0		AB-Cry2 Light v.s. Wg/WNT1	47.06	0	0
19	1		AB-Cry2 Light v.s. Wg/WNT1 AB-Cry2	36.09	0	0
20	0
21	0
22	0
23	0
24	0
25	0
26	0
27	0
28	0
29	0
30	0
31	0		Experiment	time	at_risk	dead	censored	percent_mortality	s_hat	var_s_hat	se_s	surv_time
32	0		WT	1	80	0	0	0	1	0	0	0
33	0		WT	2	80	0	0	0	1	0	0	0
34	0		WT	3	80	0	0	0	1	0	0	0
35	0		WT	4	80	0	0	0	1	0	0	0
36	0		WT	5	80	0	0	0	1	0	0	0
37	0		WT	6	80	0	0	0	1	0	0	0
38	0		WT	7	80	0	0	0	1	0	0	0
39	0		WT	8	80	0	0	0	1	0	0	0
40	0		WT	9	80	0	0	0	1	0	0	0
41	0		WT	10	80	0	0	0	1	0	0	0
42	0		WT	11	80	2	0	2.5	0.975	0	0.017	0.275
43	0		WT	12	78	0	0	2.5	0.975	0	0.017	0.275
44	0		WT	13	78	0	0	2.5	0.975	0	0.017	0.275
45	0		WT	14	78	0	0	2.5	0.975	0	0.017	0.275
46	0		WT	15	78	0	0	2.5	0.975	0	0.017	0.275
47	0		WT	16	78	2	0	5	0.95	0.001	0.024	0.675
48	0		WT	17	76	0	0	5	0.95	0.001	0.024	0.675
49	0		WT	18	76	0	0	5	0.95	0.001	0.024	0.675
50	1		WT	19	76	1	0	6.25	0.938	0.001	0.027	0.913
51	0		WT	20	75	0	0	6.25	0.938	0.001	0.027	0.913
52	2		WT	21	75	0	0	6.25	0.938	0.001	0.027	0.913
53	0		WT	22	75	0	0	6.25	0.938	0.001	0.027	0.913
54	0		WT	23	75	0	0	6.25	0.938	0.001	0.027	0.913
55	0		WT	24	75	0	0	6.25	0.938	0.001	0.027	0.913
56	0		WT	25	75	0	0	6.25	0.938	0.001	0.027	0.913
57	0		WT	26	75	0	0	6.25	0.938	0.001	0.027	0.913
58	0		WT	27	75	0	0	6.25	0.938	0.001	0.027	0.913
59	1		WT	28	75	0	0	6.25	0.938	0.001	0.027	0.913
60	0		WT	29	75	0	0	6.25	0.938	0.001	0.027	0.913
61	0		WT	30	75	0	0	6.25	0.938	0.001	0.027	0.913
62	0		WT	31	75	0	0	6.25	0.938	0.001	0.027	0.913
63	0		WT	32	75	0	0	6.25	0.938	0.001	0.027	0.913
64	3		WT	33	75	0	0	6.25	0.938	0.001	0.027	0.913
65	0		WT	34	75	0	0	6.25	0.938	0.001	0.027	0.913
66	0		WT	35	75	0	0	6.25	0.938	0.001	0.027	0.913
67	0		WT	36	75	0	0	6.25	0.938	0.001	0.027	0.913
68	0		WT	37	75	0	0	6.25	0.938	0.001	0.027	0.913
69	0		WT	38	75	0	0	6.25	0.938	0.001	0.027	0.913
70	1		WT	39	75	0	0	6.25	0.938	0.001	0.027	0.913
71	0		WT	40	75	0	0	6.25	0.938	0.001	0.027	0.913
72	0		WT	41	75	0	0	6.25	0.938	0.001	0.027	0.913
73	0		WT	42	75	0	0	6.25	0.938	0.001	0.027	0.913
74	0		WT	43	75	0	0	6.25	0.938	0.001	0.027	0.913
75	0		WT	44	75	0	0	6.25	0.938	0.001	0.027	0.913
76	0		WT	45	75	0	0	6.25	0.938	0.001	0.027	0.913
77	8		WT	46	75	0	0	6.25	0.938	0.001	0.027	0.913
78	1		WT	47	75	0	0	6.25	0.938	0.001	0.027	0.913
79	0		WT	48	75	0	0	6.25	0.938	0.001	0.027	0.913
80	0		WT	49	75	0	0	6.25	0.938	0.001	0.027	0.913
81	0		WT	50	75	1	0	7.5	0.925	0.001	0.029	1.538
82	0		WT	51	74	0	0	7.5	0.925	0.001	0.029	1.538
83	0		WT	52	74	2	0	10	0.9	0.001	0.034	2.838
84	0		WT	53	72	0	0	10	0.9	0.001	0.034	2.838
85	0		WT	54	72	0	0	10	0.9	0.001	0.034	2.838
86	0		WT	55	72	0	0	10	0.9	0.001	0.034	2.838
87	31		WT	56	72	0	0	10	0.9	0.001	0.034	2.838
88	3		WT	57	72	0	0	10	0.9	0.001	0.034	2.838
89	0		WT	58	72	0	0	10	0.9	0.001	0.034	2.838
90	0		WT	59	72	1	0	11.25	0.888	0.001	0.035	3.575
91	12		WT	60	71	0	0	11.25	0.888	0.001	0.035	3.575
92	0		WT	61	71	0	0	11.25	0.888	0.001	0.035	3.575
93	0		WT	62	71	0	0	11.25	0.888	0.001	0.035	3.575
94	0		WT	63	71	0	0	11.25	0.888	0.001	0.035	3.575
95	0		WT	64	71	3	0	15	0.85	0.002	0.04	5.975
96	10		WT	65	68	0	0	15	0.85	0.002	0.04	5.975
97	0		WT	66	68	0	0	15	0.85	0.002	0.04	5.975
98	0		WT	67	68	0	0	15	0.85	0.002	0.04	5.975
99	2		WT	68	68	0	0	15	0.85	0.002	0.04	5.975
%Wg			WT	69	68	0	0	15	0.85	0.002	0.04	5.975
#days	dead		WT	70	68	1	0	16.25	0.838	0.002	0.041	6.85
1	0		WT	71	67	0	0	16.25	0.838	0.002	0.041	6.85
2	0		WT	72	67	0	0	16.25	0.838	0.002	0.041	6.85
3	0		WT	73	67	0	0	16.25	0.838	0.002	0.041	6.85
4	0		WT	74	67	0	0	16.25	0.838	0.002	0.041	6.85
5	0		WT	75	67	0	0	16.25	0.838	0.002	0.041	6.85
6	0		WT	76	67	0	0	16.25	0.838	0.002	0.041	6.85
7	2		WT	77	67	8	0	26.25	0.738	0.002	0.049	14.55
8	0		WT	78	59	1	0	27.5	0.725	0.002	0.05	15.525
9	0		WT	79	58	0	0	27.5	0.725	0.002	0.05	15.525
10	0		WT	80	58	0	0	27.5	0.725	0.002	0.05	15.525
11	2		WT	81	58	0	0	27.5	0.725	0.002	0.05	15.525
12	0		WT	82	58	0	0	27.5	0.725	0.002	0.05	15.525
13	0		WT	83	58	0	0	27.5	0.725	0.002	0.05	15.525
14	0		WT	84	58	0	0	27.5	0.725	0.002	0.05	15.525
15	0		WT	85	58	0	0	27.5	0.725	0.002	0.05	15.525
16	0		WT	86	58	0	0	27.5	0.725	0.002	0.05	15.525
17	0		WT	87	58	31	0	66.25	0.338	0.003	0.053	49.238
18	1		WT	88	27	3	0	70	0.3	0.003	0.051	52.538
19	0		WT	89	24	0	0	70	0.3	0.003	0.051	52.538
20	0		WT	90	24	0	0	70	0.3	0.003	0.051	52.538
21	0		WT	91	24	12	0	85	0.15	0.002	0.04	66.188
22	0		WT	92	12	0	0	85	0.15	0.002	0.04	66.188
23	0		WT	93	12	0	0	85	0.15	0.002	0.04	66.188
24	0		WT	94	12	0	0	85	0.15	0.002	0.04	66.188
25	0		WT	95	12	0	0	85	0.15	0.002	0.04	66.188
26	2		WT	96	12	10	0	97.5	0.025	0	0.017	78.188
27	0		WT	97	2	0	0	97.5	0.025	0	0.017	78.188
28	0		WT	98	2	0	0	97.5	0.025	0	0.017	78.188
29	0		WT	99	2	2	0	100	0	0	0	80.663
30	4		Wg/WNT1	1	42	0	0	0	1	0	0	0
31	0		Wg/WNT1	2	42	0	0	0	1	0	0	0
32	0		Wg/WNT1	3	42	0	0	0	1	0	0	0
33	1		Wg/WNT1	4	42	0	0	0	1	0	0	0
34	4		Wg/WNT1	5	42	0	0	0	1	0	0	0
35	0		Wg/WNT1	6	42	0	0	0	1	0	0	0
36	0		Wg/WNT1	7	42	2	0	4.76	0.952	0.001	0.033	0.333
37	4		Wg/WNT1	8	40	0	0	4.76	0.952	0.001	0.033	0.333
38	3		Wg/WNT1	9	40	0	0	4.76	0.952	0.001	0.033	0.333
39	0		Wg/WNT1	10	40	0	0	4.76	0.952	0.001	0.033	0.333
40	0		Wg/WNT1	11	40	2	0	9.52	0.905	0.002	0.045	0.857
41	5		Wg/WNT1	12	38	0	0	9.52	0.905	0.002	0.045	0.857
42	0		Wg/WNT1	13	38	0	0	9.52	0.905	0.002	0.045	0.857
43	0		Wg/WNT1	14	38	0	0	9.52	0.905	0.002	0.045	0.857
44	1		Wg/WNT1	15	38	0	0	9.52	0.905	0.002	0.045	0.857
45	2		Wg/WNT1	16	38	0	0	9.52	0.905	0.002	0.045	0.857
46	1		Wg/WNT1	17	38	0	0	9.52	0.905	0.002	0.045	0.857
47	0		Wg/WNT1	18	38	1	0	11.9	0.881	0.002	0.05	1.286
48	1		Wg/WNT1	19	37	0	0	11.9	0.881	0.002	0.05	1.286
49	0		Wg/WNT1	20	37	0	0	11.9	0.881	0.002	0.05	1.286
50	0		Wg/WNT1	21	37	0	0	11.9	0.881	0.002	0.05	1.286
51	0		Wg/WNT1	22	37	0	0	11.9	0.881	0.002	0.05	1.286
52	4		Wg/WNT1	23	37	0	0	11.9	0.881	0.002	0.05	1.286
53	0		Wg/WNT1	24	37	0	0	11.9	0.881	0.002	0.05	1.286
54	4		Wg/WNT1	25	37	0	0	11.9	0.881	0.002	0.05	1.286
55	1		Wg/WNT1	26	37	2	0	16.67	0.833	0.003	0.058	2.524
% AB-Cry2-mCh + Wg			Wg/WNT1	27	35	0	0	16.67	0.833	0.003	0.058	2.524
#days	dead		Wg/WNT1	28	35	0	0	16.67	0.833	0.003	0.058	2.524
1	0		Wg/WNT1	29	35	0	0	16.67	0.833	0.003	0.058	2.524
2	0		Wg/WNT1	30	35	4	0	26.19	0.738	0.005	0.068	5.381
3	0		Wg/WNT1	31	31	0	0	26.19	0.738	0.005	0.068	5.381
4	0		Wg/WNT1	32	31	0	0	26.19	0.738	0.005	0.068	5.381
5	0		Wg/WNT1	33	31	1	0	28.57	0.714	0.005	0.07	6.167
6	0		Wg/WNT1	34	30	4	0	38.1	0.619	0.006	0.075	9.405
7	0		Wg/WNT1	35	26	0	0	38.1	0.619	0.006	0.075	9.405
8	0		Wg/WNT1	36	26	0	0	38.1	0.619	0.006	0.075	9.405
9	0		Wg/WNT1	37	26	4	0	47.62	0.524	0.006	0.077	12.929
10	0		Wg/WNT1	38	22	3	0	54.76	0.452	0.006	0.077	15.643
11	0		Wg/WNT1	39	19	0	0	54.76	0.452	0.006	0.077	15.643
12	0		Wg/WNT1	40	19	0	0	54.76	0.452	0.006	0.077	15.643
13	0		Wg/WNT1	41	19	5	0	66.67	0.333	0.005	0.073	20.524
14	0		Wg/WNT1	42	14	0	0	66.67	0.333	0.005	0.073	20.524
15	0		Wg/WNT1	43	14	0	0	66.67	0.333	0.005	0.073	20.524
16	2		Wg/WNT1	44	14	1	0	69.05	0.31	0.005	0.071	21.571
17	0		Wg/WNT1	45	13	2	0	73.81	0.262	0.005	0.068	23.714
18	0		Wg/WNT1	46	11	1	0	76.19	0.238	0.004	0.066	24.81
19	0		Wg/WNT1	47	10	0	0	76.19	0.238	0.004	0.066	24.81
20	1		Wg/WNT1	48	10	1	0	78.57	0.214	0.004	0.063	25.952
21	0		Wg/WNT1	49	9	0	0	78.57	0.214	0.004	0.063	25.952
22	0		Wg/WNT1	50	9	0	0	78.57	0.214	0.004	0.063	25.952
23	4		Wg/WNT1	51	9	0	0	78.57	0.214	0.004	0.063	25.952
24	0		Wg/WNT1	52	9	4	0	88.1	0.119	0.002	0.05	30.905
25	0		Wg/WNT1	53	5	0	0	88.1	0.119	0.002	0.05	30.905
26	1		Wg/WNT1	54	5	4	0	97.62	0.024	0.001	0.024	36.048
27	0		Wg/WNT1	55	1	1	0	100	0	0	0	37.357
28	1		Wg/WNT1 AB-Cry2	1	25	0	0	0	1	0	0	0
29	0		Wg/WNT1 AB-Cry2	2	25	0	0	0	1	0	0	0
30	0		Wg/WNT1 AB-Cry2	3	25	0	0	0	1	0	0	0
31	0		Wg/WNT1 AB-Cry2	4	25	0	0	0	1	0	0	0
32	0		Wg/WNT1 AB-Cry2	5	25	0	0	0	1	0	0	0
33	0		Wg/WNT1 AB-Cry2	6	25	0	0	0	1	0	0	0
34	2		Wg/WNT1 AB-Cry2	7	25	0	0	0	1	0	0	0
35	0		Wg/WNT1 AB-Cry2	8	25	0	0	0	1	0	0	0
36	0		Wg/WNT1 AB-Cry2	9	25	0	0	0	1	0	0	0
37	0		Wg/WNT1 AB-Cry2	10	25	0	0	0	1	0	0	0
38	1		Wg/WNT1 AB-Cry2	11	25	0	0	0	1	0	0	0
39	0		Wg/WNT1 AB-Cry2	12	25	0	0	0	1	0	0	0
40	0		Wg/WNT1 AB-Cry2	13	25	0	0	0	1	0	0	0
41	3		Wg/WNT1 AB-Cry2	14	25	0	0	0	1	0	0	0
42	0		Wg/WNT1 AB-Cry2	15	25	0	0	0	1	0	0	0
43	0		Wg/WNT1 AB-Cry2	16	25	2	0	8	0.92	0.003	0.054	1.28
44	2		Wg/WNT1 AB-Cry2	17	23	0	0	8	0.92	0.003	0.054	1.28
45	1		Wg/WNT1 AB-Cry2	18	23	0	0	8	0.92	0.003	0.054	1.28
46	1		Wg/WNT1 AB-Cry2	19	23	0	0	8	0.92	0.003	0.054	1.28
47	1		Wg/WNT1 AB-Cry2	20	23	1	0	12	0.88	0.004	0.065	2.08
48	1		Wg/WNT1 AB-Cry2	21	22	0	0	12	0.88	0.004	0.065	2.08
49	0		Wg/WNT1 AB-Cry2	22	22	0	0	12	0.88	0.004	0.065	2.08
50	0		Wg/WNT1 AB-Cry2	23	22	4	0	28	0.72	0.008	0.09	5.76
51	0		Wg/WNT1 AB-Cry2	24	18	0	0	28	0.72	0.008	0.09	5.76
52	0		Wg/WNT1 AB-Cry2	25	18	0	0	28	0.72	0.008	0.09	5.76
53	0		Wg/WNT1 AB-Cry2	26	18	1	0	32	0.68	0.009	0.093	6.8
54	2		Wg/WNT1 AB-Cry2	27	17	0	0	32	0.68	0.009	0.093	6.8
55	2		Wg/WNT1 AB-Cry2	28	17	1	0	36	0.64	0.009	0.096	7.92
%AB-Cry2-mCh Light			Wg/WNT1 AB-Cry2	29	16	0	0	36	0.64	0.009	0.096	7.92
#days	dead		Wg/WNT1 AB-Cry2	30	16	0	0	36	0.64	0.009	0.096	7.92
1	0		Wg/WNT1 AB-Cry2	31	16	0	0	36	0.64	0.009	0.096	7.92
2	0		Wg/WNT1 AB-Cry2	32	16	0	0	36	0.64	0.009	0.096	7.92
3	0		Wg/WNT1 AB-Cry2	33	16	0	0	36	0.64	0.009	0.096	7.92
4	0		Wg/WNT1 AB-Cry2	34	16	2	0	44	0.56	0.01	0.099	10.64
5	0		Wg/WNT1 AB-Cry2	35	14	0	0	44	0.56	0.01	0.099	10.64
6	1		Wg/WNT1 AB-Cry2	36	14	0	0	44	0.56	0.01	0.099	10.64
7	0		Wg/WNT1 AB-Cry2	37	14	0	0	44	0.56	0.01	0.099	10.64
8	0		Wg/WNT1 AB-Cry2	38	14	1	0	48	0.52	0.01	0.1	12.16
9	0		Wg/WNT1 AB-Cry2	39	13	0	0	48	0.52	0.01	0.1	12.16
10	0		Wg/WNT1 AB-Cry2	40	13	0	0	48	0.52	0.01	0.1	12.16
11	2		Wg/WNT1 AB-Cry2	41	13	3	0	60	0.4	0.01	0.098	17.08
12	0		Wg/WNT1 AB-Cry2	42	10	0	0	60	0.4	0.01	0.098	17.08
13	2		Wg/WNT1 AB-Cry2	43	10	0	0	60	0.4	0.01	0.098	17.08
14	0		Wg/WNT1 AB-Cry2	44	10	2	0	68	0.32	0.009	0.093	20.6
15	1		Wg/WNT1 AB-Cry2	45	8	1	0	72	0.28	0.008	0.09	22.4
16	0		Wg/WNT1 AB-Cry2	46	7	1	0	76	0.24	0.007	0.085	24.24
17	0		Wg/WNT1 AB-Cry2	47	6	1	0	80	0.2	0.006	0.08	26.12
18	0		Wg/WNT1 AB-Cry2	48	5	1	0	84	0.16	0.005	0.073	28.04
19	3		Wg/WNT1 AB-Cry2	49	4	0	0	84	0.16	0.005	0.073	28.04
20	4		Wg/WNT1 AB-Cry2	50	4	0	0	84	0.16	0.005	0.073	28.04
21	8		Wg/WNT1 AB-Cry2	51	4	0	0	84	0.16	0.005	0.073	28.04
22	2		Wg/WNT1 AB-Cry2	52	4	0	0	84	0.16	0.005	0.073	28.04
			Wg/WNT1 AB-Cry2	53	4	0	0	84	0.16	0.005	0.073	28.04
			Wg/WNT1 AB-Cry2	54	4	2	0	92	0.08	0.003	0.054	32.36
			Wg/WNT1 AB-Cry2	55	2	2	0	100	0	0	0	36.76
			AB-Cry2 Light	0	23	0	0	0	1	0	0	0
			AB-Cry2 Light	6	23	1	0	4.35	0.957	0.002	0.043	0.261
			AB-Cry2 Light	11	22	2	0	13.04	0.87	0.005	0.07	1.217
			AB-Cry2 Light	13	20	2	0	21.74	0.783	0.007	0.086	2.348
			AB-Cry2 Light	15	18	1	0	26.09	0.739	0.008	0.092	3
			AB-Cry2 Light	19	17	3	0	39.13	0.609	0.01	0.102	5.478
			AB-Cry2 Light	20	14	4	0	56.52	0.435	0.011	0.103	8.957
			AB-Cry2 Light	21	10	8	0	91.3	0.087	0.003	0.059	16.261
			AB-Cry2 Light	22	2	2	0	100	0	0	0	18.174
