# Supplementary material for: Wnt Signaling Rescues Amyloid Beta-Induced Gut Stem Cell Loss
Source: Cells. 2022 Jan 14;11(2):281. doi: 10.3390/cells11020281 (PMC8774390; doi:10.3390/cells11020281)
Supplement: Supplementary file 1 [file cells-11-00281-s001.zip › cells-1460617 supplementary for 2nd review/Supplement/SupplementalTableS5 Toll.xlsx]

## Sheet: Sheet1
Raw Data
%TdTomato Dark
#days					Restricted mean				Age in Days at % mortality						Linear Interpolation of Mortality Curve
1	0			name	no_subjects	days	std_err	95_ci	at_25	at_50	at_75	at_90	at_100	95_median_ci	at_inter_25	at_inter_50	at_inter_75	at_inter_90	at_inter_100
2	0			TdTomato Dark	114	68.5	1.55	65.47 ~ 71.53	59	70	80	87	92	69.0 ~ 74.0	58.63	69.8	79.75	86.6	92
3	0			TdTomato Light	111	68.52	1.41	65.77 ~ 71.28	63	71	79	86	94	70.0 ~ 74.0	62.22	70.25	78.46	85.32	94
4	0			Toll-Cry2 Dark	70	24.66	1.08	22.54 ~ 26.78	15	24	34	34	42	22.0 ~ 28.0	14.79	23.33	33.39	33.95	42
5	0			Toll-Cry2 Light	182	31.12	0.92	29.33 ~ 32.92	21	28	41	48	55	28.0 ~ 35.0	20.47	28	40.72	47.2	55
6	0			Toll-Cry2 Dark (ISCs)	162	30.59	1.33	27.97 ~ 33.20	14	31	42	57	67	28.0 ~ 35.0	13.88	30.5	41.38	56.16	67
7	0			Toll-Cry2 Light (ISCs)	157	26	1.13	23.79 ~ 28.21	14	26	37	46	61	21.0 ~ 27.0	13.56	25.25	36.87	45.43	61
8	0
9	0
10	0
11	0
12	0			condition	chi	pvalue	corrected_pvalue
13	0			TdTomato Dark v.s. TdTomato Light	0.38	0.535	1
14	1			TdTomato Dark v.s. Toll-Cry2 Dark	210.92	0	0
15	0			TdTomato Dark v.s. Toll-Cry2 Light	224.44	0	0
16	0			TdTomato Dark v.s. Toll-Cry2 Dark (ISCs)	202.37	0	0
17	0			TdTomato Dark v.s. Toll-Cry2 Light (ISCs)	232.47	0	0
18	0			TdTomato Light v.s. TdTomato Dark	0.38	0.535	1
19	0			TdTomato Light v.s. Toll-Cry2 Dark	203.33	0	0
20	0			TdTomato Light v.s. Toll-Cry2 Light	236.96	0	0
21	0			TdTomato Light v.s. Toll-Cry2 Dark (ISCs)	205.6	0	0
22	0			TdTomato Light v.s. Toll-Cry2 Light (ISCs)	238.02	0	0
23	0			Toll-Cry2 Dark v.s. TdTomato Dark	210.92	0	0
24	0			Toll-Cry2 Dark v.s. TdTomato Light	203.33	0	0
25	0			Toll-Cry2 Dark v.s. Toll-Cry2 Light	27.52	1.6e-07	7.8e-07
26	0			Toll-Cry2 Dark v.s. Toll-Cry2 Dark (ISCs)	18.55	1.7e-05	0.0001
27	0			Toll-Cry2 Dark v.s. Toll-Cry2 Light (ISCs)	6.19	0.0128	0.0641
28	2			Toll-Cry2 Light v.s. TdTomato Dark	224.44	0	0
29	0			Toll-Cry2 Light v.s. TdTomato Light	236.96	0	0
30	1			Toll-Cry2 Light v.s. Toll-Cry2 Dark	27.52	1.6e-07	7.8e-07
31	0			Toll-Cry2 Light v.s. Toll-Cry2 Dark (ISCs)	2.62	0.1052	0.5261
32	0			Toll-Cry2 Light v.s. Toll-Cry2 Light (ISCs)	5.67	0.0173	0.0864
33	0			Toll-Cry2 Dark (ISCs) v.s. TdTomato Dark	202.37	0	0
34	0			Toll-Cry2 Dark (ISCs) v.s. TdTomato Light	205.6	0	0
35	0			Toll-Cry2 Dark (ISCs) v.s. Toll-Cry2 Dark	18.55	1.7e-05	0.0001
36	1			Toll-Cry2 Dark (ISCs) v.s. Toll-Cry2 Light	2.62	0.1052	0.5261
37	1			Toll-Cry2 Dark (ISCs) v.s. Toll-Cry2 Light (ISCs)	10.76	0.001	0.0052
38	0			Toll-Cry2 Light (ISCs) v.s. TdTomato Dark	232.47	0	0
39	0			Toll-Cry2 Light (ISCs) v.s. TdTomato Light	238.02	0	0
40	2			Toll-Cry2 Light (ISCs) v.s. Toll-Cry2 Dark	6.19	0.0128	0.0641
41	0			Toll-Cry2 Light (ISCs) v.s. Toll-Cry2 Light	5.67	0.0173	0.0864
42	1			Toll-Cry2 Light (ISCs) v.s. Toll-Cry2 Dark (ISCs)	10.76	0.001	0.0052
43	6
44	2																							68.5	1.55
45	1																							68.52	1.41
46	0			experiment	time	at_risk	dead	censored	percent_mortality	s_hat	var_s_hat	se_s	surv_time											30.93	1.01
47	1			TdTomato Dark	1	114	0	0	0	1	0	0	0											18.27	0.78
48	0			TdTomato Dark	2	114	0	0	0	1	0	0	0											26.43	2.03
49	1			TdTomato Dark	3	114	0	0	0	1	0	0	0											20.71	1.8
50	1			TdTomato Dark	4	114	0	0	0	1	0	0	0
51	0			TdTomato Dark	5	114	0	0	0	1	0	0	0
52	0			TdTomato Dark	6	114	0	0	0	1	0	0	0
53	1			TdTomato Dark	7	114	0	0	0	1	0	0	0
54	1			TdTomato Dark	8	114	0	0	0	1	0	0	0
55	0			TdTomato Dark	9	114	0	0	0	1	0	0	0
56	0			TdTomato Dark	10	114	0	0	0	1	0	0	0
57	0			TdTomato Dark	11	114	0	0	0	1	0	0	0
58	3			TdTomato Dark	12	114	0	0	0	1	0	0	0
59	4			TdTomato Dark	13	114	0	0	0	1	0	0	0
60	0			TdTomato Dark	14	114	1	0	0.88	0.991	0	0.009	0.123
61	0			TdTomato Dark	15	113	0	0	0.88	0.991	0	0.009	0.123
62	2			TdTomato Dark	16	113	0	0	0.88	0.991	0	0.009	0.123
63	1			TdTomato Dark	17	113	0	0	0.88	0.991	0	0.009	0.123
64	0			TdTomato Dark	18	113	0	0	0.88	0.991	0	0.009	0.123
65	2			TdTomato Dark	19	113	0	0	0.88	0.991	0	0.009	0.123
66	2			TdTomato Dark	20	113	0	0	0.88	0.991	0	0.009	0.123
67	0			TdTomato Dark	21	113	0	0	0.88	0.991	0	0.009	0.123
68	2			TdTomato Dark	22	113	0	0	0.88	0.991	0	0.009	0.123
69	10			TdTomato Dark	23	113	0	0	0.88	0.991	0	0.009	0.123
70	10			TdTomato Dark	24	113	0	0	0.88	0.991	0	0.009	0.123
71	1			TdTomato Dark	25	113	0	0	0.88	0.991	0	0.009	0.123
72	0			TdTomato Dark	26	113	0	0	0.88	0.991	0	0.009	0.123
73	1			TdTomato Dark	27	113	0	0	0.88	0.991	0	0.009	0.123
74	6			TdTomato Dark	28	113	2	0	2.63	0.974	0	0.015	0.614
75	1			TdTomato Dark	29	111	0	0	2.63	0.974	0	0.015	0.614
76	0			TdTomato Dark	30	111	1	0	3.51	0.965	0	0.017	0.877
77	3			TdTomato Dark	31	110	0	0	3.51	0.965	0	0.017	0.877
78	4			TdTomato Dark	32	110	0	0	3.51	0.965	0	0.017	0.877
79	0			TdTomato Dark	33	110	0	0	3.51	0.965	0	0.017	0.877
80	14			TdTomato Dark	34	110	0	0	3.51	0.965	0	0.017	0.877
81	3			TdTomato Dark	35	110	0	0	3.51	0.965	0	0.017	0.877
82	1			TdTomato Dark	36	110	1	0	4.39	0.956	0	0.019	1.193
83	0			TdTomato Dark	37	109	1	0	5.26	0.947	0	0.021	1.518
84	0			TdTomato Dark	38	108	0	0	5.26	0.947	0	0.021	1.518
85	9			TdTomato Dark	39	108	0	0	5.26	0.947	0	0.021	1.518
86	0			TdTomato Dark	40	108	2	0	7.02	0.93	0.001	0.024	2.219
87	1			TdTomato Dark	41	106	0	0	7.02	0.93	0.001	0.024	2.219
88	0			TdTomato Dark	42	106	1	0	7.89	0.921	0.001	0.025	2.588
89	10			TdTomato Dark	43	105	6	0	13.16	0.868	0.001	0.032	4.851
90	0			TdTomato Dark	44	99	2	0	14.91	0.851	0.001	0.033	5.623
91	0			TdTomato Dark	45	97	1	0	15.79	0.842	0.001	0.034	6.018
92	1			TdTomato Dark	46	96	0	0	15.79	0.842	0.001	0.034	6.018
% TdTomato Light				TdTomato Dark	47	96	1	0	16.67	0.833	0.001	0.035	6.43
#days	dead			TdTomato Dark	48	95	0	0	16.67	0.833	0.001	0.035	6.43
1	0			TdTomato Dark	49	95	1	0	17.54	0.825	0.001	0.036	6.86
2	0			TdTomato Dark	50	94	1	0	18.42	0.816	0.001	0.036	7.298
3	0			TdTomato Dark	51	93	0	0	18.42	0.816	0.001	0.036	7.298
4	0			TdTomato Dark	52	93	0	0	18.42	0.816	0.001	0.036	7.298
5	0			TdTomato Dark	53	93	1	0	19.3	0.807	0.001	0.037	7.763
6	0			TdTomato Dark	54	92	1	0	20.18	0.798	0.001	0.038	8.237
7	0			TdTomato Dark	55	91	0	0	20.18	0.798	0.001	0.038	8.237
8	0			TdTomato Dark	56	91	0	0	20.18	0.798	0.001	0.038	8.237
9	0			TdTomato Dark	57	91	0	0	20.18	0.798	0.001	0.038	8.237
10	0			TdTomato Dark	58	91	3	0	22.81	0.772	0.002	0.039	9.763
11	0			TdTomato Dark	59	88	4	0	26.32	0.737	0.002	0.041	11.833
12	0			TdTomato Dark	60	84	0	0	26.32	0.737	0.002	0.041	11.833
13	0			TdTomato Dark	61	84	0	0	26.32	0.737	0.002	0.041	11.833
14	0			TdTomato Dark	62	84	2	0	28.07	0.719	0.002	0.042	12.921
15	0			TdTomato Dark	63	82	1	0	28.95	0.711	0.002	0.042	13.474
16	0			TdTomato Dark	64	81	0	0	28.95	0.711	0.002	0.042	13.474
17	0			TdTomato Dark	65	81	2	0	30.7	0.693	0.002	0.043	14.614
18	0			TdTomato Dark	66	79	2	0	32.46	0.675	0.002	0.044	15.772
19	0			TdTomato Dark	67	77	0	0	32.46	0.675	0.002	0.044	15.772
20	0			TdTomato Dark	68	77	2	0	34.21	0.658	0.002	0.044	16.965
21	0			TdTomato Dark	69	75	10	0	42.98	0.57	0.002	0.046	23.018
22	0			TdTomato Dark	70	65	10	0	51.75	0.482	0.002	0.047	29.158
23	0			TdTomato Dark	71	55	1	0	52.63	0.474	0.002	0.047	29.781
24	1			TdTomato Dark	72	54	0	0	52.63	0.474	0.002	0.047	29.781
25	0			TdTomato Dark	73	54	1	0	53.51	0.465	0.002	0.047	30.421
26	0			TdTomato Dark	74	53	6	0	58.77	0.412	0.002	0.046	34.316
27	0			TdTomato Dark	75	47	1	0	59.65	0.404	0.002	0.046	34.974
28	0			TdTomato Dark	76	46	0	0	59.65	0.404	0.002	0.046	34.974
29	1			TdTomato Dark	77	46	3	0	62.28	0.377	0.002	0.045	37
30	1			TdTomato Dark	78	43	4	0	65.79	0.342	0.002	0.044	39.737
31	0			TdTomato Dark	79	39	0	0	65.79	0.342	0.002	0.044	39.737
32	0			TdTomato Dark	80	39	14	0	78.07	0.219	0.002	0.039	49.561
33	2			TdTomato Dark	81	25	3	0	80.7	0.193	0.001	0.037	51.693
34	0			TdTomato Dark	82	22	1	0	81.58	0.184	0.001	0.036	52.412
35	0			TdTomato Dark	83	21	0	0	81.58	0.184	0.001	0.036	52.412
36	2			TdTomato Dark	84	21	0	0	81.58	0.184	0.001	0.036	52.412
37	1			TdTomato Dark	85	21	9	0	89.47	0.105	0.001	0.029	59.123
38	0			TdTomato Dark	86	12	0	0	89.47	0.105	0.001	0.029	59.123
39	1			TdTomato Dark	87	12	1	0	90.35	0.096	0.001	0.028	59.886
40	0			TdTomato Dark	88	11	0	0	90.35	0.096	0.001	0.028	59.886
41	1			TdTomato Dark	89	11	10	0	99.12	0.009	0	0.009	67.693
42	0			TdTomato Dark	90	1	0	0	99.12	0.009	0	0.009	67.693
43	1			TdTomato Dark	91	1	0	0	99.12	0.009	0	0.009	67.693
44	0			TdTomato Dark	92	1	1	0	100	0	0	0	68.5
45	0			TdTomato Light	1	111	0	0	0	1	0	0	0
46	0			TdTomato Light	2	111	0	0	0	1	0	0	0
47	0			TdTomato Light	3	111	0	0	0	1	0	0	0
48	0			TdTomato Light	4	111	0	0	0	1	0	0	0
49	1			TdTomato Light	5	111	0	0	0	1	0	0	0
50	1			TdTomato Light	6	111	0	0	0	1	0	0	0
51	0			TdTomato Light	7	111	0	0	0	1	0	0	0
52	1			TdTomato Light	8	111	0	0	0	1	0	0	0
53	0			TdTomato Light	9	111	0	0	0	1	0	0	0
54	0			TdTomato Light	10	111	0	0	0	1	0	0	0
55	0			TdTomato Light	11	111	0	0	0	1	0	0	0
56	5			TdTomato Light	12	111	0	0	0	1	0	0	0
57	0			TdTomato Light	13	111	0	0	0	1	0	0	0
58	2			TdTomato Light	14	111	0	0	0	1	0	0	0
59	3			TdTomato Light	15	111	0	0	0	1	0	0	0
60	0			TdTomato Light	16	111	0	0	0	1	0	0	0
61	0			TdTomato Light	17	111	0	0	0	1	0	0	0
62	0			TdTomato Light	18	111	0	0	0	1	0	0	0
63	17			TdTomato Light	19	111	0	0	0	1	0	0	0
64	0			TdTomato Light	20	111	0	0	0	1	0	0	0
65	0			TdTomato Light	21	111	0	0	0	1	0	0	0
66	0			TdTomato Light	22	111	0	0	0	1	0	0	0
67	1			TdTomato Light	23	111	0	0	0	1	0	0	0
68	0			TdTomato Light	24	111	1	0	0.9	0.991	0	0.009	0.216
69	0			TdTomato Light	25	110	0	0	0.9	0.991	0	0.009	0.216
70	13			TdTomato Light	26	110	0	0	0.9	0.991	0	0.009	0.216
71	2			TdTomato Light	27	110	0	0	0.9	0.991	0	0.009	0.216
72	6			TdTomato Light	28	110	0	0	0.9	0.991	0	0.009	0.216
73	1			TdTomato Light	29	110	1	0	1.8	0.982	0	0.013	0.477
74	0			TdTomato Light	30	109	1	0	2.7	0.973	0	0.015	0.748
75	4			TdTomato Light	31	108	0	0	2.7	0.973	0	0.015	0.748
76	5			TdTomato Light	32	108	0	0	2.7	0.973	0	0.015	0.748
77	4			TdTomato Light	33	108	2	0	4.5	0.955	0	0.02	1.342
78	3			TdTomato Light	34	106	0	0	4.5	0.955	0	0.02	1.342
79	7			TdTomato Light	35	106	0	0	4.5	0.955	0	0.02	1.342
80	10			TdTomato Light	36	106	2	0	6.31	0.937	0.001	0.023	1.991
81	1			TdTomato Light	37	104	1	0	7.21	0.928	0.001	0.025	2.324
82	0			TdTomato Light	38	103	0	0	7.21	0.928	0.001	0.025	2.324
83	0			TdTomato Light	39	103	1	0	8.11	0.919	0.001	0.026	2.676
84	0			TdTomato Light	40	102	0	0	8.11	0.919	0.001	0.026	2.676
85	0			TdTomato Light	41	102	1	0	9.01	0.91	0.001	0.027	3.045
86	6			TdTomato Light	42	101	0	0	9.01	0.91	0.001	0.027	3.045
87	1			TdTomato Light	43	101	1	0	9.91	0.901	0.001	0.028	3.432
88	0			TdTomato Light	44	100	0	0	9.91	0.901	0.001	0.028	3.432
89	1			TdTomato Light	45	100	0	0	9.91	0.901	0.001	0.028	3.432
90	0			TdTomato Light	46	100	0	0	9.91	0.901	0.001	0.028	3.432
91	4			TdTomato Light	47	100	0	0	9.91	0.901	0.001	0.028	3.432
92	0			TdTomato Light	48	100	0	0	9.91	0.901	0.001	0.028	3.432
93	0			TdTomato Light	49	100	1	0	10.81	0.892	0.001	0.029	3.874
94	1			TdTomato Light	50	99	1	0	11.71	0.883	0.001	0.031	4.324
95	0			TdTomato Light	51	98	0	0	11.71	0.883	0.001	0.031	4.324
96	0			TdTomato Light	52	98	1	0	12.61	0.874	0.001	0.032	4.793
%Toll-Cry2 Dark				TdTomato Light	53	97	0	0	12.61	0.874	0.001	0.032	4.793
#days				TdTomato Light	54	97	0	0	12.61	0.874	0.001	0.032	4.793
1				TdTomato Light	55	97	0	0	12.61	0.874	0.001	0.032	4.793
2				TdTomato Light	56	97	5	0	17.12	0.829	0.001	0.036	7.315
3				TdTomato Light	57	92	0	0	17.12	0.829	0.001	0.036	7.315
4				TdTomato Light	58	92	2	0	18.92	0.811	0.001	0.037	8.36
5				TdTomato Light	59	90	3	0	21.62	0.784	0.002	0.039	9.955
6				TdTomato Light	60	87	0	0	21.62	0.784	0.002	0.039	9.955
7	1			TdTomato Light	61	87	0	0	21.62	0.784	0.002	0.039	9.955
8				TdTomato Light	62	87	0	0	21.62	0.784	0.002	0.039	9.955
9				TdTomato Light	63	87	17	0	36.94	0.631	0.002	0.046	19.604
10				TdTomato Light	64	70	0	0	36.94	0.631	0.002	0.046	19.604
11				TdTomato Light	65	70	0	0	36.94	0.631	0.002	0.046	19.604
12				TdTomato Light	66	70	0	0	36.94	0.631	0.002	0.046	19.604
13				TdTomato Light	67	70	1	0	37.84	0.622	0.002	0.046	20.207
14				TdTomato Light	68	69	0	0	37.84	0.622	0.002	0.046	20.207
15				TdTomato Light	69	69	0	0	37.84	0.622	0.002	0.046	20.207
16				TdTomato Light	70	69	13	0	49.55	0.505	0.002	0.047	28.405
17				TdTomato Light	71	56	2	0	51.35	0.486	0.002	0.047	29.685
18				TdTomato Light	72	54	6	0	56.76	0.432	0.002	0.047	33.577
19				TdTomato Light	73	48	1	0	57.66	0.423	0.002	0.047	34.234
20	2			TdTomato Light	74	47	0	0	57.66	0.423	0.002	0.047	34.234
21				TdTomato Light	75	47	4	0	61.26	0.387	0.002	0.046	36.937
22	1			TdTomato Light	76	43	5	0	65.77	0.342	0.002	0.045	40.36
23				TdTomato Light	77	38	4	0	69.37	0.306	0.002	0.044	43.135
24	3			TdTomato Light	78	34	3	0	72.07	0.279	0.002	0.043	45.243
25				TdTomato Light	79	31	7	0	78.38	0.216	0.002	0.039	50.225
26				TdTomato Light	80	24	10	0	87.39	0.126	0.001	0.032	57.432
27	5			TdTomato Light	81	14	1	0	88.29	0.117	0.001	0.031	58.162
28				TdTomato Light	82	13	0	0	88.29	0.117	0.001	0.031	58.162
29	3			TdTomato Light	83	13	0	0	88.29	0.117	0.001	0.031	58.162
30				TdTomato Light	84	13	0	0	88.29	0.117	0.001	0.031	58.162
31				TdTomato Light	85	13	0	0	88.29	0.117	0.001	0.031	58.162
32				TdTomato Light	86	13	6	0	93.69	0.063	0.001	0.023	62.811
33				TdTomato Light	87	7	1	0	94.59	0.054	0	0.021	63.595
34	19			TdTomato Light	88	6	0	0	94.59	0.054	0	0.021	63.595
35				TdTomato Light	89	6	1	0	95.5	0.045	0	0.02	64.396
36	2			TdTomato Light	90	5	0	0	95.5	0.045	0	0.02	64.396
37				TdTomato Light	91	5	4	0	99.1	0.009	0	0.009	67.676
38	3			TdTomato Light	92	1	0	0	99.1	0.009	0	0.009	67.676
39				TdTomato Light	93	1	0	0	99.1	0.009	0	0.009	67.676
40				TdTomato Light	94	1	1	0	100	0	0	0	68.523
41				TdTomato Light	95	0	0	0	100	0	0	0	68.523
42	1			TdTomato Light	96	0	0	0	100	0	0	0	68.523
%Toll-Cry2 Light				Toll-Cry2 Dark	1	70	0	0	0	1	0	0	0
#days				Toll-Cry2 Dark	2	70	0	0	0	1	0	0	0
1				Toll-Cry2 Dark	3	70	0	0	0	1	0	0	0
2				Toll-Cry2 Dark	4	70	0	0	0	1	0	0	0
3				Toll-Cry2 Dark	5	70	0	0	0	1	0	0	0
4				Toll-Cry2 Dark	6	70	0	0	0	1	0	0	0
5				Toll-Cry2 Dark	7	70	1	0	1.43	0.986	0	0.014	0.1
6				Toll-Cry2 Dark	8	69	0	0	1.43	0.986	0	0.014	0.1
7				Toll-Cry2 Dark	9	69	0	0	1.43	0.986	0	0.014	0.1
8				Toll-Cry2 Dark	10	69	2	0	4.29	0.957	0.001	0.024	0.386
9	1			Toll-Cry2 Dark	11	67	0	0	4.29	0.957	0.001	0.024	0.386
10				Toll-Cry2 Dark	12	67	5	0	11.43	0.886	0.001	0.038	1.243
11				Toll-Cry2 Dark	13	62	0	0	11.43	0.886	0.001	0.038	1.243
12				Toll-Cry2 Dark	14	62	0	0	11.43	0.886	0.001	0.038	1.243
13	8			Toll-Cry2 Dark	15	62	12	0	28.57	0.714	0.003	0.054	3.814
14	5			Toll-Cry2 Dark	16	50	0	0	28.57	0.714	0.003	0.054	3.814
15	3			Toll-Cry2 Dark	17	50	1	0	30	0.7	0.003	0.055	4.057
16	3			Toll-Cry2 Dark	18	49	0	0	30	0.7	0.003	0.055	4.057
17				Toll-Cry2 Dark	19	49	0	0	30	0.7	0.003	0.055	4.057
18	2			Toll-Cry2 Dark	20	49	6	0	38.57	0.614	0.003	0.058	5.771
19				Toll-Cry2 Dark	21	43	0	0	38.57	0.614	0.003	0.058	5.771
20	7			Toll-Cry2 Dark	22	43	7	0	48.57	0.514	0.004	0.06	7.971
21				Toll-Cry2 Dark	23	36	0	0	48.57	0.514	0.004	0.06	7.971
22	3			Toll-Cry2 Dark	24	36	3	0	52.86	0.471	0.004	0.06	9
23				Toll-Cry2 Dark	25	33	0	0	52.86	0.471	0.004	0.06	9
24	4			Toll-Cry2 Dark	26	33	0	0	52.86	0.471	0.004	0.06	9
25				Toll-Cry2 Dark	27	33	5	0	60	0.4	0.003	0.059	10.929
26				Toll-Cry2 Dark	28	28	0	0	60	0.4	0.003	0.059	10.929
27	5			Toll-Cry2 Dark	29	28	3	0	64.29	0.357	0.003	0.057	12.171
%Toll-Cry2 Dark (ISCs)				Toll-Cry2 Dark	30	25	0	0	64.29	0.357	0.003	0.057	12.171
#Days				Toll-Cry2 Dark	31	25	0	0	64.29	0.357	0.003	0.057	12.171
1	0			Toll-Cry2 Dark	32	25	0	0	64.29	0.357	0.003	0.057	12.171
2	0			Toll-Cry2 Dark	33	25	0	0	64.29	0.357	0.003	0.057	12.171
3	0			Toll-Cry2 Dark	34	25	19	0	91.43	0.086	0.001	0.033	21.4
4	0			Toll-Cry2 Dark	35	6	0	0	91.43	0.086	0.001	0.033	21.4
5	0			Toll-Cry2 Dark	36	6	2	0	94.29	0.057	0.001	0.028	22.429
6	0			Toll-Cry2 Dark	37	4	0	0	94.29	0.057	0.001	0.028	22.429
7	1			Toll-Cry2 Dark	38	4	3	0	98.57	0.014	0	0.014	24.057
8	4			Toll-Cry2 Dark	39	1	0	0	98.57	0.014	0	0.014	24.057
9	0			Toll-Cry2 Dark	40	1	0	0	98.57	0.014	0	0.014	24.057
10	1			Toll-Cry2 Dark	41	1	0	0	98.57	0.014	0	0.014	24.057
11	1			Toll-Cry2 Dark	42	1	1	0	100	0	0	0	24.657
12	0			Toll-Cry2 Light	1	182	0	0	0	1	0	0	0
13	3			Toll-Cry2 Light	2	182	0	0	0	1	0	0	0
14	1			Toll-Cry2 Light	3	182	0	0	0	1	0	0	0
15	0			Toll-Cry2 Light	4	182	0	0	0	1	0	0	0
16	2			Toll-Cry2 Light	5	182	0	0	0	1	0	0	0
17	1			Toll-Cry2 Light	6	182	0	0	0	1	0	0	0
18	1			Toll-Cry2 Light	7	182	3	0	1.65	0.984	0	0.009	0.115
19	1			Toll-Cry2 Light	8	179	0	0	1.65	0.984	0	0.009	0.115
20	3			Toll-Cry2 Light	9	179	1	0	2.2	0.978	0	0.011	0.165
21	1			Toll-Cry2 Light	10	178	2	0	3.3	0.967	0	0.013	0.275
22	1			Toll-Cry2 Light	11	176	0	0	3.3	0.967	0	0.013	0.275
23	3			Toll-Cry2 Light	12	176	0	0	3.3	0.967	0	0.013	0.275
24	1			Toll-Cry2 Light	13	176	8	0	7.69	0.923	0	0.02	0.846
25	0			Toll-Cry2 Light	14	168	5	0	10.44	0.896	0.001	0.023	1.231
26	2			Toll-Cry2 Light	15	163	4	0	12.64	0.874	0.001	0.025	1.56
27	2			Toll-Cry2 Light	16	159	3	0	14.29	0.857	0.001	0.026	1.824
28	1			Toll-Cry2 Light	17	156	2	0	15.38	0.846	0.001	0.027	2.011
29	0			Toll-Cry2 Light	18	154	2	0	16.48	0.835	0.001	0.028	2.209
30	0			Toll-Cry2 Light	19	152	0	0	16.48	0.835	0.001	0.028	2.209
31	2			Toll-Cry2 Light	20	152	7	0	20.33	0.797	0.001	0.03	2.978
32	1			Toll-Cry2 Light	21	145	18	0	30.22	0.698	0.001	0.034	5.055
33	0			Toll-Cry2 Light	22	127	7	0	34.07	0.659	0.001	0.035	5.901
34	1			Toll-Cry2 Light	23	120	2	0	35.16	0.648	0.001	0.035	6.154
35	2			Toll-Cry2 Light	24	118	4	0	37.36	0.626	0.001	0.036	6.681
36	0			Toll-Cry2 Light	25	114	4	0	39.56	0.604	0.001	0.036	7.231
37	1			Toll-Cry2 Light	26	110	0	0	39.56	0.604	0.001	0.036	7.231
38	1			Toll-Cry2 Light	27	110	5	0	42.31	0.577	0.001	0.037	7.973
39	1			Toll-Cry2 Light	28	105	14	0	50	0.5	0.001	0.037	10.126
40	0			Toll-Cry2 Light	29	91	1	0	50.55	0.495	0.001	0.037	10.286
41	0			Toll-Cry2 Light	30	90	2	0	51.65	0.484	0.001	0.037	10.615
42	1			Toll-Cry2 Light	31	88	0	0	51.65	0.484	0.001	0.037	10.615
43	0			Toll-Cry2 Light	32	88	5	0	54.4	0.456	0.001	0.037	11.495
44	0			Toll-Cry2 Light	33	83	0	0	54.4	0.456	0.001	0.037	11.495
45	3			Toll-Cry2 Light	34	83	0	0	54.4	0.456	0.001	0.037	11.495
46	0			Toll-Cry2 Light	35	83	2	0	55.49	0.445	0.001	0.037	11.879
47	0			Toll-Cry2 Light	36	81	12	0	62.09	0.379	0.001	0.036	14.253
48	0			Toll-Cry2 Light	37	69	0	0	62.09	0.379	0.001	0.036	14.253
49	0			Toll-Cry2 Light	38	69	4	0	64.29	0.357	0.001	0.036	15.088
50	1			Toll-Cry2 Light	39	65	8	0	68.68	0.313	0.001	0.034	16.802
51	0			Toll-Cry2 Light	40	57	0	0	68.68	0.313	0.001	0.034	16.802
52	0			Toll-Cry2 Light	41	57	16	0	77.47	0.225	0.001	0.031	20.407
53	0			Toll-Cry2 Light	42	41	0	0	77.47	0.225	0.001	0.031	20.407
54	0			Toll-Cry2 Light	43	41	7	0	81.32	0.187	0.001	0.029	22.06
55	0			Toll-Cry2 Light	44	34	0	0	81.32	0.187	0.001	0.029	22.06
56	1			Toll-Cry2 Light	45	34	8	0	85.71	0.143	0.001	0.026	24.038
57	0			Toll-Cry2 Light	46	26	0	0	85.71	0.143	0.001	0.026	24.038
58	1			Toll-Cry2 Light	47	26	7	0	89.56	0.104	0.001	0.023	25.846
59	0			Toll-Cry2 Light	48	19	4	0	91.76	0.082	0	0.02	26.901
60	1			Toll-Cry2 Light	49	15	0	0	91.76	0.082	0	0.02	26.901
%Toll-Cry2 Light (ISCs)				Toll-Cry2 Light	50	15	9	0	96.7	0.033	0	0.013	29.374
#Days				Toll-Cry2 Light	51	6	0	0	96.7	0.033	0	0.013	29.374
1	0			Toll-Cry2 Light	52	6	4	0	98.9	0.011	0	0.008	30.516
2	1			Toll-Cry2 Light	53	2	0	0	98.9	0.011	0	0.008	30.516
3	1			Toll-Cry2 Light	54	2	0	0	98.9	0.011	0	0.008	30.516
4	1			Toll-Cry2 Light	55	2	2	0	100	0	0	0	31.121
5	1			Toll-Cry2 Dark (ISCs)	1	162	0	0	0	1	0	0	0
6	1			Toll-Cry2 Dark (ISCs)	2	162	0	0	0	1	0	0	0
7	3			Toll-Cry2 Dark (ISCs)	3	162	6	0	3.7	0.963	0	0.015	0.111
8	4			Toll-Cry2 Dark (ISCs)	4	156	2	0	4.94	0.951	0	0.017	0.16
9	0			Toll-Cry2 Dark (ISCs)	5	154	0	0	4.94	0.951	0	0.017	0.16
10	0			Toll-Cry2 Dark (ISCs)	6	154	0	0	4.94	0.951	0	0.017	0.16
11	0			Toll-Cry2 Dark (ISCs)	7	154	11	0	11.73	0.883	0.001	0.025	0.636
12	0			Toll-Cry2 Dark (ISCs)	8	143	4	0	14.2	0.858	0.001	0.027	0.833
13	1			Toll-Cry2 Dark (ISCs)	9	139	0	0	14.2	0.858	0.001	0.027	0.833
14	3			Toll-Cry2 Dark (ISCs)	10	139	2	0	15.43	0.846	0.001	0.028	0.957
15	1			Toll-Cry2 Dark (ISCs)	11	137	2	0	16.67	0.833	0.001	0.029	1.093
16	0			Toll-Cry2 Dark (ISCs)	12	135	0	0	16.67	0.833	0.001	0.029	1.093
17	0			Toll-Cry2 Dark (ISCs)	13	135	3	0	18.52	0.815	0.001	0.031	1.333
18	6			Toll-Cry2 Dark (ISCs)	14	132	12	0	25.93	0.741	0.001	0.034	2.37
19	0			Toll-Cry2 Dark (ISCs)	15	120	0	0	25.93	0.741	0.001	0.034	2.37
20	3			Toll-Cry2 Dark (ISCs)	16	120	2	0	27.16	0.728	0.001	0.035	2.568
21	3			Toll-Cry2 Dark (ISCs)	17	118	3	0	29.01	0.71	0.001	0.036	2.883
22	0			Toll-Cry2 Dark (ISCs)	18	115	1	0	29.63	0.704	0.001	0.036	2.994
23	0			Toll-Cry2 Dark (ISCs)	19	114	1	0	30.25	0.698	0.001	0.036	3.111
24	0			Toll-Cry2 Dark (ISCs)	20	113	3	0	32.1	0.679	0.001	0.037	3.481
25	0			Toll-Cry2 Dark (ISCs)	21	110	3	0	33.95	0.66	0.001	0.037	3.87
26	2			Toll-Cry2 Dark (ISCs)	22	107	1	0	34.57	0.654	0.001	0.037	4.006
27	0			Toll-Cry2 Dark (ISCs)	23	106	4	0	37.04	0.63	0.001	0.038	4.574
28	1			Toll-Cry2 Dark (ISCs)	24	102	1	0	37.65	0.623	0.001	0.038	4.722
29	1			Toll-Cry2 Dark (ISCs)	25	101	3	0	39.51	0.605	0.001	0.038	5.185
30	1			Toll-Cry2 Dark (ISCs)	26	98	2	0	40.74	0.593	0.001	0.039	5.506
31	0			Toll-Cry2 Dark (ISCs)	27	96	2	0	41.98	0.58	0.002	0.039	5.84
32	0			Toll-Cry2 Dark (ISCs)	28	94	11	0	48.77	0.512	0.002	0.039	7.741
33	0			Toll-Cry2 Dark (ISCs)	29	83	0	0	48.77	0.512	0.002	0.039	7.741
34	0			Toll-Cry2 Dark (ISCs)	30	83	1	0	49.38	0.506	0.002	0.039	7.926
35	3			Toll-Cry2 Dark (ISCs)	31	82	2	0	50.62	0.494	0.002	0.039	8.309
36	2			Toll-Cry2 Dark (ISCs)	32	80	7	0	54.94	0.451	0.002	0.039	9.691
37	0			Toll-Cry2 Dark (ISCs)	33	73	0	0	54.94	0.451	0.002	0.039	9.691
38	0			Toll-Cry2 Dark (ISCs)	34	73	1	0	55.56	0.444	0.002	0.039	9.901
39	1			Toll-Cry2 Dark (ISCs)	35	72	2	0	56.79	0.432	0.002	0.039	10.333
40	3			Toll-Cry2 Dark (ISCs)	36	70	9	0	62.35	0.377	0.001	0.038	12.333
41	1			Toll-Cry2 Dark (ISCs)	37	61	1	0	62.96	0.37	0.001	0.038	12.562
42	1			Toll-Cry2 Dark (ISCs)	38	60	5	0	66.05	0.34	0.001	0.037	13.735
%Toll-Cry2 Light				Toll-Cry2 Dark (ISCs)	39	55	1	0	66.67	0.333	0.001	0.037	13.975
#days	dead			Toll-Cry2 Dark (ISCs)	40	54	0	0	66.67	0.333	0.001	0.037	13.975
1				Toll-Cry2 Dark (ISCs)	41	54	12	0	74.07	0.259	0.001	0.034	17.012
2				Toll-Cry2 Dark (ISCs)	42	42	4	0	76.54	0.235	0.001	0.033	18.049
3				Toll-Cry2 Dark (ISCs)	43	38	2	0	77.78	0.222	0.001	0.033	18.58
4				Toll-Cry2 Dark (ISCs)	44	36	0	0	77.78	0.222	0.001	0.033	18.58
5				Toll-Cry2 Dark (ISCs)	45	36	7	0	82.1	0.179	0.001	0.03	20.525
6				Toll-Cry2 Dark (ISCs)	46	29	0	0	82.1	0.179	0.001	0.03	20.525
7				Toll-Cry2 Dark (ISCs)	47	29	2	0	83.33	0.167	0.001	0.029	21.105
8				Toll-Cry2 Dark (ISCs)	48	27	0	0	83.33	0.167	0.001	0.029	21.105
9				Toll-Cry2 Dark (ISCs)	49	27	0	0	83.33	0.167	0.001	0.029	21.105
10				Toll-Cry2 Dark (ISCs)	50	27	6	0	87.04	0.13	0.001	0.026	22.957
11				Toll-Cry2 Dark (ISCs)	51	21	0	0	87.04	0.13	0.001	0.026	22.957
12				Toll-Cry2 Dark (ISCs)	52	21	2	0	88.27	0.117	0.001	0.025	23.599
13				Toll-Cry2 Dark (ISCs)	53	19	0	0	88.27	0.117	0.001	0.025	23.599
14				Toll-Cry2 Dark (ISCs)	54	19	0	0	88.27	0.117	0.001	0.025	23.599
15	1			Toll-Cry2 Dark (ISCs)	55	19	0	0	88.27	0.117	0.001	0.025	23.599
16				Toll-Cry2 Dark (ISCs)	56	19	1	0	88.89	0.111	0.001	0.025	23.944
17				Toll-Cry2 Dark (ISCs)	57	18	11	0	95.68	0.043	0	0.016	27.815
18				Toll-Cry2 Dark (ISCs)	58	7	1	0	96.3	0.037	0	0.015	28.173
19				Toll-Cry2 Dark (ISCs)	59	6	0	0	96.3	0.037	0	0.015	28.173
20				Toll-Cry2 Dark (ISCs)	60	6	1	0	96.91	0.031	0	0.014	28.543
21				Toll-Cry2 Dark (ISCs)	61	5	0	0	96.91	0.031	0	0.014	28.543
22	4			Toll-Cry2 Dark (ISCs)	62	5	0	0	96.91	0.031	0	0.014	28.543
23				Toll-Cry2 Dark (ISCs)	63	5	1	0	97.53	0.025	0	0.012	28.932
24				Toll-Cry2 Dark (ISCs)	64	4	0	0	97.53	0.025	0	0.012	28.932
25				Toll-Cry2 Dark (ISCs)	65	4	0	0	97.53	0.025	0	0.012	28.932
26				Toll-Cry2 Dark (ISCs)	66	4	0	0	97.53	0.025	0	0.012	28.932
27				Toll-Cry2 Dark (ISCs)	67	4	4	0	100	0	0	0	30.586
28				Toll-Cry2 Light (ISCs)	1	157	0	0	0	1	0	0	0
29	1			Toll-Cry2 Light (ISCs)	2	157	1	0	0.64	0.994	0	0.006	0.013
30				Toll-Cry2 Light (ISCs)	3	156	2	0	1.91	0.981	0	0.011	0.051
31				Toll-Cry2 Light (ISCs)	4	154	1	0	2.55	0.975	0	0.013	0.076
32	1			Toll-Cry2 Light (ISCs)	5	153	1	0	3.18	0.968	0	0.014	0.108
33				Toll-Cry2 Light (ISCs)	6	152	1	0	3.82	0.962	0	0.015	0.146
34				Toll-Cry2 Light (ISCs)	7	151	8	0	8.92	0.911	0.001	0.023	0.503
35				Toll-Cry2 Light (ISCs)	8	143	15	0	18.47	0.815	0.001	0.031	1.268
36	1			Toll-Cry2 Light (ISCs)	9	128	0	0	18.47	0.815	0.001	0.031	1.268
37				Toll-Cry2 Light (ISCs)	10	128	2	0	19.75	0.803	0.001	0.032	1.395
38	2			Toll-Cry2 Light (ISCs)	11	126	0	0	19.75	0.803	0.001	0.032	1.395
39				Toll-Cry2 Light (ISCs)	12	126	0	0	19.75	0.803	0.001	0.032	1.395
40				Toll-Cry2 Light (ISCs)	13	126	1	0	20.38	0.796	0.001	0.032	1.478
41				Toll-Cry2 Light (ISCs)	14	125	13	0	28.66	0.713	0.001	0.036	2.637
42				Toll-Cry2 Light (ISCs)	15	112	1	0	29.3	0.707	0.001	0.036	2.732
43	5			Toll-Cry2 Light (ISCs)	16	111	0	0	29.3	0.707	0.001	0.036	2.732
44				Toll-Cry2 Light (ISCs)	17	111	3	0	31.21	0.688	0.001	0.037	3.057
45	3			Toll-Cry2 Light (ISCs)	18	108	6	0	35.03	0.65	0.001	0.038	3.745
46				Toll-Cry2 Light (ISCs)	19	102	0	0	35.03	0.65	0.001	0.038	3.745
47	7			Toll-Cry2 Light (ISCs)	20	102	3	0	36.94	0.631	0.001	0.039	4.127
48				Toll-Cry2 Light (ISCs)	21	99	20	0	49.68	0.503	0.002	0.04	6.803
49				Toll-Cry2 Light (ISCs)	22	79	0	0	49.68	0.503	0.002	0.04	6.803
50	8			Toll-Cry2 Light (ISCs)	23	79	0	0	49.68	0.503	0.002	0.04	6.803
51				Toll-Cry2 Light (ISCs)	24	79	0	0	49.68	0.503	0.002	0.04	6.803
52	3			Toll-Cry2 Light (ISCs)	25	79	0	0	49.68	0.503	0.002	0.04	6.803
53				Toll-Cry2 Light (ISCs)	26	79	2	0	50.96	0.49	0.002	0.04	7.134
54				Toll-Cry2 Light (ISCs)	27	77	0	0	50.96	0.49	0.002	0.04	7.134
55	2			Toll-Cry2 Light (ISCs)	28	77	14	0	59.87	0.401	0.002	0.039	9.631
%Toll-Cry2 Light				Toll-Cry2 Light (ISCs)	29	63	1	0	60.51	0.395	0.002	0.039	9.815
#days	dead			Toll-Cry2 Light (ISCs)	30	62	4	0	63.06	0.369	0.001	0.039	10.58
1				Toll-Cry2 Light (ISCs)	31	58	0	0	63.06	0.369	0.001	0.039	10.58
2				Toll-Cry2 Light (ISCs)	32	58	3	0	64.97	0.35	0.001	0.038	11.191
3				Toll-Cry2 Light (ISCs)	33	55	0	0	64.97	0.35	0.001	0.038	11.191
4				Toll-Cry2 Light (ISCs)	34	55	0	0	64.97	0.35	0.001	0.038	11.191
5				Toll-Cry2 Light (ISCs)	35	55	4	0	67.52	0.325	0.001	0.037	12.083
6				Toll-Cry2 Light (ISCs)	36	51	10	0	73.89	0.261	0.001	0.035	14.376
7				Toll-Cry2 Light (ISCs)	37	41	2	0	75.16	0.248	0.001	0.034	14.847
8				Toll-Cry2 Light (ISCs)	38	39	0	0	75.16	0.248	0.001	0.034	14.847
9				Toll-Cry2 Light (ISCs)	39	39	4	0	77.71	0.223	0.001	0.033	15.841
10				Toll-Cry2 Light (ISCs)	40	35	3	0	79.62	0.204	0.001	0.032	16.605
11				Toll-Cry2 Light (ISCs)	41	32	11	0	86.62	0.134	0.001	0.027	19.478
12				Toll-Cry2 Light (ISCs)	42	21	1	0	87.26	0.127	0.001	0.027	19.745
13				Toll-Cry2 Light (ISCs)	43	20	2	0	88.54	0.115	0.001	0.025	20.293
14				Toll-Cry2 Light (ISCs)	44	18	0	0	88.54	0.115	0.001	0.025	20.293
15				Toll-Cry2 Light (ISCs)	45	18	1	0	89.17	0.108	0.001	0.025	20.58
16				Toll-Cry2 Light (ISCs)	46	17	3	0	91.08	0.089	0.001	0.023	21.459
17				Toll-Cry2 Light (ISCs)	47	14	0	0	91.08	0.089	0.001	0.023	21.459
18				Toll-Cry2 Light (ISCs)	48	14	7	0	95.54	0.045	0	0.016	23.599
19				Toll-Cry2 Light (ISCs)	49	7	0	0	95.54	0.045	0	0.016	23.599
20				Toll-Cry2 Light (ISCs)	50	7	2	0	96.82	0.032	0	0.014	24.236
21	1			Toll-Cry2 Light (ISCs)	51	5	0	0	96.82	0.032	0	0.014	24.236
22				Toll-Cry2 Light (ISCs)	52	5	2	0	98.09	0.019	0	0.011	24.898
23				Toll-Cry2 Light (ISCs)	53	3	0	0	98.09	0.019	0	0.011	24.898
24				Toll-Cry2 Light (ISCs)	54	3	0	0	98.09	0.019	0	0.011	24.898
25				Toll-Cry2 Light (ISCs)	55	3	1	0	98.73	0.013	0	0.009	25.248
26				Toll-Cry2 Light (ISCs)	56	2	0	0	98.73	0.013	0	0.009	25.248
27				Toll-Cry2 Light (ISCs)	57	2	1	0	99.36	0.006	0	0.006	25.611
28				Toll-Cry2 Light (ISCs)	58	1	0	0	99.36	0.006	0	0.006	25.611
29				Toll-Cry2 Light (ISCs)	59	1	0	0	99.36	0.006	0	0.006	25.611
30				Toll-Cry2 Light (ISCs)	60	1	0	0	99.36	0.006	0	0.006	25.611
31				Toll-Cry2 Light (ISCs)	61	1	1	0	100	0	0	0	26
32
33
34
35	1
36
37
38
39	8
40
41	2
42
43	2
44
45
46
47
48
49
50	1
%Toll-Cry2 Light (ISCs)
#days	dead
1
2
3
4
5
6
7
8
9
10
11
12
13
14
15
16
17
18
19
20
21
22
23
24
25
26
27
28	2
29
30
31
32
33
34
35
36
37
38
39	1
40
41
42
43
44
45
46	3
47
48	4
%Toll-Cry2 Dark (ISCs)
#days	dead
1
2
3
4	2
5
6
7
8
9
10
11	1
12
13
14
15
16
17
18
19
20
21
22
23
24
25	1
26
27
28	2
29
30
31
32	4
33
34
35
36
37
38	2
39
40
41
42	3
43
44
45	2
46
47	2
48
49
50	5
51
52	1
53
54
55
56
57	11
58
59
60
61
62
63	1
64
65
66
67	4
%Toll-Cry2 Dark
#days	dead
1
2
3
4
5
6
7
8
9
10	2
11
12	5
13
14
15	12
16
17	1
18
19
20	4
21
22	6
%Toll-Cry2 Light (ISCs)
#days	dead
1
2
3
4
5
6
7
8	11
9
10
11
12
13
14	4
15
16
17	1
18
19
20
21	5
22
23
24
25
26
27
28
29
30
31
32	2
33
34
35	1
36
37	2
38
39	2
40
41
42
43
44
45
46
47
48
49
50
51
52	2
53
54
55	1
56
57	1
58
59
60
61	1
%Toll-Cry2 Light
#days	dead
1
2
3
4
5
6
7
8
9
10
11
12
13
14
15
16
17	2
18
19
20
21	1
22
23
24
25
26
27
28	3
29
30	1
31
32	1
33
34
35	1
%Toll-Cry2 Light (ISCs)
#days	dead
1
2
3	1
4
5
6
7	5
8
9
10	2
11
12
13
14	6
15
16
17	2
18
19
20
21	12
22
23
24
25
26
27
28	11
29
30	3
31
32	1
33
34
35
36	8
37
38
39
40
41	10
42
43	2
44
45	1
46
47
48	3
49
50	2
%Toll-Cry2 Light
#days	dead
1
2
3
4
5
6
7	3
8
9
10	2
11
12
13
14
15
16
17
18
19
20
21	16
22
23	2
24
25	4
26
27
28	11
29
30	1
31
32	3
33
34
35
36	11
37
38	2
39
40
41	14
42
43
44
45	5
46
47
48	4
49
50
51
52	1
%Toll-Cry2 Dark (ISCs)
#days	dead
1
2
3	6
4
5
6
7	10
8
9
10	1
11
12
13
14	11
15
16
17	2
18
19
20
21	2
22
23	1
24
25	2
26
27
28	8
29
30	1
31
32	2
33
34
35
36	9
37
38	2
39
40
41	12
42
43	2
44
45	2
46
47
48
49
50
51
52	1
