# Supplementary material for: Wnt Signaling Rescues Amyloid Beta-Induced Gut Stem Cell Loss
Source: Cells. 2022 Jan 14;11(2):281. doi: 10.3390/cells11020281 (PMC8774390; doi:10.3390/cells11020281)
Supplement: Supplementary file 1 [file cells-11-00281-s001.zip › cells-1460617 supplementary for 2nd review/Supplement/SupplementalTableS6 Psh.xlsx]

## Sheet: Sheet1
Experiment	Time	At Risk	Dead	Censored	Percent Mortality (%)	S_hat	Var S_hat	SE(S)	Survival Time
arm&gt;Tom	1	120	0	0	0	1	0	0	0
arm&gt;Tom	6	120	3	0	2.5	0.975	0	0.014	0.15
arm&gt;Tom	9	117	7	3	8.33	0.917	0.001	0.025	0.675
arm&gt;Tom	11	107	3	0	10.9	0.891	0.001	0.029	0.958
arm&gt;Tom	13	104	6	6	16.04	0.84	0.001	0.034	1.626
arm&gt;Tom	16	92	1	0	16.96	0.83	0.001	0.035	1.772
arm&gt;Tom	18	91	2	5	18.78	0.812	0.001	0.036	2.1
arm&gt;Tom	20	84	2	0	20.72	0.793	0.001	0.038	2.487
arm&gt;Tom	23	82	4	0	24.58	0.754	0.002	0.041	3.377
arm&gt;Tom	27	78	2	1	26.52	0.735	0.002	0.042	3.899
arm&gt;Tom	30	75	4	0	30.44	0.696	0.002	0.044	5.075
arm&gt;Tom	32	71	2	0	32.4	0.676	0.002	0.045	5.702
arm&gt;Tom	37	69	2	0	34.35	0.656	0.002	0.046	6.427
arm&gt;Tom	41	67	0	4	34.35	0.656	0.002	0.046	6.427
arm&gt;Tom	46	63	7	0	41.65	0.584	0.002	0.048	9.782
arm&gt;Tom	48	56	2	0	43.73	0.563	0.002	0.049	10.782
arm&gt;Tom	51	54	12	3	56.24	0.438	0.002	0.049	17.159
arm&gt;Tom	53	39	8	0	65.21	0.348	0.002	0.048	21.917
arm&gt;Tom	55	31	8	0	74.19	0.258	0.002	0.045	26.855
arm&gt;Tom	58	23	1	0	75.31	0.247	0.002	0.045	27.505
arm&gt;Tom	60	22	4	0	79.8	0.202	0.002	0.042	30.198
arm&gt;Tom	62	18	3	0	83.17	0.168	0.002	0.039	32.286
arm&gt;Tom	65	15	6	0	89.9	0.101	0.001	0.032	36.662
arm&gt;Tom	67	9	4	0	94.39	0.056	0.001	0.024	39.669
arm&gt;Tom	69	5	3	0	97.76	0.022	0	0.016	41.992
arm&gt;Tom	71	2	2	0	100	0	0	0	43.586
arm&gt;Dif RNAi	1	99	0	0	0	1	0	0	0
arm&gt;Dif RNAi	4	99	3	0	3.03	0.97	0	0.017	0.121
arm&gt;Dif RNAi	11	96	2	0	5.05	0.949	0	0.022	0.343
arm&gt;Dif RNAi	14	94	1	0	6.06	0.939	0.001	0.024	0.485
arm&gt;Dif RNAi	21	93	0	1	6.06	0.939	0.001	0.024	0.485
arm&gt;Dif RNAi	23	92	1	0	7.08	0.929	0.001	0.026	0.72
arm&gt;Dif RNAi	25	91	2	0	9.12	0.909	0.001	0.029	1.23
arm&gt;Dif RNAi	27	89	3	0	12.19	0.878	0.001	0.033	2.057
arm&gt;Dif RNAi	28	86	1	0	13.21	0.868	0.001	0.034	2.343
arm&gt;Dif RNAi	29	85	3	2	16.27	0.837	0.001	0.037	3.232
arm&gt;Dif RNAi	32	80	1	0	17.32	0.827	0.001	0.038	3.566
arm&gt;Dif RNAi	34	79	1	0	18.36	0.816	0.002	0.039	3.922
arm&gt;Dif RNAi	35	78	0	8	18.36	0.816	0.002	0.039	3.922
arm&gt;Dif RNAi	36	70	2	0	20.7	0.793	0.002	0.041	4.762
arm&gt;Dif RNAi	39	68	12	0	34.69	0.653	0.003	0.05	10.22
arm&gt;Dif RNAi	41	56	3	0	38.19	0.618	0.003	0.051	11.654
arm&gt;Dif RNAi	42	53	1	0	39.36	0.606	0.003	0.052	12.144
arm&gt;Dif RNAi	43	52	11	0	52.18	0.478	0.003	0.053	17.66
arm&gt;Dif RNAi	45	41	10	0	63.85	0.362	0.003	0.051	22.908
arm&gt;Dif RNAi	47	31	2	0	66.18	0.338	0.003	0.051	24.005
arm&gt;Dif RNAi	48	29	3	0	69.68	0.303	0.002	0.049	25.684
arm&gt;Dif RNAi	49	26	3	0	73.18	0.268	0.002	0.048	27.398
arm&gt;Dif RNAi	52	23	3	0	76.68	0.233	0.002	0.045	29.218
arm&gt;Dif RNAi	54	20	4	0	81.34	0.187	0.002	0.042	31.737
arm&gt;Dif RNAi	56	16	1	0	82.51	0.175	0.002	0.041	32.39
arm&gt;Dif RNAi	57	15	1	0	83.67	0.163	0.002	0.04	33.054
arm&gt;Dif RNAi	58	14	1	0	84.84	0.152	0.001	0.039	33.731
arm&gt;Dif RNAi	60	13	2	0	87.17	0.128	0.001	0.036	35.13
arm&gt;Dif RNAi	62	11	1	0	88.34	0.117	0.001	0.035	35.853
arm&gt;Dif RNAi	67	10	1	0	89.5	0.105	0.001	0.033	36.635
arm&gt;Dif RNAi	70	9	2	0	91.84	0.082	0.001	0.03	38.267
arm&gt;Dif RNAi	71	7	1	6	93	0.07	0.001	0.028	39.096
arm&gt;Psh RNAi	1	161	0	0	0	1	0	0	0
arm&gt;Psh RNAi	3	161	6	0	3.73	0.963	0	0.015	0.112
arm&gt;Psh RNAi	12	155	2	0	4.97	0.95	0	0.017	0.261
arm&gt;Psh RNAi	18	153	2	1	6.21	0.938	0	0.019	0.484
arm&gt;Psh RNAi	20	150	1	0	6.84	0.932	0	0.02	0.61
arm&gt;Psh RNAi	22	149	2	5	8.09	0.919	0	0.022	0.885
arm&gt;Psh RNAi	23	142	1	0	8.73	0.913	0	0.022	1.034
arm&gt;Psh RNAi	24	141	5	0	11.97	0.88	0.001	0.026	1.81
arm&gt;Psh RNAi	28	136	2	15	13.27	0.867	0.001	0.027	2.173
arm&gt;Psh RNAi	32	119	1	0	13.99	0.86	0.001	0.028	2.406
arm&gt;Psh RNAi	35	118	1	1	14.72	0.853	0.001	0.028	2.661
arm&gt;Psh RNAi	36	116	1	0	15.46	0.845	0.001	0.029	2.926
arm&gt;Psh RNAi	37	115	1	1	16.19	0.838	0.001	0.03	3.198
arm&gt;Psh RNAi	39	113	1	0	16.93	0.831	0.001	0.03	3.487
arm&gt;Psh RNAi	45	112	1	0	17.68	0.823	0.001	0.031	3.821
arm&gt;Psh RNAi	46	111	6	2	22.13	0.779	0.001	0.034	5.868
arm&gt;Psh RNAi	47	103	4	0	25.15	0.748	0.001	0.036	7.289
arm&gt;Psh RNAi	48	99	3	0	27.42	0.726	0.001	0.037	8.378
arm&gt;Psh RNAi	49	96	2	0	28.93	0.711	0.001	0.038	9.119
arm&gt;Psh RNAi	50	94	1	1	29.69	0.703	0.001	0.038	9.497
arm&gt;Psh RNAi	51	92	0	2	29.69	0.703	0.001	0.038	9.497
arm&gt;Psh RNAi	52	90	10	0	37.5	0.625	0.002	0.041	13.559
arm&gt;Psh RNAi	53	80	6	0	42.19	0.578	0.002	0.042	16.044
arm&gt;Psh RNAi	55	74	17	0	55.47	0.445	0.002	0.043	23.348
arm&gt;Psh RNAi	56	57	9	1	62.5	0.375	0.002	0.042	27.286
arm&gt;Psh RNAi	57	47	3	0	64.89	0.351	0.002	0.042	28.65
arm&gt;Psh RNAi	59	44	3	0	67.29	0.327	0.002	0.041	30.063
arm&gt;Psh RNAi	60	41	11	1	76.06	0.239	0.001	0.038	35.329
arm&gt;Psh RNAi	61	29	3	0	78.54	0.215	0.001	0.036	36.839
arm&gt;Psh RNAi	63	26	4	0	81.84	0.182	0.001	0.034	38.919
arm&gt;Psh RNAi	65	22	6	0	86.79	0.132	0.001	0.03	42.138
arm&gt;Psh RNAi	66	16	2	0	88.44	0.116	0.001	0.029	43.228
arm&gt;Psh RNAi	70	14	7	0	94.22	0.058	0	0.021	47.272
arm&gt;Psh RNAi	72	7	3	0	96.7	0.033	0	0.016	49.055
arm&gt;Psh RNAi	74	4	1	3	97.52	0.025	0	0.014	49.666

## Sheet: Sheet1 (2)
Condition	Chi2	P-value	Bonferroni P-value
arm&gt;Tom v.s. arm&gt;Dif RNAi	7.29	0.0069	0.0208
arm&gt;Tom v.s. arm&gt;Dorsal RNAi	0.02	0.8855	1
arm&gt;Tom v.s. arm&gt;psh RNAi	7.23	0.0072	0.0215
arm&gt;Dif RNAi v.s. arm&gt;Tom	7.29	0.0069	0.0208
arm&gt;Dif RNAi v.s. arm&gt;Dorsal RNAi	9.61	0.0019	0.0058
arm&gt;Dif RNAi v.s. arm&gt;psh RNAi	36.62	0	0
arm&gt;Dorsal RNAi v.s. arm&gt;Tom	0.02	0.8855	1
arm&gt;Dorsal RNAi v.s. arm&gt;Dif RNAi	9.61	0.0019	0.0058
arm&gt;Dorsal RNAi v.s. arm&gt;psh RNAi	3.89	0.0485	0.1456
arm&gt;psh RNAi v.s. arm&gt;Tom	7.23	0.0072	0.0215
arm&gt;psh RNAi v.s. arm&gt;Dif RNAi	36.62	0	0
arm&gt;psh RNAi v.s. arm&gt;Dorsal RNAi	3.89	0.0485	0.1456

## Sheet: Sheet1 (3)
Name	No. of<br>subjects	Days	S.E.	95% C.I.	25%	50%	75%	90%	100%	95% Median<br>C.I.	25%	50%	75%	90%	100%
arm&gt;Tom	120	43.59	1.88	39.90 ~ 47.27	27	51	58	67	71	46.0 ~ 51.0	23.86	49.5	57.16	65.04	71
arm&gt;Dif RNAi	99	42.36	1.34	39.73 ~ 44.99	39	43	48	58	71	43.0 ~ 43.0	36.92	42.83	47.52	56.85	71
arm&gt;Dorsal RNAi	46	48.43	2.13	44.26 ~ 52.61	46	56	56	60	67	53.0 ~ 55.0	44.75	55	55.88	58.4	67
arm&gt;psh RNAi	161	50.56	1.37	47.88 ~ 53.24	47	55	60	66		53.0 ~ 55.0	46.56	54.02	59.68	65.93	76
